# Supplementary material for: Expression, not sequence, distinguishes miR-238 from its miR-239ab sister miRNAs in promoting longevity in Caenorhabditis elegans
Source: PLoS Genet. 2023 Nov 27;19(11):e1011055. doi: 10.1371/journal.pgen.1011055 (PMC10703411; doi:10.1371/journal.pgen.1011055)
Supplement: S1 Table — Differentially expressed genes in miR-238(n4112), miR-239a(ap439), or miR-239b(ap432) mutants compared to WT at day 5 of adulthood and their tissue, phenotype, and gene enrichment terms. (Spreadsheet uploaded separately). (XLSX) [file pgen.1011055.s001.xlsx]

## Sheet: miR-238 vs WT DESeq2_table
Related to Figure 3(A): DESeq2 results from 3 replicates of miR-238(n4112) vs WT RNA-seq
WBname	common_name	sequence_name	gene_type	baseMean	log2FoldChange	lfcSE	stat	pvalue	padj
WBGene00000001	aap-1	Y110A7A.10	protein_coding_gene	2821.09	-0.011929	0.257497	-0.046327	0.96305	0.992136
WBGene00000002	aat-1	F27C8.1	protein_coding_gene	435.637	0.309869	0.270713	1.14464	0.252358	0.672691
WBGene00000003	aat-2	F07C3.7	protein_coding_gene	120.997	0.189873	0.295013	0.643609	0.519829	0.837484
WBGene00000004	aat-3	F52H2.2	protein_coding_gene	466.141	0.261525	0.292221	0.894958	0.370809	0.759295
WBGene00000005	aat-4	T13A10.10	protein_coding_gene	141.336	0.549948	0.47793	1.15069	0.24986	0.669273
WBGene00000006	aat-5	C55C2.5	protein_coding_gene	55.7217	0.953347	0.441217	2.16072	0.0307169	0.330479
WBGene00000007	aat-6	T11F9.4	protein_coding_gene	177.47	0.574891	0.31062	1.85078	0.0642006	0.424024
WBGene00000008	aat-7	F54D12.3	protein_coding_gene	25.6159	1.145	0.484986	2.3609	0.0182308	0.269084
WBGene00000009	aat-8	F28F9.4	protein_coding_gene	85.7846	0.35408	0.373612	0.947721	0.343271	0.745043
WBGene00000010	aat-9	Y53H1C.1	protein_coding_gene	2190.05	-0.341054	0.299164	-1.14002	0.254277	0.674822
WBGene00000012	abf-1	C50F2.9	protein_coding_gene	107.23	0.372747	0.498579	0.747619	0.45469	0.805361
WBGene00000013	abf-2	C50F2.10	protein_coding_gene	501.362	-1.07126	0.379563	-2.82233	0.00476754	0.150142
WBGene00000015	abf-4	Y38H6C.22	protein_coding_gene	1.01056	3.38385	2.69485	1.25567	0.209235	NA
WBGene00000016	abf-5	T22H6.5	protein_coding_gene	240.316	0.715494	0.397725	1.79897	0.0720238	0.44276
WBGene00000017	abf-6	T22H6.7	protein_coding_gene	51.2192	0.620209	0.448467	1.38295	0.16668	0.58891
WBGene00000018	abl-1	M79.1	protein_coding_gene	473.743	0.443757	0.248066	1.78887	0.0736362	0.445541
WBGene00000019	abt-1	C24F3.5	protein_coding_gene	11.581	-0.133142	0.678571	-0.19621	0.844446	NA
WBGene00000020	abt-2	F12B6.1	protein_coding_gene	434.024	0.895577	0.305246	2.93396	0.00334671	0.134322
WBGene00000021	abt-3	F55G11.9	pseudogene	1.33408	0.946629	1.79685	0.526828	0.598313	NA
WBGene00000022	abt-4	Y39D8C.1	protein_coding_gene	1766.84	0.871299	0.348183	2.50241	0.012335	0.227446
WBGene00000023	abt-5	Y53C10A.9	protein_coding_gene	7.86117	1.61724	0.93341	1.73262	0.0831641	NA
WBGene00000024	abu-1	AC3.3	protein_coding_gene	0.137072	-1.04463	4.08047	-0.256007	0.797946	NA
WBGene00000026	abu-3	F31A3.1	pseudogene	0.680148	-0.492028	3.14022	-0.156686	0.875492	NA
WBGene00000027	abu-4	Y5H2A.3	protein_coding_gene	1.89659	2.02015	1.73859	1.16195	0.245257	NA
WBGene00000029	abu-6	C03A7.7	protein_coding_gene	0.380803	2.06516	4.01857	0.513903	0.60732	NA
WBGene00000031	abu-8	C03A7.14	protein_coding_gene	1.94166	2.28342	1.91803	1.1905	0.23385	NA
WBGene00000033	abu-10	F35A5.3	protein_coding_gene	16.7017	1.80936	0.642297	2.81702	0.00484714	0.151524
WBGene00000034	abu-11	T01D1.6	protein_coding_gene	2.74351	0.162265	1.29288	0.125507	0.900122	NA
WBGene00000035	ace-1	W09B12.1	protein_coding_gene	157.57	0.829381	0.38924	2.13077	0.0331082	0.332993
WBGene00000036	ace-2	Y44E3A.2	protein_coding_gene	143.105	-0.07016	0.307048	-0.228498	0.819259	0.952869
WBGene00000037	ace-3	Y48B6A.8	protein_coding_gene	21.2968	0.43921	0.550025	0.798527	0.424565	0.789523
WBGene00000038	ace-4	Y48B6A.7	protein_coding_gene	2.65741	0.104035	1.23482	0.0842512	0.932857	NA
WBGene00000039	acn-1	C42D8.5	protein_coding_gene	71.0362	-0.0634088	0.401414	-0.157963	0.874486	0.967127
WBGene00000040	aco-1	ZK455.1	protein_coding_gene	4571.65	0.356925	0.264746	1.34818	0.177601	0.600165
WBGene00000041	aco-2	F54H12.1	protein_coding_gene	24657.2	0.327211	0.211339	1.54827	0.121556	0.530819
WBGene00000042	acr-2	K11G12.2	protein_coding_gene	2.01796	-0.251341	1.4839	-0.169378	0.865499	NA
WBGene00000043	acr-3	K11G12.7	protein_coding_gene	4.47372	-0.178374	1.09158	-0.163408	0.870197	NA
WBGene00000044	acr-5	K03F8.2	protein_coding_gene	13.9822	-0.578647	0.629969	-0.918533	0.35834	0.752712
WBGene00000045	acr-6	ZK973.5	protein_coding_gene	2.52457	0.33773	1.26859	0.266224	0.790067	NA
WBGene00000046	acr-7	T09A5.3	protein_coding_gene	3.32734	0.879665	1.29093	0.681418	0.495607	NA
WBGene00000047	acr-8	ZC504.2	protein_coding_gene	5.18542	1.15496	1.34418	0.859229	0.390214	NA
WBGene00000048	acr-9	C40C9.2	protein_coding_gene	4.74702	-0.498098	0.974589	-0.511085	0.609292	NA
WBGene00000049	acr-10	R02E12.8	protein_coding_gene	5.21474	1.24747	1.03895	1.2007	0.229867	NA
WBGene00000050	acr-11	D2092.3	protein_coding_gene	40.2043	-0.426515	0.464384	-0.918453	0.358382	0.752712
WBGene00000051	acr-12	R01E6.4	protein_coding_gene	17.6969	1.31341	0.571157	2.29957	0.0214727	0.286414
WBGene00000053	acr-14	T05C12.2	protein_coding_gene	2.29852	-1.00342	1.3409	-0.748323	0.454265	NA
WBGene00000054	acr-15	F25G6.4	protein_coding_gene	32.4079	-0.178172	0.467788	-0.380881	0.703291	0.916018
WBGene00000055	acr-16	F25G6.3	protein_coding_gene	36.3007	0.489501	0.538142	0.909613	0.363026	0.753838
WBGene00000056	acr-17	F53E10.2	protein_coding_gene	46.8265	0.268862	0.403628	0.666114	0.505338	0.833042
WBGene00000057	acr-18	F28F8.1	protein_coding_gene	48.4942	0.00373872	0.52674	0.00709785	0.994337	0.99832
WBGene00000058	acr-19	C31H5.3	protein_coding_gene	38.1267	-0.220631	0.61081	-0.36121	0.717943	0.920426
WBGene00000059	acr-20	R06A4.10	protein_coding_gene	16.1526	0.800642	0.584823	1.36903	0.170989	0.593102
WBGene00000060	acr-21	F27B3.2	protein_coding_gene	5.3944	-1.00803	0.903423	-1.11579	0.264513	NA
WBGene00000062	acr-23	F59B1.9	protein_coding_gene	4.30531	0.268979	1.07129	0.251081	0.801752	NA
WBGene00000063	act-1	T04C12.6	protein_coding_gene	5184.49	0.543757	0.428963	1.26761	0.204937	0.62718
WBGene00000064	act-2	T04C12.5	protein_coding_gene	58262.1	0.221512	0.441272	0.501985	0.615678	0.882818
WBGene00000065	act-3	T04C12.4	protein_coding_gene	5526.43	0.320175	0.360257	0.888741	0.374142	0.761125
WBGene00000066	act-4	M03F4.2	protein_coding_gene	9663.62	0.588739	0.262538	2.24249	0.0249297	0.307345
WBGene00000067	act-5	T25C8.2	protein_coding_gene	11307.4	0.203999	0.448347	0.455001	0.649108	0.89702
WBGene00000068	acy-1	F17C8.1	protein_coding_gene	132.933	0.802267	0.364304	2.20219	0.0276518	0.318402
WBGene00000069	acy-2	C10F3.3	protein_coding_gene	14.573	0.413676	0.616323	0.671199	0.502093	0.831788
WBGene00000070	acy-3	C44F1.5	protein_coding_gene	157.738	0.516381	0.35773	1.44349	0.148882	0.564262
WBGene00000071	acy-4	T01C2.1	protein_coding_gene	264.802	1.02328	0.430641	2.37618	0.0174929	0.266262
WBGene00000072	add-1	F39C12.2	protein_coding_gene	174.399	0.654531	0.447793	1.46168	0.143828	0.557564
WBGene00000073	add-2	F57F5.4	protein_coding_gene	712.283	0.12847	0.461423	0.27842	0.78069	0.941596
WBGene00000074	adm-2	C04A11.4	protein_coding_gene	998.655	0.44038	0.364996	1.20653	0.227612	0.647636
WBGene00000075	adm-4	ZK154.7	protein_coding_gene	811.198	0.142913	0.236179	0.605103	0.54511	0.849827
WBGene00000079	adr-1	H15N14.1	protein_coding_gene	3433.64	0.333627	0.39111	0.853027	0.393644	0.773113
WBGene00000080	adr-2	T20H4.4	protein_coding_gene	3238.4	-0.568623	0.26668	-2.13223	0.0329881	0.33262
WBGene00000081	ads-1	Y50D7A.7	protein_coding_gene	5312.13	0.42203	0.240041	1.75816	0.0787207	0.457623
WBGene00000082	adt-1	C02B4.1	protein_coding_gene	4.70495	1.56808	1.04116	1.50608	0.132046	NA
WBGene00000083	adt-2	F08C6.1	protein_coding_gene	521.053	0.385546	0.330721	1.16578	0.243705	0.662021
WBGene00000084	aex-1	D2030.10	protein_coding_gene	199.238	0.914981	0.463488	1.97412	0.0483683	0.383182
WBGene00000085	aex-2	T14B1.2	protein_coding_gene	6.18617	0.447699	0.940829	0.475856	0.634177	NA
WBGene00000086	aex-3	C02H7.3	protein_coding_gene	288.264	0.651628	0.306926	2.12308	0.0337474	0.335554
WBGene00000088	aex-5	F32A7.6	protein_coding_gene	329.628	0.401366	0.293812	1.36606	0.17192	0.594385
WBGene00000089	aex-6	Y87G2A.4	protein_coding_gene	145.513	0.166438	0.408267	0.40767	0.683516	0.908807
WBGene00000090	age-1	B0334.8	protein_coding_gene	2740.88	-0.161021	0.241595	-0.666493	0.505096	0.832966
WBGene00000092	ags-3	F32A6.4	protein_coding_gene	867.295	0.453437	0.22838	1.98545	0.0470949	0.379371
WBGene00000093	agt-1	Y62E10A.5	protein_coding_gene	1670.28	-0.279596	0.35527	-0.786995	0.431285	0.792374
WBGene00000094	agt-2	F09E5.13	protein_coding_gene	788.789	-0.354773	0.279033	-1.27144	0.203573	0.626269
WBGene00000095	aha-1	C25A1.11	protein_coding_gene	674.781	0.0688798	0.33529	0.205433	0.837234	0.957323
WBGene00000096	ahr-1	C41G7.5	protein_coding_gene	10.7184	-0.0824928	0.672793	-0.122612	0.902414	NA
WBGene00000097	aip-1	F58E10.4	protein_coding_gene	1868.92	0.0677579	0.315503	0.214762	0.829953	0.95604
WBGene00000098	air-1	K07C11.2	protein_coding_gene	13454.3	0.0286029	0.44703	0.0639844	0.948983	0.987997
WBGene00000099	air-2	B0207.4	protein_coding_gene	2995.32	-0.533568	0.262439	-2.03311	0.0420411	0.36687
WBGene00000100	ajm-1	C25A11.4	protein_coding_gene	1878.01	0.659031	0.277819	2.37216	0.0176845	0.266903
WBGene00000101	aka-1	D1022.7	protein_coding_gene	6719.83	0.300016	0.236594	1.26806	0.204775	0.62718
WBGene00000102	akt-1	C12D8.10	protein_coding_gene	6890.98	0.0391458	0.234384	0.167016	0.867358	0.964521
WBGene00000103	akt-2	F28H6.1	protein_coding_gene	880.184	0.269054	0.237579	1.13248	0.257432	0.678077
WBGene00000105	alg-1	F48F7.1	protein_coding_gene	961.777	0.478145	0.349653	1.36749	0.171473	0.593826
WBGene00000106	alg-2	T07D3.7	protein_coding_gene	3010.49	0.32083	0.348334	0.92104	0.357029	0.751801
WBGene00000107	alh-1	F54D8.3	protein_coding_gene	11175.6	0.285996	0.225216	1.26987	0.20413	0.626423
WBGene00000108	alh-2	K04F1.15	protein_coding_gene	3.37213	-0.764802	1.40882	-0.542867	0.587221	NA
WBGene00000109	alh-3	F36H1.6	protein_coding_gene	1852.62	0.0922557	0.233117	0.395749	0.69229	0.911236
WBGene00000110	alh-4	T05H4.13	protein_coding_gene	7342.03	0.354556	0.244787	1.44842	0.147499	0.563133
WBGene00000111	alh-5	T08B1.3	protein_coding_gene	402.518	0.118415	0.363716	0.32557	0.74475	0.929011
WBGene00000112	alh-6	F56D12.1	protein_coding_gene	2065.61	0.170347	0.237587	0.716987	0.473382	0.814471
WBGene00000113	alh-7	F45H10.1	protein_coding_gene	2456.22	-0.177033	0.253816	-0.697487	0.485498	0.819585
WBGene00000114	alh-8	F13D12.4	protein_coding_gene	35486.3	0.262281	0.451544	0.580855	0.561338	0.858402
WBGene00000115	alh-9	F01F1.6	protein_coding_gene	5243.22	-0.0174354	0.289682	-0.0601881	0.952006	0.9889
WBGene00000116	alh-10	C54D1.4	protein_coding_gene	460.123	-0.133523	0.282713	-0.47229	0.63672	0.891737
WBGene00000117	alh-11	F42G9.5	protein_coding_gene	2000.93	0.0610262	0.255657	0.238703	0.811336	0.951998
WBGene00000118	alh-12	Y69F12A.2	protein_coding_gene	2748.45	-0.282176	0.247281	-1.14112	0.253821	0.674471
WBGene00000120	aly-1	C01F6.5	protein_coding_gene	1242.14	-0.0437491	0.254737	-0.171742	0.86364	0.964253
WBGene00000121	aly-2	F23B2.6	protein_coding_gene	10148.3	-0.348975	0.307881	-1.13347	0.257015	0.678077
WBGene00000122	aly-3	M18.7	protein_coding_gene	6167.58	-0.277323	0.23086	-1.20126	0.22965	0.649554
WBGene00000123	ama-1	F36A4.7	protein_coding_gene	12675.3	0.638584	0.415338	1.5375	0.12417	0.532208
WBGene00000133	amt-1	C05E11.4	protein_coding_gene	26.2709	-1.34239	0.535489	-2.50685	0.0121811	0.22559
WBGene00000134	amt-2	F49E11.3	protein_coding_gene	0.861068	0.669517	2.27419	0.294398	0.768454	NA
WBGene00000135	amt-3	M195.3	protein_coding_gene	33.2931	0.314363	0.624375	0.503484	0.614624	0.882204
WBGene00000136	amt-4	C05E11.5	protein_coding_gene	521.928	0.164646	0.412851	0.398803	0.690038	0.910896
WBGene00000137	amx-1	R13G10.2	protein_coding_gene	606.919	-0.0530772	0.280024	-0.189545	0.849665	0.961491
WBGene00000138	amx-2	B0019.1	protein_coding_gene	267.231	0.840971	0.327543	2.56751	0.0102431	0.212488
WBGene00000139	amx-3	F25C8.2	protein_coding_gene	142.569	0.846225	0.543542	1.55687	0.119501	0.527382
WBGene00000140	anc-1	ZK973.6	protein_coding_gene	827.167	0.793179	0.389735	2.03518	0.0418331	0.36687
WBGene00000142	aos-1	C08B6.9	protein_coding_gene	4655.45	-0.315276	0.345975	-0.911268	0.362154	0.753789
WBGene00000143	apc-2	K06H7.6	protein_coding_gene	1974.72	0.123449	0.438894	0.281272	0.778501	0.94126
WBGene00000144	apc-10	F15H10.3	protein_coding_gene	1713.37	-0.743725	0.277676	-2.67839	0.00739765	0.181349
WBGene00000145	apc-11	F35G12.9	protein_coding_gene	1637.1	-0.747292	0.360645	-2.0721	0.0382561	0.354245
WBGene00000146	ape-1	F46F3.4	protein_coding_gene	6522.81	-0.1172	0.241046	-0.486212	0.626817	0.886915
WBGene00000147	aph-1	VF36H2L.1	protein_coding_gene	1416.06	-0.561195	0.311689	-1.80049	0.0717826	0.442485
WBGene00000148	aph-2	ZC434.6	protein_coding_gene	1368.24	0.450337	0.416843	1.08035	0.279986	0.696295
WBGene00000149	apl-1	C42D8.8	protein_coding_gene	8259.55	0.964483	0.325125	2.9665	0.00301206	0.130793
WBGene00000150	apm-1	F55A12.7	protein_coding_gene	930.217	0.0686547	0.246774	0.278209	0.780852	0.941596
WBGene00000151	apn-1	T05H10.2	protein_coding_gene	1669.75	0.243377	0.312995	0.777575	0.436819	0.795208
WBGene00000155	app-1	W03G9.4	protein_coding_gene	11498	-0.285912	0.231686	-1.23405	0.217185	0.638703
WBGene00000156	2023-04-01	K04G2.8	protein_coding_gene	4466.33	0.154104	0.225681	0.682842	0.494707	0.826825
WBGene00000157	aps-2	F02E8.3	protein_coding_gene	1102.11	0.23191	0.332183	0.69814	0.48509	0.81958
WBGene00000158	apg-1	Y105E8A.9	protein_coding_gene	2962.63	-0.0787027	0.262816	-0.299459	0.76459	0.936724
WBGene00000159	aps-1	F29G9.3	protein_coding_gene	1426.57	-0.687277	0.233289	-2.94603	0.00321877	0.132726
WBGene00000160	apb-1	Y71H2B.10	protein_coding_gene	3985.58	0.375947	0.300525	1.25097	0.210946	0.633136
WBGene00000161	apa-2	T20B5.1	protein_coding_gene	1418.33	0.392198	0.231088	1.69718	0.0896625	0.477113
WBGene00000162	apd-3	W09G10.4	protein_coding_gene	2178.06	0.462094	0.246401	1.87538	0.0607408	0.417304
WBGene00000163	apb-3	R11A5.1	protein_coding_gene	3509	0.459412	0.319273	1.43893	0.15017	0.565782
WBGene00000164	apm-3	F53H8.1	protein_coding_gene	339.119	0.248565	0.334858	0.7423	0.457906	0.8068
WBGene00000165	aps-3	Y48G8AL.14	protein_coding_gene	7066.38	-1.09909	0.409117	-2.68649	0.00722065	0.18027
WBGene00000166	apt-9	W04G3.4	protein_coding_gene	8.06371	-0.750526	0.856349	-0.876425	0.380799	NA
WBGene00000168	apx-1	K08D9.3	protein_coding_gene	3167.49	-0.209871	0.251523	-0.8344	0.404056	0.779263
WBGene00000169	aqp-1	F32A5.5	protein_coding_gene	1956.48	0.761076	0.333982	2.27879	0.0226795	0.293542
WBGene00000170	aqp-2	C01G6.1	protein_coding_gene	368.806	0.239231	0.321614	0.743845	0.45697	0.806609
WBGene00000171	aqp-3	Y69E1A.7	protein_coding_gene	83.1177	0.32678	0.359594	0.908746	0.363484	0.753838
WBGene00000172	aqp-4	F40F9.9	protein_coding_gene	247.815	0.104452	0.283673	0.368214	0.712713	0.919634
WBGene00000173	aqp-5	C35A5.1	protein_coding_gene	0.253868	1.60469	4.04261	0.396944	0.691409	NA
WBGene00000174	aqp-6	C32C4.2	protein_coding_gene	67.8956	-0.0902805	0.481632	-0.187447	0.85131	0.961641
WBGene00000175	aqp-7	M02F4.8	protein_coding_gene	1107.69	0.457428	0.344829	1.32654	0.184662	0.607722
WBGene00000176	aqp-8	K02G10.7	protein_coding_gene	653.473	0.39836	0.277672	1.43464	0.151389	0.566842
WBGene00000177	aqp-9	K07A1.16	protein_coding_gene	132.046	-0.190587	0.622411	-0.306207	0.759447	0.935468
WBGene00000178	aqp-10	ZK1321.3	protein_coding_gene	967.879	-0.0146383	0.30824	-0.0474899	0.962123	0.991663
WBGene00000179	aqp-11	ZK525.2	protein_coding_gene	1183.13	-0.0534932	0.267157	-0.200231	0.8413	0.958182
WBGene00000180	arc-1	ZK1320.6	protein_coding_gene	407.744	0.194121	0.25654	0.756691	0.449235	0.802072
WBGene00000181	ard-1	F01G4.2	protein_coding_gene	4609.85	-0.109733	0.336987	-0.325631	0.744704	0.929011
WBGene00000182	arf-1	B0336.2	protein_coding_gene	10318.6	0.0293164	0.259404	0.113015	0.910019	0.976596
WBGene00000183	arf-5	F57H12.1	protein_coding_gene	12621.3	-0.0177558	0.296771	-0.0598297	0.952291	0.9889
WBGene00000184	arf-6	Y116A8C.12	protein_coding_gene	1492.13	-0.183937	0.312982	-0.587694	0.556738	0.85676
WBGene00000185	arg-1	F31A9.3	protein_coding_gene	0.636401	-0.346135	2.8063	-0.123342	0.901836	NA
WBGene00000186	ark-1	C01C7.1	protein_coding_gene	902.715	0.14225	0.243456	0.584292	0.559024	0.857531
WBGene00000187	arl-1	F54C9.10	protein_coding_gene	1312.71	-0.343434	0.395766	-0.867771	0.38552	0.7686
WBGene00000188	arl-3	F19H8.3	protein_coding_gene	16.019	0.158282	0.688988	0.229732	0.8183	0.952625
WBGene00000189	arl-5	ZK632.8	protein_coding_gene	896.021	-0.623614	0.329008	-1.89544	0.0580343	0.411265
WBGene00000190	warf-1	F45E4.1	protein_coding_gene	47.9404	-1.03124	0.406903	-2.53436	0.0112652	0.220843
WBGene00000191	arl-7	F20D1.5	pseudogene	37.9819	0.547644	0.51017	1.07345	0.283068	0.698166
WBGene00000192	arl-8	Y57G11C.13	protein_coding_gene	5249.34	-0.249857	0.344853	-0.724532	0.468739	0.811856
WBGene00000193	arl-6	C38D4.8	protein_coding_gene	4.09317	-0.937449	1.11049	-0.844176	0.398571	NA
WBGene00000195	arr-1	F53H8.2	protein_coding_gene	934.556	0.161101	0.406988	0.395837	0.692225	0.911236
WBGene00000196	aars-1	W02B12.6	protein_coding_gene	478.222	-0.048705	0.408651	-0.119185	0.905129	0.976136
WBGene00000197	aars-2	F28H1.3	protein_coding_gene	17824.2	0.521594	0.335012	1.55694	0.119484	0.527382
WBGene00000198	art-1	C15F1.6	protein_coding_gene	6659.17	0.0492926	0.342397	0.143964	0.885529	0.97109
WBGene00000199	arx-1	Y71F9AL.16	protein_coding_gene	4191.55	0.18077	0.301806	0.598962	0.549198	0.852628
WBGene00000200	arx-2	K07C5.1	protein_coding_gene	5973.13	0.0727118	0.338103	0.215058	0.829722	0.95604
WBGene00000201	arx-3	Y79H2A.6	protein_coding_gene	4832.67	0.0457669	0.326652	0.140109	0.888574	0.971766
WBGene00000202	exos-4.2	Y6D11A.1	protein_coding_gene	4895.69	-1.10457	0.424606	-2.60141	0.00928425	0.200969
WBGene00000203	arx-5	Y37D8A.1	protein_coding_gene	3269.33	-0.0529014	0.366547	-0.144324	0.885245	0.971029
WBGene00000204	arx-6	C35D10.16	protein_coding_gene	2283.9	-0.288791	0.289802	-0.996511	0.319002	0.725798
WBGene00000205	arx-7	M01B12.3	protein_coding_gene	2003.88	-0.241178	0.321362	-0.750486	0.452962	0.803966
WBGene00000206	asb-1	F35G12.10	protein_coding_gene	13083.6	0.13115	0.292438	0.448471	0.653813	0.898746
WBGene00000207	asb-2	F02E8.1	protein_coding_gene	7147.46	0.268017	0.34662	0.77323	0.439386	0.797363
WBGene00000208	trip-4	Y53F4B.15	protein_coding_gene	3126.53	0.0233658	0.377409	0.061911	0.950634	0.988674
WBGene00000209	asg-1	K07A12.3	protein_coding_gene	7146.76	-0.566488	0.307279	-1.84356	0.0652467	0.42617
WBGene00000210	asg-2	C53B7.4	protein_coding_gene	2590.34	-0.313268	0.329803	-0.949864	0.342181	0.744201
WBGene00000211	asm-1	B0252.2	protein_coding_gene	324.693	0.301367	0.515872	0.58419	0.559092	0.857531
WBGene00000212	asm-2	ZK455.4	protein_coding_gene	840.6	-0.0252286	0.334073	-0.0755183	0.939802	0.985016
WBGene00000213	asm-3	W03G1.7	protein_coding_gene	3765.66	-0.0199518	0.30007	-0.0664903	0.946988	0.987365
WBGene00000214	asp-1	Y39B6A.20	protein_coding_gene	92226.3	0.595724	0.587987	1.01316	0.310984	0.717595
WBGene00000215	asp-2	T18H9.2	protein_coding_gene	18496.3	-0.195235	0.515852	-0.37847	0.705081	0.916037
WBGene00000216	asp-3	H22K11.1	protein_coding_gene	129644	0.087832	0.507999	0.172898	0.862732	0.964253
WBGene00000217	asp-4	R12H7.2	protein_coding_gene	66470	-0.76139	0.412753	-1.84466	0.0650868	0.42617
WBGene00000218	asp-5	F21F8.3	protein_coding_gene	66350.5	0.406269	0.510488	0.795845	0.426122	0.791005
WBGene00000219	asp-6	F21F8.7	protein_coding_gene	101367	-0.158241	0.331208	-0.477768	0.632815	0.889902
WBGene00000220	atf-2	K08F8.2	protein_coding_gene	61.5613	0.475116	0.406946	1.16752	0.243002	0.662006
WBGene00000221	atf-4	T04C10.4	protein_coding_gene	1732.15	0.0422139	0.356057	0.11856	0.905624	0.976136
WBGene00000222	atf-6	F45E6.2	protein_coding_gene	431.747	0.356616	0.28605	1.24669	0.212511	0.634574
WBGene00000223	atf-7	C07G2.2	protein_coding_gene	7015.43	-0.0346014	0.322	-0.107458	0.914426	0.977174
WBGene00000224	atgp-1	F26D10.9	protein_coding_gene	1539.31	0.195265	0.227181	0.859513	0.390057	0.771084
WBGene00000225	atgp-2	C38C6.2	protein_coding_gene	451.707	0.160149	0.254168	0.630092	0.528634	0.841392
WBGene00000226	atl-1	T06E4.3	protein_coding_gene	1444.49	0.336699	0.397037	0.848028	0.396422	0.774374
WBGene00000227	atm-1	Y48G1BL.2	protein_coding_gene	1229.17	0.30434	0.280167	1.08628	0.277356	0.694099
WBGene00000228	atn-1	W04D2.1	protein_coding_gene	1499.36	0.633756	0.246791	2.56799	0.010229	0.212488
WBGene00000229	atp-2	C34E10.6	protein_coding_gene	75858.3	0.343521	0.260362	1.3194	0.187036	0.61064
WBGene00000230	atp-3	F27C1.7	protein_coding_gene	19807.2	-0.19364	0.303667	-0.637673	0.523686	0.839046
WBGene00000231	atx-2	D2045.1	protein_coding_gene	6534.57	0.4398	0.381029	1.15424	0.2484	0.667453
WBGene00000232	avr-14	B0207.12	protein_coding_gene	41.0829	0.273553	0.514609	0.531575	0.595021	0.872545
WBGene00000233	avr-15	R11G10.1	protein_coding_gene	197.138	0.216645	0.3235	0.669689	0.503056	0.832196
WBGene00000235	baf-1	B0464.7	protein_coding_gene	6599.1	-0.360398	0.417141	-0.863973	0.387603	0.76886
WBGene00000236	bag-1	F57B10.11	protein_coding_gene	2719.58	-0.783283	0.240955	-3.25074	0.00115104	0.0907799
WBGene00000237	bam-2	Y71F9AR.1	protein_coding_gene	779.427	0.551143	0.277859	1.98354	0.0473076	0.379744
WBGene00000238	bar-1	C54D1.6	protein_coding_gene	259.891	0.579811	0.34107	1.69998	0.0891353	0.475901
WBGene00000239	bas-1	C05D2.4	protein_coding_gene	673.626	-0.0306797	0.277965	-0.110372	0.912114	0.976677
WBGene00000240	pah-1	K08F8.4	protein_coding_gene	1535.9	0.073342	0.238852	0.307061	0.758797	0.935262
WBGene00000241	bbs-1	Y105E8A.5	protein_coding_gene	3.14883	-1.82346	1.28153	-1.42287	0.154773	NA
WBGene00000242	bbs-2	F20D12.3	protein_coding_gene	2.44694	-0.143468	1.57554	-0.0910599	0.927445	NA
WBGene00000244	bbs-8	T25F10.5	protein_coding_gene	12.8365	-0.307782	0.702942	-0.437848	0.661496	0.901963
WBGene00000245	bca-1	T13C5.5	protein_coding_gene	630.559	0.265113	0.238946	1.10951	0.267211	0.685566
WBGene00000246	bcc-1	M7.3	protein_coding_gene	70.7354	0.212683	0.424158	0.501423	0.616073	0.88299
WBGene00000247	bec-1	T19E7.3	protein_coding_gene	1928.7	-0.0910659	0.343879	-0.264819	0.791149	0.944469
WBGene00000248	ben-1	C54C6.2	protein_coding_gene	876.877	-0.061836	0.283417	-0.21818	0.827289	0.95604
WBGene00000249	bir-1	T27F2.3	protein_coding_gene	2644.09	-0.651977	0.35213	-1.85152	0.0640941	0.423621
WBGene00000250	bir-2	C50B8.2	protein_coding_gene	2334.13	-0.43704	0.306557	-1.42564	0.153972	0.570037
WBGene00000251	bli-1	C09G5.6	protein_coding_gene	2.6197	0.0249134	1.37367	0.0181364	0.98553	NA
WBGene00000252	bli-2	F59E12.12	protein_coding_gene	0.935576	0.441378	2.47462	0.178362	0.858439	NA
WBGene00000253	bli-3	F56C11.1	protein_coding_gene	526.053	0.815003	0.323855	2.51657	0.0118504	0.222881
WBGene00000254	bli-4	K04F10.4	protein_coding_gene	6947.21	0.190606	0.230254	0.827809	0.407779	0.78041
WBGene00000255	bli-5	F45G2.5	protein_coding_gene	22.429	-1.15763	0.580567	-1.99396	0.0461565	0.376401
WBGene00000256	bli-6	Y73B6BL.34	protein_coding_gene	6.869	-1.38953	0.850014	-1.63471	0.10211	NA
WBGene00000257	bmk-1	F23B12.8	protein_coding_gene	3944.06	0.22114	0.217508	1.0167	0.309295	0.71744
WBGene00000259	bpl-1	F13H8.10	protein_coding_gene	722.226	-0.0442347	0.3386	-0.13064	0.89606	0.974075
WBGene00000262	bra-1	F54B11.6	protein_coding_gene	157.378	-0.106626	0.414361	-0.257326	0.796927	0.945831
WBGene00000263		F23H11.5	protein_coding_gene	11163	0.0884435	0.502039	0.176169	0.860161	0.963676
WBGene00000264	brc-1	C36A4.8	protein_coding_gene	1465.75	-0.0613405	0.247588	-0.247752	0.804326	0.949105
WBGene00000265	brd-1	K04C2.4	protein_coding_gene	1789.94	-0.129233	0.266948	-0.484112	0.628306	0.887609
WBGene00000266	bre-1	C53B4.7	protein_coding_gene	757.42	0.0574548	0.244781	0.234719	0.814427	0.952439
WBGene00000267	bre-2	Y39E4B.9	protein_coding_gene	64.2184	0.51329	0.500857	1.02482	0.305447	0.715554
WBGene00000268	bre-3	B0464.4	protein_coding_gene	2720.27	-0.201516	0.282577	-0.713139	0.47576	0.815599
WBGene00000269	bre-4	Y73E7A.7	protein_coding_gene	1149.45	-0.0370914	0.263605	-0.140708	0.888101	0.971766
WBGene00000270	bre-5	T12G3.8	protein_coding_gene	437.755	-0.298358	0.519649	-0.574153	0.565864	0.859183
WBGene00000271	brf-1	F45E12.2	protein_coding_gene	2032.48	-0.217137	0.226605	-0.958218	0.337953	0.741
WBGene00000272	bro-1	F56A3.5	protein_coding_gene	8.25004	0.27778	0.742188	0.374272	0.708202	NA
WBGene00000273	brp-1	Y79H2A.1	protein_coding_gene	33565.4	0.337261	0.453141	0.744273	0.456711	0.806504
WBGene00000274	btf-1	F15D4.1	protein_coding_gene	1789.27	0.130856	0.246905	0.529986	0.596121	0.873321
WBGene00000275	bub-1	R06C7.8	protein_coding_gene	9931.08	0.00960611	0.305596	0.031434	0.974923	0.993423
WBGene00000276	byn-1	F57B9.5	protein_coding_gene	6399.25	-0.294693	0.374739	-0.786396	0.431635	0.792453
WBGene00000277	cab-1	C23H4.1	protein_coding_gene	3075.29	0.010683	0.294823	0.0362354	0.971095	0.992724
WBGene00000279	cah-1	F54D8.4	protein_coding_gene	73.7091	-0.49574	0.386345	-1.28315	0.199439	0.623301
WBGene00000280	cah-2	D1022.8	protein_coding_gene	38.377	-0.188479	0.493717	-0.381754	0.702644	0.915507
WBGene00000281	cah-3	K05G3.3	protein_coding_gene	1455.33	0.399093	0.310499	1.28533	0.198677	0.622602
WBGene00000282	cah-4	R01E6.3	protein_coding_gene	4682.28	0.147942	0.314329	0.470659	0.637884	0.891961
WBGene00000283	cah-5	R173.1	protein_coding_gene	754.748	0.0782691	0.262196	0.298514	0.765311	0.937112
WBGene00000284	cah-6	T28F2.3	protein_coding_gene	31.6339	0.390505	0.448846	0.870019	0.38429	0.768583
WBGene00000285	cal-1	C13C12.1	protein_coding_gene	130.024	0.378195	0.461329	0.819795	0.412333	0.783349
WBGene00000286	cal-2	C18E9.1	protein_coding_gene	77.5866	-0.0059698	0.381354	-0.0156542	0.98751	0.997651
WBGene00000287	cal-3	M02B7.6	protein_coding_gene	32.633	1.14159	0.432862	2.63731	0.00835661	0.1943
WBGene00000288	cal-4	T07G12.1	protein_coding_gene	24.9411	-0.00206772	0.507848	-0.00407153	0.996751	0.998772
WBGene00000289	cam-1	C01G6.8	protein_coding_gene	2777.21	-0.136119	0.22867	-0.595264	0.551667	0.854499
WBGene00000292	cap-1	D2024.6	protein_coding_gene	4427.89	-0.154887	0.239741	-0.64606	0.518241	0.837484
WBGene00000293	cap-2	M106.5	protein_coding_gene	4802.05	-0.0296952	0.241178	-0.123126	0.902008	0.975509
WBGene00000294	cas-1	F41G4.2	protein_coding_gene	3683.28	0.487594	0.336258	1.45006	0.147042	0.562653
WBGene00000295	cat-1	W01C8.6	protein_coding_gene	9.1997	0.37523	0.826472	0.454014	0.649819	NA
WBGene00000296	cat-2	B0432.5	protein_coding_gene	5.35569	0.418021	1.24503	0.335752	0.737058	NA
WBGene00000298	cat-4	F32G8.6	protein_coding_gene	2053.25	0.216026	0.30055	0.718769	0.472283	0.81379
WBGene00000301	cav-1	T13F2.8	protein_coding_gene	5136.14	0.179206	0.291648	0.614459	0.538912	0.846477
WBGene00000302	cav-2	C56A3.7	protein_coding_gene	135.01	0.223499	0.287434	0.777568	0.436824	0.795208
WBGene00000308		C04A11.t1	tRNA_gene	0.865239	-1.10165	2.22935	-0.494155	0.621197	NA
WBGene00000366	cbp-1	R10E11.1	protein_coding_gene	4057.63	0.357186	0.284862	1.25389	0.209881	0.632477
WBGene00000367	cca-1	C54D2.5	protein_coding_gene	179.525	0.819113	0.477223	1.71641	0.0860862	0.473735
WBGene00000368	ccb-1	T28F2.5	protein_coding_gene	97.465	0.208063	0.376049	0.553286	0.580068	0.865138
WBGene00000369	ccf-1	Y56A3A.20	protein_coding_gene	7301.09	0.178821	0.424013	0.421734	0.673219	0.906101
WBGene00000370	ccg-1	Y73F8A.6	protein_coding_gene	2520.07	0.401408	0.254366	1.57807	0.11455	0.520506
WBGene00000371	cox-5B	F26E4.9	protein_coding_gene	11030.5	-0.48222	0.394695	-1.22175	0.221801	0.642953
WBGene00000372	cyp-13A7	T10B9.10	protein_coding_gene	76.1215	1.04811	0.452258	2.3175	0.0204762	0.281354
WBGene00000373	cyp-14A5	F08F3.7	protein_coding_gene	302.873	-0.0420196	0.266772	-0.157511	0.874842	0.967201
WBGene00000374	cyp-31A1	C01F6.3	pseudogene	169.405	-0.00164538	0.48303	-0.00340638	0.997282	0.998774
WBGene00000375	cyp-44A1	ZK177.5	protein_coding_gene	1214.49	-0.185872	0.407391	-0.456248	0.648211	0.896434
WBGene00000376	ccr-4	ZC518.3	protein_coding_gene	12486.3	-0.0607194	0.257303	-0.235984	0.813445	0.952336
WBGene00000377	cct-1	T05C12.7	protein_coding_gene	19251	0.325925	0.393211	0.828882	0.407171	0.780219
WBGene00000378	cct-2	T21B10.7	protein_coding_gene	16541.8	0.422322	0.403582	1.04643	0.295361	0.70957
WBGene00000379	cct-4	K01C8.10	protein_coding_gene	19023.2	0.310706	0.400777	0.775258	0.438187	0.795961
WBGene00000380	cct-5	C07G2.3	protein_coding_gene	23293	0.403762	0.324626	1.24378	0.213582	0.63565
WBGene00000381	cct-6	F01F1.8	protein_coding_gene	16333.2	0.298167	0.264453	1.12749	0.259537	0.679443
WBGene00000382	cdc-6	C43E11.10	protein_coding_gene	4583.87	-0.120109	0.296756	-0.40474	0.685668	0.909975
WBGene00000383	cdc-14	C17G10.4	protein_coding_gene	4199	-0.122502	0.320933	-0.381707	0.702679	0.915507
WBGene00000386	cdc-25.1	K06A5.7	protein_coding_gene	13071	0.210574	0.416263	0.505868	0.612949	0.881093
WBGene00000387	cdc-25.2	F16B4.8	protein_coding_gene	1883.67	0.110723	0.277218	0.399409	0.689592	0.910875
WBGene00000388	cdc-25.3	ZK637.11	protein_coding_gene	1144.15	-0.369199	0.22465	-1.64344	0.100292	0.496035
WBGene00000389	cdc-25.4	R05H5.2	protein_coding_gene	1.2275	2.49861	2.04343	1.22275	0.221424	NA
WBGene00000390	cdc-42	R07G3.1	protein_coding_gene	6739.03	-0.203081	0.249548	-0.813793	0.415764	0.784794
WBGene00000391	cdd-1	C47D2.2	protein_coding_gene	174.198	-0.314573	0.42875	-0.733698	0.463133	0.809085
WBGene00000392	cdd-2	F49E8.4	protein_coding_gene	1363.18	-0.605845	0.354851	-1.70732	0.0877627	0.474014
WBGene00000393	cdf-1	C15B12.7	protein_coding_gene	935.482	0.145237	0.223465	0.649931	0.515737	0.837112
WBGene00000395	cdh-3	ZK112.7	protein_coding_gene	85.2902	0.422716	0.387906	1.08974	0.275828	0.69353
WBGene00000396	cdh-4	F25F2.2	protein_coding_gene	1094.61	0.294904	0.283365	1.04072	0.298005	0.711907
WBGene00000397	cdh-5	F08B4.2	protein_coding_gene	53.0765	-0.525466	0.424266	-1.23853	0.21552	0.637862
WBGene00000399	cdh-7	R05H10.6	protein_coding_gene	3.17779	0.148027	1.5105	0.0979989	0.921933	NA
WBGene00000401	cdh-9	F59C12.1	protein_coding_gene	28.8449	0.280792	0.489594	0.573521	0.566292	0.859321
WBGene00000402	cdh-10	C45G7.5	protein_coding_gene	13.7054	0.155653	0.799378	0.194718	0.845614	0.959961
WBGene00000403	casy-1	B0034.3	protein_coding_gene	793.596	0.374082	0.286301	1.3066	0.191347	0.61504
WBGene00000405	cdk-1	T05G5.3	protein_coding_gene	17825.7	-0.0039752	0.414488	-0.00959062	0.992348	0.997997
WBGene00000406	cdk-4	F18H3.5	protein_coding_gene	553.109	-0.0990556	0.242588	-0.408328	0.683033	0.908597
WBGene00000407	cdk-5	T27E9.3	protein_coding_gene	2194.4	-0.176412	0.424343	-0.41573	0.677607	0.907238
WBGene00000408	cdk-7	Y39G10AL.3	protein_coding_gene	3780.39	-0.564803	0.325815	-1.73351	0.0830053	0.467276
WBGene00000409	cdk-8	F39H11.3	protein_coding_gene	2032.59	0.303186	0.379707	0.798474	0.424596	0.789523
WBGene00000410	cdk-9	H25P06.2	protein_coding_gene	2369.39	0.070504	0.32734	0.215384	0.829468	0.95604
WBGene00000411	cdl-1	R06F6.1	protein_coding_gene	11794.9	0.246989	0.39087	0.631896	0.527455	0.840815
WBGene00000412	cdr-1	F35E8.11	protein_coding_gene	80.8792	0.0181071	0.581347	0.0311467	0.975153	0.993423
WBGene00000413	cdt-1	Y54E10A.15	protein_coding_gene	2200.47	-0.0858948	0.239435	-0.358739	0.71979	0.920426
WBGene00000414	cec-1	ZK1236.2	protein_coding_gene	628.808	0.193991	0.646237	0.300185	0.764036	0.936532
WBGene00000415	ced-1	Y47H9C.4	protein_coding_gene	3739.56	0.206675	0.247473	0.83514	0.403639	0.779263
WBGene00000416	ced-2	Y41D4B.13	protein_coding_gene	4477.85	-0.315956	0.327547	-0.964615	0.334738	0.738618
WBGene00000417	ced-3	C48D1.2	protein_coding_gene	5255.33	-0.0198547	0.262275	-0.0757016	0.939656	0.984944
WBGene00000418	ced-4	C35D10.9	protein_coding_gene	1742.13	-0.446125	0.331555	-1.34556	0.178446	0.600315
WBGene00000419	ced-5	C02F4.1	protein_coding_gene	1373.58	0.0816682	0.279636	0.292052	0.770247	0.938953
WBGene00000420	ced-6	F56D2.7	protein_coding_gene	2466.06	0.0024897	0.25826	0.00964029	0.992308	0.997997
WBGene00000421	ced-7	C48B4.4	protein_coding_gene	3947.43	0.158814	0.283367	0.560454	0.57517	0.863162
WBGene00000422	ced-8	F08F1.5	protein_coding_gene	117.659	0.0662896	0.420992	0.15746	0.874882	0.967201
WBGene00000423	ced-9	T07C4.8	protein_coding_gene	3495.25	-0.0803646	0.324461	-0.247686	0.804377	0.949105
WBGene00000424	ced-10	C09G12.8	protein_coding_gene	1855.85	-0.357188	0.275754	-1.29531	0.195212	0.6191
WBGene00000425	ced-11	ZK512.3	protein_coding_gene	63.2785	0.885707	0.482159	1.83696	0.0662155	0.428515
WBGene00000426	ced-12	Y106G6E.5	protein_coding_gene	2493.24	0.0441467	0.329968	0.133791	0.893568	0.97301
WBGene00000427	ced-13	R09F10.9	protein_coding_gene	4.78033	-0.474608	1.09959	-0.431623	0.666016	NA
WBGene00000428	ceh-1	F16H11.4	protein_coding_gene	26.4655	-0.0785692	0.505327	-0.155482	0.876441	0.968213
WBGene00000429	ceh-2	C27A12.5	protein_coding_gene	3.90622	-1.25059	1.20715	-1.03599	0.300205	NA
WBGene00000430	ceh-5	C16C2.1	protein_coding_gene	10.189	0.513663	0.881143	0.582951	0.559926	NA
WBGene00000431	ceh-6	K02B12.1	protein_coding_gene	14.3336	-1.14262	0.782563	-1.46009	0.144264	0.557725
WBGene00000432	ceh-7	C34C6.8	protein_coding_gene	1.38301	-1.26754	1.91907	-0.660494	0.508937	NA
WBGene00000433	ceh-8	ZK265.4	protein_coding_gene	2.61529	0.813016	1.25635	0.647125	0.517551	NA
WBGene00000434	ceh-9	Y65B4BR.9	protein_coding_gene	2.71778	0.13386	1.28337	0.104304	0.916928	NA
WBGene00000435	ceh-10	W03A3.1	protein_coding_gene	18.5924	1.29933	0.714932	1.81741	0.0691536	0.435263
WBGene00000436	ceh-12	F33D11.4	protein_coding_gene	0.401078	-0.758239	3.70759	-0.20451	0.837955	NA
WBGene00000437	ceh-13	R13A5.5	protein_coding_gene	63.3769	-0.0705093	0.393847	-0.179027	0.857916	0.96348
WBGene00000438	ceh-14	F46C8.5	protein_coding_gene	58.1713	0.179909	0.384574	0.467813	0.639918	0.892826
WBGene00000439	ceh-16	C13G5.1	protein_coding_gene	30.3174	0.0387477	0.480079	0.0807111	0.935672	0.983468
WBGene00000440	ceh-17	D1007.1	protein_coding_gene	0.914717	-3.39115	2.70048	-1.25576	0.209203	NA
WBGene00000441	ceh-18	ZC64.3	protein_coding_gene	156.034	0.517674	0.307469	1.68366	0.0922471	0.483385
WBGene00000442	ceh-19	F20D12.6	protein_coding_gene	38.6056	-0.326306	0.479161	-0.680994	0.495875	0.827186
WBGene00000443	ceh-20	F31E3.1	protein_coding_gene	306.684	-0.163985	0.252465	-0.649538	0.515991	0.837306
WBGene00000444	ceh-21	T26C11.6	protein_coding_gene	1838.46	0.551681	0.472703	1.16708	0.243179	0.662006
WBGene00000445	ceh-22	F29F11.5	protein_coding_gene	0.817321	0.777639	2.30296	0.337669	0.735613	NA
WBGene00000446	ceh-23	ZK652.5	protein_coding_gene	1.32516	0.875305	1.97324	0.443587	0.657341	NA
WBGene00000447	ceh-24	F55B12.1	protein_coding_gene	2.19984	0.349455	1.5257	0.229046	0.818833	NA
WBGene00000448	pros-1	K12H4.1	protein_coding_gene	23.6359	-0.238837	0.477458	-0.500226	0.616916	0.883401
WBGene00000449	ceh-27	F46F3.1	protein_coding_gene	2.95056	3.89571	1.65003	2.36099	0.0182263	NA
WBGene00000450	ceh-28	K03A11.3	protein_coding_gene	0.126934	0.878925	4.08047	0.215398	0.829457	NA
WBGene00000451	ceh-30	C33D12.7	protein_coding_gene	11.3682	0.226461	0.710415	0.318773	0.749899	NA
WBGene00000452	ceh-31	C33D12.1	protein_coding_gene	1.74215	-0.678315	1.82565	-0.371547	0.71023	NA
WBGene00000453	ceh-32	W05E10.3	protein_coding_gene	376.079	0.878505	0.333025	2.63796	0.00834076	0.1943
WBGene00000454	ceh-33	C10G8.7	protein_coding_gene	0.764724	3.07334	2.86008	1.07456	0.28257	NA
WBGene00000455	ceh-34	C10G8.6	protein_coding_gene	12.3073	-0.663531	0.779592	-0.851126	0.394699	NA
WBGene00000457	ceh-36	C37E2.4	protein_coding_gene	2.27522	-0.126644	1.38979	-0.0911244	0.927394	NA
WBGene00000458	ceh-37	C37E2.5	protein_coding_gene	244.768	0.0878192	0.276627	0.317464	0.750892	0.932935
WBGene00000459	ceh-38	F22D3.1	protein_coding_gene	3228	-0.378947	0.252583	-1.50029	0.13354	0.545435
WBGene00000460	ceh-39	T26C11.7	protein_coding_gene	1257.68	0.313721	0.300811	1.04292	0.296988	0.710893
WBGene00000461	ceh-40	F17A2.5	protein_coding_gene	373.871	-0.571032	0.367247	-1.5549	0.11997	0.528524
WBGene00000462	ceh-41	T26C11.5	protein_coding_gene	583.916	-0.32333	0.285022	-1.1344	0.256626	0.678077
WBGene00000463	ceh-43	C28A5.4	protein_coding_gene	275.768	0.87762	0.287424	3.0534	0.00226268	0.11995
WBGene00000464	ceh-44	Y54F10AM.4	protein_coding_gene	2610.8	0.379669	0.312698	1.21417	0.224683	0.64602
WBGene00000465	cpg-1	C07G2.1	protein_coding_gene	163034	0.870222	0.481911	1.80577	0.0709539	0.440153
WBGene00000466	cel-1	C03D6.3	protein_coding_gene	1747.7	0.217264	0.408809	0.531455	0.595103	0.872545
WBGene00000467	cep-1	F52B5.5	protein_coding_gene	2152.34	-0.487851	0.403949	-1.20771	0.22716	0.647574
WBGene00000468	ces-1	F43G9.11	protein_coding_gene	4.23738	-0.537457	1.055	-0.509439	0.610445	NA
WBGene00000469	ces-2	ZK909.4	protein_coding_gene	16.146	0.443217	0.660179	0.67136	0.501991	0.83174
WBGene00000472	cey-1	F33A8.3	protein_coding_gene	9339.46	-0.0908057	0.24643	-0.368484	0.712512	0.919587
WBGene00000473	cey-2	F46F11.2	protein_coding_gene	180654	0.288049	0.459575	0.626773	0.530808	0.842289
WBGene00000474	cey-3	M01E11.5	protein_coding_gene	37462.2	-0.547849	0.341916	-1.60229	0.109091	0.51075
WBGene00000475	cey-4	Y39A1C.3	protein_coding_gene	33840.5	0.0236357	0.305004	0.0774929	0.938231	0.984505
WBGene00000476	cfi-1	T23D8.8	protein_coding_gene	15.0549	0.114805	0.604602	0.189886	0.849399	0.961468
WBGene00000477	cft-1	C18C4.2	protein_coding_gene	38.3699	0.352347	0.484031	0.727942	0.466649	0.810697
WBGene00000478	cfz-2	F27E11.3	protein_coding_gene	105.903	0.76486	0.368625	2.0749	0.0379958	0.353
WBGene00000479	cgh-1	C07H6.5	protein_coding_gene	77714.2	0.166967	0.30395	0.549325	0.582783	0.866611
WBGene00000480	cgp-1	Y38C9A.2	protein_coding_gene	6231.71	0.0868276	0.291146	0.298227	0.76553	0.937112
WBGene00000481	cha-1	ZC416.8	protein_coding_gene	29.0161	-0.543714	0.444804	-1.22237	0.221568	0.642582
WBGene00000482	chd-3	T14G8.1	protein_coding_gene	1249.07	0.871338	0.276574	3.15046	0.00163011	0.103184
WBGene00000483	che-1	C55B7.12	protein_coding_gene	0.128494	0.878925	4.08047	0.215398	0.829457	NA
WBGene00000484	che-2	F38G1.1	protein_coding_gene	3.33703	0.657839	1.44486	0.455295	0.648897	NA
WBGene00000485	che-3	F18C12.1	protein_coding_gene	16.0472	0.598122	0.674462	0.886814	0.375179	0.76143
WBGene00000487	che-6	C23H5.7	protein_coding_gene	2.34783	-2.21399	1.56148	-1.41787	0.156228	NA
WBGene00000488	che-7	F26D11.10	protein_coding_gene	12.4041	0.71207	0.631222	1.12808	0.259286	NA
WBGene00000490	che-11	C27A7.4	protein_coding_gene	4.88822	-0.863689	1.05995	-0.814837	0.415165	NA
WBGene00000491	che-12	B0024.8	protein_coding_gene	9.52154	0.55191	0.777468	0.709882	0.477778	NA
WBGene00000492	che-13	F59C6.7	protein_coding_gene	10.2626	-0.173323	0.737152	-0.235125	0.814112	NA
WBGene00000493	che-14	F56H1.1	protein_coding_gene	23.7339	0.110787	0.577514	0.191834	0.847872	0.960763
WBGene00000496	chs-1	T25G3.2	protein_coding_gene	14495.5	0.000188552	0.329904	0.000571536	0.999544	0.999701
WBGene00000497	chs-2	F48A11.1	protein_coding_gene	41.0096	0.175496	0.482345	0.363838	0.715979	0.920151
WBGene00000498	chk-1	Y39H10A.7	protein_coding_gene	3962.51	-0.0608342	0.331974	-0.18325	0.854602	0.962196
WBGene00000499	chk-2	Y60A3A.12	protein_coding_gene	260.514	-0.3695	0.300192	-1.23088	0.218369	0.640161
WBGene00000500	chn-1	T09B4.10	protein_coding_gene	2436.75	-0.265834	0.605642	-0.43893	0.660712	0.901735
WBGene00000501	cho-1	C48D1.3	protein_coding_gene	19.0872	-0.262131	0.731366	-0.358412	0.720035	0.920426
WBGene00000502	chp-1	Y110A7A.13	protein_coding_gene	2887.86	-0.302086	0.327056	-0.923651	0.355668	0.751292
WBGene00000503	cht-1	C04F6.3	protein_coding_gene	4246.74	1.22777	0.240423	5.10671	3.27814e-07	0.000521348
WBGene00000506	cic-1	H14E04.5	protein_coding_gene	1309.71	-0.554101	0.258727	-2.14164	0.0322221	0.332492
WBGene00000507	cit-1.1	F44B9.4	protein_coding_gene	1220.33	-0.273488	0.253333	-1.07956	0.280339	0.696334
WBGene00000508	cit-1.2	F44B9.3	protein_coding_gene	1086.93	-0.0162708	0.24658	-0.0659861	0.947389	0.987365
WBGene00000509	cka-1	C28D4.2	protein_coding_gene	2785.62	-0.203977	0.291373	-0.700054	0.483893	0.818911
WBGene00000510	cka-2	C52B9.1	protein_coding_gene	43.5541	-0.305013	0.399027	-0.764393	0.444633	0.799021
WBGene00000511	ckb-1	B0285.8	protein_coding_gene	113.033	0.616576	0.342346	1.80103	0.0716979	0.442178
WBGene00000512	ckb-2	B0285.9	protein_coding_gene	614.173	-0.237973	0.278374	-0.854866	0.392625	0.772268
WBGene00000513	ckb-3	B0285.10	protein_coding_gene	0.741152	-0.747685	2.36881	-0.315638	0.752277	NA
WBGene00000514	ckb-4	F22F7.5	protein_coding_gene	264.935	-0.0287411	0.256848	-0.111899	0.910903	0.976677
WBGene00000515	ckc-1	T27A10.3	protein_coding_gene	541.161	0.0757293	0.274689	0.275691	0.782785	0.942129
WBGene00000516	cki-1	T05A6.1	protein_coding_gene	150.037	0.34187	0.495543	0.689889	0.490264	0.823031
WBGene00000517	cki-2	T05A6.2	protein_coding_gene	2420.25	-0.037293	0.288837	-0.129114	0.897267	0.974216
WBGene00000518	ckk-1	C05H8.1	protein_coding_gene	18.9584	-0.137406	0.565137	-0.243138	0.807899	0.950229
WBGene00000519	cku-70	Y47D3A.4	protein_coding_gene	2591.93	0.304279	0.229551	1.32554	0.184993	0.60797
WBGene00000520	cku-80	R07E5.8	protein_coding_gene	2072.73	0.332362	0.410324	0.810001	0.41794	0.786256
WBGene00000521	cky-1	C15C8.2	protein_coding_gene	2.81009	0.479197	1.43276	0.334456	0.738035	NA
WBGene00000522	clc-1	C09F12.1	protein_coding_gene	1165.89	0.163435	0.360803	0.452976	0.650566	0.897536
WBGene00000523	clc-2	C01C10.1	protein_coding_gene	95.6552	0.0722121	0.311182	0.232057	0.816494	0.952439
WBGene00000524	clc-3	ZK563.4	protein_coding_gene	72.3698	-0.519975	0.466564	-1.11448	0.265075	0.684086
WBGene00000525	clc-4	T05A10.2	protein_coding_gene	5.63192	-1.5535	1.07616	-1.44355	0.148865	NA
WBGene00000526	clc-5	C01C10.4	protein_coding_gene	65.5117	0.243157	0.447833	0.542964	0.587155	0.869558
WBGene00000527	cle-1	C36B1.1	protein_coding_gene	1570.04	0.692662	0.271291	2.5532	0.0106737	0.216244
WBGene00000528	clh-1	T27D12.2	protein_coding_gene	1541.37	0.688797	0.354459	1.94324	0.0519877	0.396737
WBGene00000529	clh-2	B0491.8	protein_coding_gene	10.6907	0.38436	0.731074	0.525746	0.599064	NA
WBGene00000530	clh-3	E04F6.11	protein_coding_gene	613.346	0.249071	0.281978	0.883297	0.377076	0.762603
WBGene00000531	clh-4	T06F4.2	protein_coding_gene	42.6007	0.467563	0.388641	1.20307	0.228949	0.648758
WBGene00000532	clh-5	C07H4.2	protein_coding_gene	1972.35	-0.122733	0.236776	-0.51835	0.604214	0.877058
WBGene00000533	clh-6	R07B7.1	protein_coding_gene	1835.81	0.171696	0.227863	0.753505	0.451147	0.802901
WBGene00000534	cpi-2	R01B10.1	protein_coding_gene	11721.6	-0.275001	0.396706	-0.693211	0.488177	0.821898
WBGene00000535	cpi-1	K08B4.6	protein_coding_gene	20902.4	0.188626	0.409781	0.460311	0.645293	0.894537
WBGene00000536	clk-1	ZC395.2	protein_coding_gene	1028.63	-0.401058	0.300548	-1.33442	0.182066	0.605064
WBGene00000537	clk-2	C07H6.6	protein_coding_gene	2104.2	-0.235929	0.22046	-1.07017	0.284544	0.699129
WBGene00000539	cln-3.1	F07B10.1	protein_coding_gene	107.305	0.139618	0.338411	0.412569	0.679923	0.907646
WBGene00000540	cln-3.2	C01G8.2	protein_coding_gene	754.32	-0.0556487	0.258206	-0.215521	0.829361	0.95604
WBGene00000541	cln-3.3	ZC190.1	protein_coding_gene	49.6833	1.23377	0.45557	2.70818	0.00676529	0.173538
WBGene00000542	clp-1	C06G4.2	protein_coding_gene	4072.27	0.172209	0.234259	0.735123	0.462265	0.808393
WBGene00000543	clp-2	T04A8.16	protein_coding_gene	1121.67	0.168474	0.252069	0.668362	0.503903	0.832509
WBGene00000544	clp-3	Y47H10A.1	protein_coding_gene	12.415	-0.472786	0.665106	-0.710843	0.477181	NA
WBGene00000545	clp-4	Y39A3CL.5	protein_coding_gene	837.799	0.366234	0.287529	1.27373	0.20276	0.625794
WBGene00000546	clp-6	Y77E11A.10	protein_coding_gene	10.9302	-0.49082	0.708312	-0.692943	0.488345	NA
WBGene00000547	clp-7	Y77E11A.11	protein_coding_gene	2425.33	0.232183	0.242027	0.959325	0.337395	0.741
WBGene00000548	clr-1	F56D1.4	protein_coding_gene	3228.6	0.177988	0.253968	0.700829	0.48341	0.818419
WBGene00000549	cls-2	R107.6	protein_coding_gene	2904.38	0.411624	0.264846	1.5542	0.120136	0.528709
WBGene00000550	clu-1	F55H2.6	protein_coding_gene	6905.92	0.115002	0.308954	0.372231	0.709721	0.917947
WBGene00000551	clx-1	C50F7.2	protein_coding_gene	7.89819	0.688189	0.794004	0.866732	0.386089	NA
WBGene00000552	cmd-1	T21H3.3	protein_coding_gene	13679.7	0.228011	0.309498	0.736715	0.461296	0.808091
WBGene00000553	cmk-1	K07A9.2	protein_coding_gene	42.5582	-0.180332	0.437093	-0.412571	0.679921	0.907646
WBGene00000554	cnb-1	F55C10.1	protein_coding_gene	1026.48	0.095252	0.228948	0.416042	0.677379	0.907238
WBGene00000555	cnc-1	R09B5.2	protein_coding_gene	5.98032	-0.774995	1.27468	-0.607993	0.543192	NA
WBGene00000556	cnc-2	R09B5.3	protein_coding_gene	835.421	-1.16264	0.3527	-3.2964	0.000979319	0.0829115
WBGene00000557	cnc-3	R09B5.8	protein_coding_gene	601.645	-0.680046	0.285612	-2.38101	0.0172651	0.265615
WBGene00000558	cnc-4	R09B5.9	protein_coding_gene	372.564	-0.443731	0.25349	-1.75049	0.0800334	0.460887
WBGene00000559	cnc-5	R09B5.10	protein_coding_gene	0.802575	-3.15348	2.91639	-1.0813	0.279565	NA
WBGene00000560	cnc-6	Y46E12A.1	protein_coding_gene	37.4817	0.720637	0.491694	1.46562	0.142752	0.557225
WBGene00000561	cnd-1	C34E10.7	protein_coding_gene	3.85099	-1.53988	1.11025	-1.38697	0.165452	NA
WBGene00000562	cng-1	F14H8.6	protein_coding_gene	26.7307	0.384513	0.56381	0.68199	0.495245	0.826856
WBGene00000563	cng-3	F38E11.12	protein_coding_gene	0.137072	-1.04463	4.08047	-0.256007	0.797946	NA
WBGene00000564	cnk-1	R01H10.8	protein_coding_gene	2265.32	-0.0311445	0.258439	-0.12051	0.904079	0.975855
WBGene00000565	cnt-1	Y17G7B.15	protein_coding_gene	3382.16	0.6517	0.452993	1.43865	0.150249	0.565901
WBGene00000566	cnt-2	Y39A1A.15	protein_coding_gene	2101.86	-0.0420721	0.251804	-0.167083	0.867305	0.964521
WBGene00000567	cnx-1	ZK632.6	protein_coding_gene	9783.58	0.0736639	0.208615	0.35311	0.724006	0.921611
WBGene00000583	cof-2	C48E7.5	protein_coding_gene	23.5353	-0.0189243	0.649069	-0.0291561	0.97674	0.994165
WBGene00000584	cog-1	R03C1.3	protein_coding_gene	29.3715	0.416609	0.455948	0.913719	0.360865	0.753333
WBGene00000585	cogc-2	C06G3.10	protein_coding_gene	2556.43	0.142021	0.225325	0.630294	0.528502	0.841392
WBGene00000591	coh-1	K08A8.3	protein_coding_gene	802.081	0.261798	0.342247	0.764938	0.444308	0.799005
WBGene00000592	coh-3	F08H9.1	protein_coding_gene	2623.74	0.077722	0.357763	0.217245	0.828018	0.95604
WBGene00000593	col-2	W01B6.7	protein_coding_gene	6.34065	-0.210982	0.960721	-0.219608	0.826177	NA
WBGene00000594	col-3	T28C6.6	protein_coding_gene	23.3523	-0.126833	0.535554	-0.236826	0.812792	0.952136
WBGene00000596	col-7	C15A11.5	protein_coding_gene	3.62211	0.0962747	1.07772	0.0893321	0.928818	NA
WBGene00000597	col-8	F11H8.3	protein_coding_gene	11484.2	-0.186754	0.435985	-0.428349	0.668397	0.904939
WBGene00000598	col-9	F54B11.1	protein_coding_gene	0.128494	0.878925	4.08047	0.215398	0.829457	NA
WBGene00000599	col-10	B0222.8	protein_coding_gene	22.2356	0.126094	0.753605	0.167321	0.867117	0.964521
WBGene00000601	col-12	F15H10.1	protein_coding_gene	10.2618	0.481259	0.786345	0.61202	0.540524	NA
WBGene00000602	col-13	F15H10.2	protein_coding_gene	3.49088	-0.315588	1.34545	-0.23456	0.814551	NA
WBGene00000603	col-14	C46A5.3	protein_coding_gene	20.2637	-0.0148743	0.590569	-0.0251863	0.979906	0.995842
WBGene00000606	col-17	F11G11.10	protein_coding_gene	34.9306	1.31395	0.719927	1.82512	0.0679826	0.432255
WBGene00000608	col-19	ZK1193.1	protein_coding_gene	11088.4	0.187353	0.474144	0.395139	0.69274	0.911449
WBGene00000609	col-20	F11G11.11	protein_coding_gene	15556.1	0.112445	0.62298	0.180495	0.856764	0.963243
WBGene00000610	col-33	F36A4.6	protein_coding_gene	2.57935	0.441429	1.3324	0.331304	0.740415	NA
WBGene00000611	col-34	F36A4.10	protein_coding_gene	105.255	0.812773	0.402836	2.01763	0.0436299	0.370069
WBGene00000613	col-36	C27H5.5	protein_coding_gene	3.40742	-1.16517	1.44271	-0.807623	0.419308	NA
WBGene00000614	col-37	ZK863.2	protein_coding_gene	0.126934	0.878925	4.08047	0.215398	0.829457	NA
WBGene00000615	col-38	F54C9.4	protein_coding_gene	195.019	-0.227061	0.398559	-0.569706	0.568877	0.8605
WBGene00000616	col-39	C09G5.4	protein_coding_gene	20.7761	0.877252	0.792708	1.10665	0.268445	0.686517
WBGene00000617	col-40	T13B5.4	protein_coding_gene	0.167834	-1.04463	4.08047	-0.256007	0.797946	NA
WBGene00000618	col-41	T10B10.1	protein_coding_gene	11.1637	2.46969	0.741278	3.33167	0.000863277	NA
WBGene00000620	col-43	ZC513.8	protein_coding_gene	352.93	-0.434657	0.346508	-1.25439	0.2097	0.63208
WBGene00000622	col-45	F53G12.7	protein_coding_gene	9.15182	-1.28976	0.781699	-1.64995	0.0989539	NA
WBGene00000623	col-46	Y18H1A.13	protein_coding_gene	5.55282	-0.307	0.931221	-0.329674	0.741646	NA
WBGene00000625	col-48	Y54E10BL.2	protein_coding_gene	31.8359	0.409496	0.473803	0.864275	0.387437	0.76886
WBGene00000626	col-49	K09H9.3	protein_coding_gene	1.61921	2.96955	2.22918	1.33212	0.182819	NA
WBGene00000627	col-50	T28F2.6	protein_coding_gene	9.25837	-0.624857	0.711035	-0.8788	0.37951	NA
WBGene00000628	col-51	T28F2.8	protein_coding_gene	0.274144	-1.71454	4.05609	-0.422708	0.672508	NA
WBGene00000629	col-52	D1007.2	protein_coding_gene	0.658066	0.453013	2.72191	0.166432	0.867817	NA
WBGene00000630	col-53	M01A12.1	protein_coding_gene	8.51917	-0.691197	0.982254	-0.703684	0.481629	NA
WBGene00000631	col-54	F33D11.3	protein_coding_gene	5.16021	1.53377	1.04086	1.47357	0.140598	NA
WBGene00000633	col-56	T08B2.2	protein_coding_gene	0.128494	0.878925	4.08047	0.215398	0.829457	NA
WBGene00000634	col-58	F26B1.4	protein_coding_gene	1.57469	2.01281	1.77558	1.1336	0.256961	NA
WBGene00000636	col-60	F22D6.10	protein_coding_gene	6.32181	-0.563253	0.874303	-0.644231	0.519426	NA
WBGene00000637	col-61	C01H6.1	protein_coding_gene	1.45522	1.06513	1.70743	0.623819	0.532747	NA
WBGene00000638	col-62	C15A11.6	protein_coding_gene	27.7883	0.154171	0.486405	0.31696	0.751274	0.932935
WBGene00000639	col-63	ZK265.2	protein_coding_gene	0.3925	0.657866	3.22942	0.20371	0.83858	NA
WBGene00000640	col-64	F52F12.2	protein_coding_gene	16.4447	0.0784624	0.638157	0.122952	0.902145	0.975509
WBGene00000641	col-65	K08C9.4	protein_coding_gene	13.1118	-0.123671	0.649929	-0.190284	0.849086	0.9612
WBGene00000642	col-66	F15D3.3	pseudogene	0.265566	-0.0828553	4.08047	-0.0203053	0.9838	NA
WBGene00000644	col-68	C50D2.4	protein_coding_gene	147.547	-0.811894	0.439421	-1.84764	0.0646537	0.425213
WBGene00000645	col-69	K01A2.7	protein_coding_gene	1.50137	-0.317051	1.69375	-0.187189	0.851513	NA
WBGene00000646		H17B01.2	protein_coding_gene	0.593942	1.14626	2.8172	0.406878	0.684097	NA
WBGene00000647	col-71	Y49F6B.10	protein_coding_gene	33.0983	0.467384	0.419326	1.11461	0.265019	0.684082
WBGene00000648	col-72	W09G10.1	protein_coding_gene	1.96028	1.64567	1.56506	1.05151	0.293025	NA
WBGene00000649	col-73	F11G11.12	protein_coding_gene	15.3116	1.799	0.88827	2.02529	0.042838	0.369154
WBGene00000650	col-74	ZK1248.2	protein_coding_gene	44.0872	-0.084096	0.447071	-0.188104	0.850795	0.961514
WBGene00000651	col-75	K03H9.2	protein_coding_gene	0.646368	1.54778	2.74114	0.564649	0.572312	NA
WBGene00000652	col-76	M110.1	protein_coding_gene	495.773	-0.0964524	0.280021	-0.344447	0.73051	0.923793
WBGene00000653	col-77	M195.1	protein_coding_gene	17.2678	0.945324	0.588166	1.60724	0.108002	0.509094
WBGene00000655	col-79	C09G5.3	protein_coding_gene	0.294768	-0.0828553	4.08047	-0.0203053	0.9838	NA
WBGene00000656	col-80	C09G5.5	protein_coding_gene	15202.5	-0.462086	0.505966	-0.913275	0.361098	0.753333
WBGene00000657	col-81	F38A3.1	protein_coding_gene	212.148	-0.351416	0.385836	-0.910791	0.362405	0.753838
WBGene00000658	col-83	F33A8.9	protein_coding_gene	21.2444	0.185117	0.56993	0.324805	0.745328	0.929414
WBGene00000659	col-84	K12D12.3	protein_coding_gene	9.48871	-0.469584	0.750039	-0.626079	0.531263	NA
WBGene00000660	col-85	T21B4.2	protein_coding_gene	36.3773	0.230112	0.48681	0.472693	0.636432	0.891487
WBGene00000661	col-86	Y81G3A.5	protein_coding_gene	14.6384	-0.54595	0.617468	-0.884176	0.376601	0.762419
WBGene00000662	col-87	Y39G8C.4	protein_coding_gene	1.66316	-1.29866	1.85315	-0.700787	0.483436	NA
WBGene00000663	col-88	W05G11.3	protein_coding_gene	0.832918	-1.04769	2.5302	-0.414075	0.67882	NA
WBGene00000664	col-89	F17C8.2	protein_coding_gene	12.116	0.021211	0.649005	0.0326823	0.973928	NA
WBGene00000665	col-90	C29E4.1	protein_coding_gene	12.6111	3.12016	0.961654	3.24458	0.00117623	NA
WBGene00000666	col-91	F09G8.6	protein_coding_gene	5.69993	1.91155	0.957259	1.9969	0.0458365	NA
WBGene00000667	col-92	W05B2.6	protein_coding_gene	5.44325	1.02191	1.09273	0.93519	0.34969	NA
WBGene00000668	col-93	W05B2.5	protein_coding_gene	1141.62	-0.877121	0.586252	-1.49615	0.134614	0.547363
WBGene00000669	col-94	W05B2.1	protein_coding_gene	78.1711	-0.426923	0.585692	-0.72892	0.46605	0.810492
WBGene00000670	col-95	Y41C4A.16	protein_coding_gene	49383.3	-0.389349	0.487916	-0.797984	0.42488	0.789523
WBGene00000671	col-96	Y41C4A.19	protein_coding_gene	277.676	0.168767	0.359448	0.469518	0.6387	0.892243
WBGene00000672	col-97	ZK1010.7	protein_coding_gene	20.9547	0.449545	0.560677	0.80179	0.422674	0.789376
WBGene00000673	col-98	F14F7.1	protein_coding_gene	2652.02	-0.418876	0.425676	-0.984026	0.325103	0.730379
WBGene00000674	col-99	F29C4.8	protein_coding_gene	52.6083	1.38139	0.415863	3.32175	0.000894553	0.0797402
WBGene00000675	col-101	K02D7.3	protein_coding_gene	31461.1	-0.294714	0.40257	-0.732082	0.464119	0.809345
WBGene00000677	col-103	F56B3.1	protein_coding_gene	3047.82	-0.130244	0.467781	-0.27843	0.780682	0.941596
WBGene00000678	col-104	F58F6.1	protein_coding_gene	26.4553	-0.484577	0.644027	-0.752418	0.4518	0.803423
WBGene00000679	col-105	F58F6.2	protein_coding_gene	0.485724	-2.46299	3.4026	-0.723858	0.469153	NA
WBGene00000680	col-106	Y77E11A.15	protein_coding_gene	38181.2	-0.737275	0.335977	-2.19442	0.0282049	0.320403
WBGene00000681	col-107	C34H4.4	protein_coding_gene	76.5062	0.210336	0.371232	0.566589	0.570994	0.861501
WBGene00000682	col-108	Y41D4A.2	protein_coding_gene	1.46369	1.20535	1.84788	0.652287	0.514216	NA
WBGene00000683	col-109	Y38C1BA.3	protein_coding_gene	8.33266	0.650753	0.743164	0.875651	0.38122	NA
WBGene00000684	col-110	F19C7.7	protein_coding_gene	5.30767	-0.483121	0.908138	-0.53199	0.594733	NA
WBGene00000685	col-111	F29B9.9	protein_coding_gene	38.9791	-0.693177	0.535481	-1.29449	0.195495	0.619534
WBGene00000687	col-113	C34D4.15	protein_coding_gene	33.2468	-0.171896	0.495617	-0.346832	0.728718	0.922902
WBGene00000689	col-115	Y42H9B.1	protein_coding_gene	3.23697	1.28353	1.31123	0.978879	0.32764	NA
WBGene00000690	col-116	F17E9.1	protein_coding_gene	117.921	0.144933	0.492081	0.294531	0.768352	0.938118
WBGene00000691	col-117	T28C6.4	protein_coding_gene	6.56833	0.531409	0.996324	0.53337	0.593777	NA
WBGene00000692	col-118	T11B7.3	protein_coding_gene	221.21	0.544639	0.266963	2.04013	0.0413372	0.36487
WBGene00000693	col-119	C53B4.5	protein_coding_gene	56592.9	0.21921	0.558464	0.392522	0.694673	0.912578
WBGene00000694	col-120	Y11D7A.11	protein_coding_gene	16.7456	-0.394893	0.61022	-0.647132	0.517547	0.837484
WBGene00000695	col-121	F56D5.1	protein_coding_gene	23.3805	-1.06032	0.671517	-1.579	0.114337	0.520031
WBGene00000696	col-122	T05A1.2	protein_coding_gene	100154	0.0470042	0.55589	0.0845566	0.932614	0.982391
WBGene00000697	col-123	W08D2.6	protein_coding_gene	2.06544	0.677254	1.60949	0.420787	0.673911	NA
WBGene00000698	col-124	C24F3.6	protein_coding_gene	6992.84	-0.197748	0.489905	-0.403645	0.686473	0.910076
WBGene00000699	col-125	C29F4.1	protein_coding_gene	52.2987	1.45666	0.563215	2.58634	0.00970016	0.20535
WBGene00000702	col-128	F12F6.9	protein_coding_gene	0.264006	-0.0828553	4.08047	-0.0203053	0.9838	NA
WBGene00000703	col-129	M18.1	protein_coding_gene	46.0965	-0.796903	0.537697	-1.48207	0.138323	0.552791
WBGene00000704	col-130	F08G5.4	protein_coding_gene	7.45306	0.318405	0.987961	0.322285	0.747237	NA
WBGene00000705	col-131	C39E9.3	protein_coding_gene	4.02621	-0.377226	1.12586	-0.335054	0.737584	NA
WBGene00000706	col-132	C39E9.9	protein_coding_gene	10.0365	-0.728569	0.69692	-1.04541	0.295832	NA
WBGene00000707	col-133	F52B11.4	protein_coding_gene	2.66388	1.3325	1.96629	0.677669	0.497982	NA
WBGene00000708	col-135	M199.5	protein_coding_gene	243.424	-0.620526	0.31976	-1.9406	0.0523067	0.397513
WBGene00000709	col-136	Y51H4A.28	pseudogene	1.54705	0.0337338	1.84615	0.0182725	0.985421	NA
WBGene00000710	col-137	Y51H4A.9	protein_coding_gene	0.642131	1.43851	2.78141	0.517187	0.605026	NA
WBGene00000711	col-138	C52D10.13	protein_coding_gene	8.07811	0.458964	0.748983	0.612783	0.54002	NA
WBGene00000712	col-139	F41F3.4	protein_coding_gene	181.562	-0.361457	0.458337	-0.788628	0.43033	0.792342
WBGene00000713	col-140	F26F12.1	protein_coding_gene	50615.3	0.394162	0.589316	0.668846	0.503594	0.832406
WBGene00000714	col-141	T15B7.5	protein_coding_gene	3.46473	-0.0335296	1.16203	-0.0288545	0.976981	NA
WBGene00000715	col-142	T15B7.4	protein_coding_gene	579.224	-0.295545	0.46445	-0.636332	0.52456	0.839916
WBGene00000716	col-143	T15B7.3	protein_coding_gene	36297.5	-0.178703	0.477561	-0.374199	0.708256	0.917801
WBGene00000717	col-144	B0222.6	protein_coding_gene	39.4193	0.719794	0.642479	1.12034	0.262569	0.682283
WBGene00000718	col-145	B0222.7	protein_coding_gene	6.26279	1.98983	1.02206	1.94688	0.0515486	NA
WBGene00000719	col-146	T06E4.6	protein_coding_gene	3.59764	0.686777	1.34432	0.510873	0.60944	NA
WBGene00000720	col-147	T06E4.4	protein_coding_gene	24.0621	-0.231686	0.634282	-0.365273	0.714908	0.920151
WBGene00000721	col-148	C12D8.8	protein_coding_gene	0.137072	-1.04463	4.08047	-0.256007	0.797946	NA
WBGene00000722	col-149	B0024.1	protein_coding_gene	10.2507	-0.162606	0.734655	-0.221336	0.824831	NA
WBGene00000723	col-150	B0024.2	protein_coding_gene	27.0763	-1.63687	0.505615	-3.23738	0.00120632	0.0919042
WBGene00000724	col-151	AC3.6	protein_coding_gene	2.39937	0.473995	1.27939	0.370487	0.71102	NA
WBGene00000725	col-152	F32G8.5	protein_coding_gene	1.11209	0.486353	2.01894	0.240896	0.809636	NA
WBGene00000726	col-153	F17C11.3	protein_coding_gene	89.4042	0.690099	0.359271	1.92083	0.0547531	0.402568
WBGene00000727	col-154	F55C10.2	protein_coding_gene	9.85541	0.80181	0.730097	1.09822	0.272107	NA
WBGene00000728	col-155	F55C10.3	protein_coding_gene	120.892	0.469364	0.539783	0.869542	0.384551	0.768583
WBGene00000729	col-156	F57B7.3	protein_coding_gene	1.48092	2.83525	2.56094	1.10711	0.268245	NA
WBGene00000730	col-157	T11F9.9	protein_coding_gene	5.37109	1.69791	1.52625	1.11247	0.265936	NA
WBGene00000731	col-158	D2023.7	protein_coding_gene	252.826	-0.0926559	0.318174	-0.291212	0.770889	0.93902
WBGene00000732	col-159	F57B1.3	protein_coding_gene	202.742	-0.238348	0.484912	-0.491528	0.623053	0.885809
WBGene00000733	col-160	F57B1.4	protein_coding_gene	7486.57	-0.532078	0.628186	-0.847007	0.396991	0.774562
WBGene00000734	col-161	C50B6.4	protein_coding_gene	4.46681	2.20353	1.25644	1.75379	0.0794665	NA
WBGene00000735	col-162	Y2H9A.3	protein_coding_gene	5.74998	0.107791	1.15485	0.0933376	0.925635	NA
WBGene00000736	col-163	F46B3.17	protein_coding_gene	0.763606	3.02981	2.54246	1.19169	0.233383	NA
WBGene00000737	col-164	T21D9.1	protein_coding_gene	1.56264	0.814044	1.89273	0.430091	0.66713	NA
WBGene00000738	col-165	F14H12.1	protein_coding_gene	65.96	0.0470055	0.382872	0.122771	0.902289	0.975509
WBGene00000739	col-166	T07H6.3	protein_coding_gene	1452.8	-0.252765	0.340562	-0.742199	0.457967	0.8068
WBGene00000740	col-167	T10E10.2	protein_coding_gene	28.1522	0.422945	0.636752	0.664222	0.506548	0.833417
WBGene00000741	col-168	T10E10.1	protein_coding_gene	5.37491	1.89504	1.07227	1.76732	0.0771739	NA
WBGene00000742	col-169	T10E10.5	protein_coding_gene	8.96513	1.54474	0.873794	1.76785	0.0770862	NA
WBGene00000743	col-170	T10E10.6	protein_coding_gene	2.13594	-0.0561794	1.98673	-0.0282774	0.977441	NA
WBGene00000744	col-171	T10E10.7	protein_coding_gene	0.296327	-0.0828553	4.08047	-0.0203053	0.9838	NA
WBGene00000745	col-172	F38B6.5	protein_coding_gene	6.69323	0.171043	0.810233	0.211104	0.832806	NA
WBGene00000746	col-173	F41C6.5	protein_coding_gene	5.16246	-0.677074	1.10869	-0.610696	0.541401	NA
WBGene00000747	col-174	F46C8.2	protein_coding_gene	3.82284	-0.337835	1.11507	-0.302971	0.761912	NA
WBGene00000748	col-175	C35B8.1	protein_coding_gene	0.485724	-2.46299	3.4026	-0.723858	0.469153	NA
WBGene00000749	col-176	ZC373.7	protein_coding_gene	15.1713	0.927937	0.657602	1.41109	0.158217	0.57646
WBGene00000750	col-177	F59F3.2	protein_coding_gene	3.12451	1.10415	1.47307	0.749558	0.453521	NA
WBGene00000751	col-178	C34F6.2	protein_coding_gene	23080.8	-0.0138203	0.585495	-0.0236045	0.981168	0.99644
WBGene00000752	col-179	C34F6.3	protein_coding_gene	2342.66	-0.669544	0.425197	-1.57467	0.115333	0.521886
WBGene00000753	col-180	C44C10.1	protein_coding_gene	9.50555	0.622091	0.854584	0.727946	0.466647	NA
WBGene00000754	col-181	W03G11.1	protein_coding_gene	92282.4	0.158939	0.604802	0.262795	0.792709	0.945233
WBGene00000755	col-182	R09A8.4	pseudogene	0.84937	1.87277	2.49084	0.751863	0.452133	NA
WBGene00000756	col-183	F02D10.1	protein_coding_gene	423.139	-0.178546	0.379234	-0.470807	0.637779	0.891961
WBGene00000757	col-184	F15A2.1	protein_coding_gene	42813.5	-0.405673	0.469537	-0.863987	0.387595	0.76886
WBGene00000759	col-186	E03G2.4	protein_coding_gene	4.94643	0.726031	1.06267	0.683216	0.49447	NA
WBGene00000760	col-187	C30F2.1	protein_coding_gene	4.94763	-0.310423	1.56196	-0.198739	0.842467	NA
WBGene00000761	coq-1	C24A11.9	protein_coding_gene	1057.31	-0.325021	0.279552	-1.16265	0.244973	0.66345
WBGene00000762	coq-2	F57B9.4	protein_coding_gene	1014.16	-0.368509	0.273047	-1.34962	0.177138	0.599555
WBGene00000763	coq-3	Y57G11C.11	protein_coding_gene	879.07	-0.38899	0.29476	-1.31968	0.186942	0.610487
WBGene00000764	coq-4	T03F1.2	protein_coding_gene	533	-0.65164	0.253317	-2.57243	0.0100987	0.211674
WBGene00000765	coq-5	ZK652.9	protein_coding_gene	1949.87	-0.458764	0.375692	-1.22112	0.222041	0.642953
WBGene00000766	coq-6	K07B1.2	protein_coding_gene	1351.74	-0.18929	0.32717	-0.578566	0.562882	0.858534
WBGene00000767	coq-8	C35D10.4	protein_coding_gene	1747.62	-0.152008	0.245925	-0.61811	0.536503	0.845517
WBGene00000768	cor-1	R01H10.3	protein_coding_gene	68.1769	0.589447	0.341684	1.72512	0.0845053	0.468773
WBGene00000770	cpb-1	C40H1.1	protein_coding_gene	1755.02	-0.274844	0.417909	-0.657664	0.510754	0.835044
WBGene00000771	cpb-2	C30B5.3	protein_coding_gene	1.42676	-1.33679	2.14048	-0.624527	0.532281	NA
WBGene00000772	cpb-3	B0414.5	protein_coding_gene	5577.23	-0.432703	0.321289	-1.34677	0.178054	0.600315
WBGene00000773	cpf-1	F28C6.3	protein_coding_gene	3156.66	-0.430995	0.306045	-1.40828	0.15905	0.577798
WBGene00000774	cpf-2	F56A8.6	protein_coding_gene	4410.76	-0.115535	0.382088	-0.302377	0.762365	0.936342
WBGene00000775	cpin-1	F38E11.3	protein_coding_gene	144.037	-0.0134172	0.467357	-0.0287087	0.977097	0.994369
WBGene00000776	cpl-1	T03E6.7	protein_coding_gene	55674.2	0.286401	0.231565	1.2368	0.21616	0.638134
WBGene00000777	cpn-1	F43G9.9	protein_coding_gene	15205.5	-0.0240339	0.362502	-0.0663	0.947139	0.987365
WBGene00000778	cpn-2	D1069.2	protein_coding_gene	47.3044	-0.470334	0.40507	-1.16112	0.245594	0.663629
WBGene00000779	cpn-3	F28H1.2	protein_coding_gene	3810.68	-0.130214	0.522902	-0.249022	0.803344	0.94902
WBGene00000780	cpn-4	F49D11.8	protein_coding_gene	1318.14	0.646514	0.307226	2.10436	0.035347	0.340998
WBGene00000781	cpr-1	C52E4.1	protein_coding_gene	99430.4	0.875324	0.386035	2.26747	0.0233615	0.298866
WBGene00000782	cpr-2	F36D3.9	protein_coding_gene	62.8557	1.8084	0.562312	3.21601	0.00129985	0.0942396
WBGene00000783	cpr-3	T10H4.12	protein_coding_gene	1451.21	0.331047	0.261704	1.26497	0.205882	0.628012
WBGene00000784	cpr-4	F44C4.3	protein_coding_gene	46304.9	0.363977	0.257581	1.41306	0.157638	0.575834
WBGene00000785	cpr-5	W07B8.5	protein_coding_gene	13927.4	0.298725	0.458514	0.651507	0.514719	0.836476
WBGene00000786	cpr-6	C25B8.3	protein_coding_gene	78232.8	-0.130979	0.330638	-0.39614	0.692002	0.911236
WBGene00000787	cps-6	C41D11.8	protein_coding_gene	1615.47	-0.39996	0.320489	-1.24797	0.212042	0.634283
WBGene00000788	cpz-1	F32B5.8	protein_coding_gene	10465.8	0.00586653	0.37777	0.0155294	0.98761	0.997651
WBGene00000789	cpz-2	M04G12.2	protein_coding_gene	5502.5	0.151705	0.227297	0.667429	0.504498	0.832708
WBGene00000792	crb-1	F11C7.4	protein_coding_gene	221.655	0.607313	0.339116	1.79087	0.0733138	0.445237
WBGene00000793	crh-1	Y41C4A.4	protein_coding_gene	730.279	0.196419	0.345163	0.569062	0.569314	0.86077
WBGene00000794	crn-1	Y47G6A.8	protein_coding_gene	5447.64	0.0839753	0.269285	0.311845	0.755158	0.934164
WBGene00000795	crn-2	CD4.2	protein_coding_gene	903.964	0.0162896	0.396849	0.0410474	0.967258	0.992471
WBGene00000796	crn-3	C14A4.4	protein_coding_gene	3684.79	0.44893	0.350276	1.28165	0.199966	0.623724
WBGene00000797	crn-4	AH9.2	protein_coding_gene	1258.93	0.0685574	0.474527	0.144475	0.885125	0.971029
WBGene00000798	crn-5	C14A4.5	protein_coding_gene	1482.19	-1.13264	0.291169	-3.88998	0.000100251	0.0271382
WBGene00000799	crn-6	K04H4.6	protein_coding_gene	318.567	0.28487	0.449993	0.633056	0.526697	0.840547
WBGene00000800	cars-1	Y23H5A.7	protein_coding_gene	7896.22	-0.0655438	0.303253	-0.216135	0.828882	0.95604
WBGene00000801	cars-2	Y23H5A.1	pseudogene	85.9304	0.424907	0.385083	1.10342	0.269847	0.688443
WBGene00000802	crt-1	Y38A10A.5	protein_coding_gene	61761.1	0.432745	0.296878	1.45765	0.144936	0.558626
WBGene00000803	csb-1	F53H4.1	protein_coding_gene	1095.73	0.409815	0.326992	1.25329	0.210101	0.63263
WBGene00000804	csc-1	Y48E1B.12	protein_coding_gene	5727.63	-0.168828	0.327402	-0.51566	0.606092	0.877881
WBGene00000812	csk-1	Y48G1C.2	protein_coding_gene	2554.23	-0.0843053	0.257312	-0.327638	0.743185	0.928744
WBGene00000813	csn-1	Y59A8A.1	protein_coding_gene	2883.22	-0.231031	0.349887	-0.660302	0.50906	0.833726
WBGene00000814	csn-2	B0025.2	protein_coding_gene	3478.09	0.526619	0.492517	1.06924	0.284961	0.699224
WBGene00000815	csn-3	Y38C1AA.2	protein_coding_gene	3520.65	-0.245404	0.272976	-0.898996	0.368655	0.757888
WBGene00000816	csn-4	Y55F3AM.15	protein_coding_gene	3122.14	0.0468276	0.291372	0.160714	0.872319	0.965928
WBGene00000817	csn-5	B0547.1	protein_coding_gene	4613.31	-0.529073	0.326584	-1.62002	0.105228	0.503315
WBGene00000818	csn-6	Y67H2A.6	protein_coding_gene	4850.33	0.319396	0.386446	0.826496	0.408523	0.780839
WBGene00000819	csp-1	Y48E1B.13	protein_coding_gene	17.0038	-0.782082	0.626014	-1.2493	0.211554	0.633817
WBGene00000820	csp-2	Y73B6BL.7	protein_coding_gene	4.35413	-1.18334	1.39878	-0.845981	0.397563	NA
WBGene00000821	csp-3	Y47H9C.6	protein_coding_gene	2.31366	-0.935625	1.51462	-0.61773	0.536754	NA
WBGene00000822	csq-1	F40E10.3	protein_coding_gene	1374.32	-0.261661	0.429865	-0.608704	0.542721	0.848709
WBGene00000829	ctb-1	MTCE.21	protein_coding_gene	24721.1	-0.711156	0.99855	-0.712189	0.476348	0.815753
WBGene00000830	ctl-1	Y54G11A.6	protein_coding_gene	715.695	0.633722	0.289087	2.19215	0.028369	0.32055
WBGene00000831	ctl-2	Y54G11A.5	protein_coding_gene	3590.41	0.446695	0.271603	1.64466	0.10004	0.495642
WBGene00000832	ctn-1	Y23H5A.5	protein_coding_gene	663.695	0.28959	0.263713	1.09813	0.272149	0.690629
WBGene00000833	cts-1	T20G5.2	protein_coding_gene	36455.6	0.561816	0.421245	1.3337	0.182301	0.605064
WBGene00000834	cua-1	Y76A2A.2	protein_coding_gene	2553.72	-0.0206422	0.274934	-0.0750806	0.940151	0.985299
WBGene00000835	cuc-1	ZK652.11	protein_coding_gene	1448.78	-0.972628	0.411314	-2.36468	0.0180455	0.268918
WBGene00000836	cul-1	D2045.6	protein_coding_gene	6371.63	0.332313	0.360456	0.921922	0.356569	0.751347
WBGene00000837	cul-2	ZK520.4	protein_coding_gene	7924.2	0.378655	0.288466	1.31265	0.1893	0.613327
WBGene00000838	cul-3	Y108G3AL.1	protein_coding_gene	9289.02	0.267348	0.350149	0.763527	0.445149	0.799348
WBGene00000839	cul-4	F45E12.3	protein_coding_gene	2722.36	0.131234	0.257381	0.509882	0.610134	0.879531
WBGene00000840	cul-5	ZK856.1	protein_coding_gene	1932.17	0.228651	0.26407	0.865871	0.386561	0.76886
WBGene00000841	cul-6	K08E7.7	protein_coding_gene	83.1587	0.829836	0.68867	1.20498	0.228209	0.648263
WBGene00000843	cup-2	F25D7.1	protein_coding_gene	5586.39	-0.257695	0.292163	-0.882024	0.377764	0.763063
WBGene00000845	cup-4	C02C2.3	protein_coding_gene	119.404	-0.156245	0.459079	-0.340344	0.733597	0.924847
WBGene00000846	cup-5	R13A5.1	protein_coding_gene	2599.43	-0.52026	0.241816	-2.15147	0.0314389	0.330479
WBGene00000851	cut-1	C47G2.1	protein_coding_gene	4.835	1.62537	1.04436	1.55633	0.119629	NA
WBGene00000853	cut-6	M142.2	protein_coding_gene	46.602	0.121829	0.381615	0.319247	0.749539	0.932198
WBGene00000854	cux-7	C07H6.8	protein_coding_gene	1471.49	-0.0107993	0.291462	-0.0370522	0.970443	0.992724
WBGene00000857	cwn-1	K10B4.6	protein_coding_gene	68.2533	0.0331882	0.369197	0.0898929	0.928372	0.981607
WBGene00000858	cwn-2	W01B6.1	protein_coding_gene	53.5662	1.14562	0.563659	2.03246	0.0421068	0.36687
WBGene00000860	cwp-2	C37H5.11	protein_coding_gene	3.30834	-2.83736	1.60293	-1.77012	0.0767079	NA
WBGene00000861	cwp-3	C37H5.4	protein_coding_gene	0.394059	0.657312	3.73038	0.176205	0.860133	NA
WBGene00000862	cwp-4	K11D12.1	protein_coding_gene	3.66851	-0.195217	1.15455	-0.169085	0.86573	NA
WBGene00000863	cya-1	ZK507.6	protein_coding_gene	3093.05	-0.142683	0.225818	-0.63185	0.527485	0.840815
WBGene00000864	cya-2	F59H6.7	protein_coding_gene	3.81246	-0.360932	1.11633	-0.323321	0.746452	NA
WBGene00000865	cyb-1	ZC168.4	protein_coding_gene	19635.1	0.252257	0.393295	0.641394	0.521267	0.837786
WBGene00000866	cyb-2.1	Y43E12A.1	protein_coding_gene	5764.97	-0.154061	0.26027	-0.59193	0.553898	0.855917
WBGene00000867	cyb-2.2	H31G24.4	protein_coding_gene	9303.67	0.0455386	0.266234	0.171047	0.864186	0.964253
WBGene00000868	cyb-3	T06E6.2	protein_coding_gene	39782.8	-0.019112	0.348064	-0.0549095	0.956211	0.989879
WBGene00000869	cyc-1	C54G4.8	protein_coding_gene	11866	-0.0144395	0.285677	-0.0505449	0.959688	0.990759
WBGene00000870	cyd-1	Y38F1A.5	protein_coding_gene	381.451	0.313806	0.378409	0.829277	0.406948	0.780219
WBGene00000871	cye-1	C37A2.4	protein_coding_gene	5809.85	0.0892349	0.328059	0.272009	0.785615	0.942709
WBGene00000872	cyk-1	F11H8.4	protein_coding_gene	2627.64	0.413203	0.259369	1.59311	0.111135	0.514351
WBGene00000874	cyk-3	ZK328.1	protein_coding_gene	2625.81	0.035652	0.266625	0.133716	0.893627	0.97301
WBGene00000875	cyk-4	K08E3.6	protein_coding_gene	10507.7	0.428618	0.426428	1.00514	0.314832	0.721848
WBGene00000876	cyl-1	C52E4.6	protein_coding_gene	2404.02	-0.226838	0.277833	-0.816454	0.414241	0.784283
WBGene00000877	cyn-1	Y49A3A.5	protein_coding_gene	4358.26	-0.732651	0.379879	-1.92864	0.0537754	0.400351
WBGene00000878	cyn-2	ZK520.5	protein_coding_gene	104.984	0.0312449	0.348674	0.0896107	0.928597	0.981681
WBGene00000879	cyn-3	Y75B12B.5	protein_coding_gene	17365.2	0.168031	0.417666	0.402311	0.687455	0.910875
WBGene00000880	cyn-4	F59E10.2	protein_coding_gene	3047.82	-0.12393	0.216424	-0.572627	0.566897	0.859544
WBGene00000881	cyn-5	F31C3.1	protein_coding_gene	22008.1	-0.118352	0.37665	-0.314221	0.753353	0.933725
WBGene00000882	cyn-6	F42G9.2	protein_coding_gene	873.526	-0.113557	0.269239	-0.421771	0.673192	0.906101
WBGene00000883	cyn-7	Y75B12B.2	protein_coding_gene	62467.4	-0.0376198	0.308817	-0.121819	0.903042	0.97553
WBGene00000884	cyn-8	D1009.2	protein_coding_gene	1098.16	0.0443586	0.24652	0.179939	0.8572	0.963303
WBGene00000885	cyn-9	T27D1.1	protein_coding_gene	1368.4	-0.35599	0.27889	-1.27645	0.201795	0.625595
WBGene00000886	cyn-10	B0252.4	protein_coding_gene	1637.9	-0.69739	0.243259	-2.86686	0.00414566	0.144508
WBGene00000887	cyn-11	T01B7.4	protein_coding_gene	2856.51	0.050934	0.46068	0.110563	0.911963	0.976677
WBGene00000888	cyn-12	C34D4.12	protein_coding_gene	2277.81	-0.894924	0.3521	-2.54168	0.0110321	0.219461
WBGene00000889	cyn-13	Y116A8C.34	protein_coding_gene	4233.84	-0.605203	0.326072	-1.85604	0.063448	0.42145
WBGene00000890	sig-7	F39H2.2	protein_coding_gene	2661.14	-0.246741	0.307993	-0.801124	0.42306	0.789501
WBGene00000891	cyn-15	Y87G2A.6	protein_coding_gene	2950.08	0.1536	0.218985	0.701421	0.48304	0.818338
WBGene00000892	cyn-16	Y17G7B.9	protein_coding_gene	844.009	0.529141	0.564278	0.937731	0.348383	0.74615
WBGene00000893	cyn-17	ZC250.1	protein_coding_gene	6.08438	0.758201	0.996395	0.760944	0.44669	NA
WBGene00000894	dab-1	M110.5	protein_coding_gene	12461.3	0.211719	0.284131	0.745145	0.456184	0.806405
WBGene00000895	dac-1	B0412.1	protein_coding_gene	11.338	-0.0103518	0.664637	-0.0155751	0.987573	NA
WBGene00000896	dad-1	F57B10.10	protein_coding_gene	5759.04	-0.5593	0.386631	-1.4466	0.148009	0.563133
WBGene00000897	daf-1	F29C4.1	protein_coding_gene	1224.99	0.630311	0.386859	1.62931	0.103248	0.501192
WBGene00000898	daf-2	Y55D5A.5	protein_coding_gene	2536.48	0.409924	0.356827	1.1488	0.250637	0.670631
WBGene00000899	daf-3	F25E2.5	protein_coding_gene	484.385	0.472535	0.267731	1.76496	0.0775704	0.454387
WBGene00000900	daf-4	C05D2.1	protein_coding_gene	1620.84	0.49941	0.227786	2.19246	0.0283466	0.32055
WBGene00000901	daf-5	W01G7.1	protein_coding_gene	1088.62	0.423153	0.257162	1.64547	0.0998725	0.495528
WBGene00000902	daf-6	F31F6.5	protein_coding_gene	12.5162	-0.476661	0.676673	-0.704418	0.481173	NA
WBGene00000903	daf-7	B0412.2	protein_coding_gene	25.0065	-0.198587	0.519814	-0.382035	0.702436	0.915507
WBGene00000904	daf-8	R05D11.1	protein_coding_gene	462.748	0.446878	0.344285	1.29799	0.194292	0.617812
WBGene00000905	daf-9	T13C5.1	protein_coding_gene	33.8786	1.21567	0.439143	2.76827	0.0056354	0.162606
WBGene00000906	daf-10	F23B2.4	protein_coding_gene	5.35292	-0.676737	1.03411	-0.654412	0.512846	NA
WBGene00000907	daf-11	B0240.3	protein_coding_gene	2.6023	2.20579	1.42763	1.54507	0.122329	NA
WBGene00000908	daf-12	F11A1.3	protein_coding_gene	398.384	0.600824	0.307459	1.95416	0.0506821	0.39247
WBGene00000910	daf-14	F01G10.8	protein_coding_gene	333.041	-0.106104	0.255297	-0.415611	0.677695	0.907238
WBGene00000911	daf-15	C10C5.6	protein_coding_gene	3323.5	0.206822	0.25447	0.812755	0.416359	0.785025
WBGene00000912	daf-16	R13H8.1	protein_coding_gene	4680.98	0.129454	0.297003	0.435868	0.662932	0.902954
WBGene00000913	daf-18	T07A9.6	protein_coding_gene	16567.9	0.555172	0.30165	1.84045	0.0657022	0.426846
WBGene00000914	daf-19	F33H1.1	protein_coding_gene	757.21	0.0969233	0.251352	0.385607	0.699788	0.914209
WBGene00000915	hsp-90	C47E8.5	protein_coding_gene	176010	0.412831	0.398315	1.03645	0.299994	0.713239
WBGene00000917	daf-25	Y48G1A.3	protein_coding_gene	1227.02	-0.29718	0.252275	-1.178	0.238797	0.658477
WBGene00000920	daf-28	Y116F11B.1	protein_coding_gene	17.5993	-0.509547	0.670549	-0.759895	0.447317	0.801216
WBGene00000923	daf-31	K07H8.3	protein_coding_gene	3481.2	-0.37281	0.342682	-1.08792	0.276631	0.693921
WBGene00000928	dao-2	M03A1.7	protein_coding_gene	67.2054	-0.537445	0.461489	-1.16459	0.244185	0.662498
WBGene00000929	dao-3	K07E3.3	protein_coding_gene	2403.57	0.00673339	0.340247	0.0197897	0.984211	0.997144
WBGene00000930	dao-4	ZC373.6	protein_coding_gene	0.167834	-1.04463	4.08047	-0.256007	0.797946	NA
WBGene00000931	dao-5	C25A1.10	protein_coding_gene	12565.9	0.592111	0.476925	1.24152	0.214414	0.636369
WBGene00000932	dao-6	T05G5.12	protein_coding_gene	114.072	0.597427	0.544837	1.09652	0.272849	0.690975
WBGene00000933	dap-3	C14A4.2	protein_coding_gene	2138.82	-0.371785	0.264755	-1.40426	0.160241	0.579566
WBGene00000934	dat-1	T23G5.5	protein_coding_gene	5.00778	0.548213	1.07306	0.510889	0.609429	NA
WBGene00000935	daz-1	F56D1.7	protein_coding_gene	13600.6	0.168441	0.425016	0.396316	0.691872	0.911236
WBGene00000936	dbl-1	T25F10.2	protein_coding_gene	78.2037	0.490121	0.381667	1.28416	0.199086	0.623027
WBGene00000937	dbr-1	C55B7.8	protein_coding_gene	2234.68	-0.0500124	0.262475	-0.190542	0.848885	0.9612
WBGene00000938	dcp-66	C26C6.5	protein_coding_gene	1677.61	0.616553	0.296988	2.07602	0.0378919	0.353
WBGene00000939	dcr-1	K12H4.8	protein_coding_gene	3410.92	0.742975	0.283533	2.62042	0.00878214	0.197761
WBGene00000940	dcs-1	Y113G7A.9	protein_coding_gene	2144.74	-0.367165	0.336651	-1.09064	0.275432	0.693267
WBGene00000941	ddp-1	Y39A3CR.4	protein_coding_gene	4694.33	-0.0327797	0.497996	-0.0658232	0.947519	0.987409
WBGene00000942	deb-1	ZC477.9	protein_coding_gene	455.267	0.656287	0.300004	2.18759	0.0286992	0.322001
WBGene00000950	deg-1	C47C12.6	protein_coding_gene	26.3748	1.11554	0.599618	1.86042	0.062826	0.420707
WBGene00000951	deg-3	K03B8.9	protein_coding_gene	18.1309	0.403983	0.637869	0.633333	0.526516	0.84051
WBGene00000952	del-1	E02H4.1	protein_coding_gene	10.4056	0.513337	0.748251	0.686049	0.492682	NA
WBGene00000953	del-2	F58G6.6	protein_coding_gene	6.32647	0.951999	1.11948	0.850393	0.395107	NA
WBGene00000955	des-2	T26H10.1	protein_coding_gene	15.678	0.22203	0.571347	0.388608	0.697566	0.913765
WBGene00000958	dgk-1	C09E10.2	protein_coding_gene	36.2138	0.800011	0.418353	1.91229	0.0558391	0.405658
WBGene00000959	dgk-2	F46H6.2	protein_coding_gene	631.149	0.270013	0.325651	0.829148	0.407021	0.780219
WBGene00000960	dgk-3	F54G8.2	protein_coding_gene	2.65077	0.845907	1.43069	0.591258	0.554348	NA
WBGene00000961	dgn-1	T21B6.1	protein_coding_gene	911.291	0.785905	0.299521	2.62387	0.00869371	0.196815
WBGene00000962	dhc-1	T21E12.4	protein_coding_gene	10999.8	0.662531	0.429828	1.54139	0.123222	0.531161
WBGene00000963	dhp-1	R06C7.3	protein_coding_gene	431.529	0.283496	0.277157	1.02287	0.306368	0.716045
WBGene00000964	dhp-2	C47E12.8	protein_coding_gene	53.8014	0.285032	0.401534	0.709857	0.477793	0.816429
WBGene00000965	dhs-1	C01G8.3	protein_coding_gene	2205.25	0.0577888	0.290712	0.198784	0.842432	0.958516
WBGene00000966	dhs-2	F55A12.4	protein_coding_gene	2533.66	0.438318	0.277608	1.57891	0.114356	0.520031
WBGene00000967	dhs-3	T02E1.5	protein_coding_gene	4521.91	0.0378901	0.294619	0.128607	0.897668	0.97422
WBGene00000968	dhs-4	T05F1.10	protein_coding_gene	9.04767	0.298206	0.856249	0.348271	0.727637	NA
WBGene00000969	dhs-5	F56D1.5	protein_coding_gene	241.795	0.142325	0.277541	0.512807	0.608086	0.878829
WBGene00000970	dhs-6	C17G10.8	protein_coding_gene	2891.61	0.0859964	0.410726	0.209377	0.834154	0.956552
WBGene00000971	dhs-7	E04F6.7	protein_coding_gene	87.1657	-0.0506008	0.413451	-0.122386	0.902593	0.975509
WBGene00000972	dhs-8	K10H10.3	protein_coding_gene	71.9783	0.35098	0.483432	0.726017	0.467828	0.811856
WBGene00000973	dhs-9	Y32H12A.3	protein_coding_gene	1439.77	-0.0811632	0.238892	-0.339749	0.734046	0.924862
WBGene00000974	dhs-11	Y39A1A.11	protein_coding_gene	1737.31	-0.686607	0.342707	-2.00349	0.0451252	0.375186
WBGene00000975	dhs-12	K08F4.9	protein_coding_gene	2435.67	-0.44162	0.397504	-1.11098	0.266576	0.685042
WBGene00000976	dhs-13	F36H9.3	protein_coding_gene	4738.89	-0.13017	0.326098	-0.399173	0.689766	0.910875
WBGene00000977	dhs-14	R05D8.8	protein_coding_gene	1225.27	-0.113315	0.373726	-0.303204	0.761735	0.936023
WBGene00000978	dhs-15	R05D8.10	protein_coding_gene	4.55369	0.935567	1.0139	0.922737	0.356144	NA
WBGene00000979	dhs-16	C10F3.2	protein_coding_gene	13.2202	0.732396	0.638527	1.14701	0.251378	0.671485
WBGene00000980	dhs-17	F29G9.6	protein_coding_gene	412.851	0.188829	0.313422	0.602477	0.546857	0.850628
WBGene00000981	dhs-18	C45B11.3	protein_coding_gene	694.219	0.0708336	0.302822	0.233912	0.815054	0.952439
WBGene00000982	dhs-19	T11F9.11	protein_coding_gene	1963.07	-0.583987	0.287595	-2.03059	0.0422965	0.366943
WBGene00000983	dhs-20	F35B12.2	protein_coding_gene	1213.82	0.515612	0.346343	1.48873	0.136558	0.550342
WBGene00000984	dhs-21	R11D1.11	protein_coding_gene	790.198	0.207713	0.351311	0.591251	0.554352	0.855917
WBGene00000985	dhs-22	C15H11.4	protein_coding_gene	6910.88	-0.607477	0.250968	-2.42053	0.0154978	0.253093
WBGene00000986	dhs-23	R08H2.1	protein_coding_gene	364.466	-0.283304	0.286865	-0.987589	0.323354	0.729067
WBGene00000987	dhs-24	Y60A3A.10	protein_coding_gene	2329.45	-0.836962	0.65528	-1.27726	0.201511	0.62517
WBGene00000988	dhs-25	F09E10.3	protein_coding_gene	1174.91	-0.538671	0.291618	-1.84718	0.0647208	0.425332
WBGene00000989	dhs-26	ZK816.5	protein_coding_gene	6404.64	0.0246129	0.262764	0.0936689	0.925372	0.980509
WBGene00000990	dhs-27	C04F6.5	protein_coding_gene	342.618	-0.0669545	0.314231	-0.213074	0.831269	0.95604
WBGene00000991	dhs-28	M03A8.1	protein_coding_gene	3816.56	0.306398	0.240394	1.27457	0.202463	0.625794
WBGene00000992	dhs-29	F27D9.6	protein_coding_gene	142.729	-0.203593	0.338713	-0.601078	0.547788	0.850978
WBGene00000993	dhs-30	T25G12.7	protein_coding_gene	1315.33	0.0679849	0.238698	0.284816	0.775785	0.940362
WBGene00000994	ints-6	F08B4.1	protein_coding_gene	1458.43	-0.00799142	0.241219	-0.0331293	0.973571	0.993189
WBGene00000995	die-1	C18D1.1	protein_coding_gene	1604.38	0.59523	0.266914	2.23004	0.0257447	0.311882
WBGene00000996	dif-1	F49E8.5	protein_coding_gene	3644.21	-0.486775	0.267434	-1.82017	0.0687334	0.434933
WBGene00000998	dig-1	K07E12.1	protein_coding_gene	115.139	0.930614	0.472104	1.9712	0.0487006	0.385335
WBGene00001000	dim-1	C18A11.7	protein_coding_gene	1037.06	0.381101	0.38972	0.977885	0.328131	0.733453
WBGene00001001	dis-3	C04G2.6	protein_coding_gene	2909.27	-0.16672	0.225568	-0.739113	0.459839	0.80793
WBGene00001002	div-1	R01H10.1	protein_coding_gene	3835.37	0.119274	0.337942	0.352943	0.724131	0.921611
WBGene00001005	dlc-1	T26A5.9	protein_coding_gene	12889.4	-0.159659	0.296511	-0.538461	0.590259	0.871311
WBGene00001006	dlg-1	C25F6.2	protein_coding_gene	791.169	0.519262	0.255473	2.03255	0.0420977	0.36687
WBGene00001007	dli-1	C39E9.14	protein_coding_gene	4807.64	0.248436	0.416507	0.596475	0.550858	0.854232
WBGene00001008	dlk-1	F33E2.2	protein_coding_gene	577.933	0.711709	0.46348	1.53558	0.124642	0.53237
WBGene00001016	dna-2	F43G6.1	protein_coding_gene	3121.4	0.174848	0.323854	0.539898	0.589267	0.8708
WBGene00001017	dnc-1	ZK593.5	protein_coding_gene	2842.78	0.648908	0.320986	2.02161	0.0432169	0.369154
WBGene00001018	dnc-2	C28H8.12	protein_coding_gene	3279.3	-0.47997	0.340455	-1.40979	0.158601	0.577362
WBGene00001019	dnj-1	B0035.14	protein_coding_gene	2483.7	0.138951	0.22305	0.62296	0.533311	0.84405
WBGene00001020	dnj-2	B0035.2	protein_coding_gene	1445.25	-0.154161	0.335855	-0.459011	0.646227	0.895246
WBGene00001021	dnj-3	C01G10.12	protein_coding_gene	325.023	-0.778479	0.375919	-2.07087	0.0383711	0.354521
WBGene00001022	dnj-4	C01G8.4	protein_coding_gene	700.4	-0.0700081	0.32744	-0.213804	0.8307	0.95604
WBGene00001023	dnj-5	C04A2.7	protein_coding_gene	10805	0.0927455	0.263586	0.351861	0.724942	0.921611
WBGene00001025	dnj-7	C55B6.2	protein_coding_gene	1181.52	0.362151	0.270415	1.33924	0.180492	0.60366
WBGene00001026	dnj-8	C56C10.13	protein_coding_gene	2351.86	-0.080601	0.316218	-0.254891	0.798807	0.946907
WBGene00001027	dnj-9	F11G11.7	protein_coding_gene	1496.5	-0.412474	0.303332	-1.35981	0.17389	0.596653
WBGene00001028	dnj-10	F22B7.5	protein_coding_gene	1196.84	0.185035	0.39753	0.465461	0.641601	0.893572
WBGene00001029	dnj-11	F38A5.13	protein_coding_gene	6385.41	0.0772106	0.21743	0.355106	0.72251	0.920636
WBGene00001030	dnj-12	F39B2.10	protein_coding_gene	8468.57	0.0840376	0.27776	0.302555	0.762229	0.936266
WBGene00001031	dnj-13	F54D5.8	protein_coding_gene	8952.7	0.147382	0.229438	0.642362	0.520638	0.837484
WBGene00001032	dnj-14	K02G10.8	protein_coding_gene	836.969	0.259326	0.315732	0.821348	0.411448	0.782588
WBGene00001033	dnj-15	K08D10.2	protein_coding_gene	1147.06	-0.695666	0.273775	-2.54101	0.0110533	0.219461
WBGene00001034	dnj-16	R74.4	protein_coding_gene	1843.61	-0.0266718	0.458821	-0.0581312	0.953644	0.98982
WBGene00001035	dnj-17	T03F6.2	protein_coding_gene	1038.59	-0.131201	0.289706	-0.452876	0.650638	0.897536
WBGene00001036	dnj-18	T04A8.9	protein_coding_gene	846.657	-0.197377	0.350112	-0.563753	0.572922	0.862152
WBGene00001037	dnj-19	T05C3.5	protein_coding_gene	8985.06	-0.1427	0.233855	-0.610207	0.541724	0.84798
WBGene00001038	dnj-20	T15H9.7	protein_coding_gene	7053.69	-0.0313798	0.227713	-0.137804	0.890395	0.971921
WBGene00001039	dnj-21	T19B4.4	protein_coding_gene	480.122	-0.682886	0.659518	-1.03543	0.300467	0.713616
WBGene00001040	dnj-22	T23B12.7	protein_coding_gene	1431.57	0.125161	0.505648	0.247526	0.804501	0.949153
WBGene00001041	dnj-23	T24H10.3	protein_coding_gene	2687.64	-0.269098	0.256957	-1.04725	0.294985	0.709127
WBGene00001042	dnj-24	W03A5.7	protein_coding_gene	499.681	0.0150034	0.326327	0.0459768	0.963329	0.992269
WBGene00001043	dnj-25	W07A8.3	protein_coding_gene	2791.71	0.26354	0.335418	0.785706	0.43204	0.792492
WBGene00001044	dnj-26	Y39C12A.8	protein_coding_gene	897.915	-0.412702	0.658942	-0.626311	0.531111	0.842454
WBGene00001045	dnj-27	Y47H9C.5	protein_coding_gene	993.991	-0.119903	0.228188	-0.525457	0.599265	0.874726
WBGene00001046	dnj-28	Y54E10BL.4	protein_coding_gene	1567.58	0.160024	0.26294	0.608596	0.542792	0.848709
WBGene00001047	dnj-29	Y63D3A.6	protein_coding_gene	6461.69	0.160097	0.257326	0.622157	0.533839	0.844462
WBGene00001048	dnj-30	Y71F9B.16	protein_coding_gene	1482.44	-0.484372	0.295202	-1.64082	0.100836	0.496683
WBGene00001049	dog-1	F33H2.1	protein_coding_gene	2726.84	0.145706	0.292597	0.497975	0.618502	0.884577
WBGene00001050	dom-3	F54C1.2	protein_coding_gene	1896.08	-0.312055	0.288526	-1.08155	0.279454	0.695784
WBGene00001051	cks-1	C09G4.3	protein_coding_gene	6534.23	-0.548306	0.270668	-2.02575	0.0427904	0.369154
WBGene00001052	dop-1	F15A8.5	protein_coding_gene	9.17671	-0.00237174	0.748268	-0.00316964	0.997471	NA
WBGene00001053	dop-2	K09G1.4	protein_coding_gene	48.0564	0.638162	0.598197	1.06681	0.286058	0.70004
WBGene00001054	dpf-1	T23F1.7	protein_coding_gene	44.8831	1.04408	0.435081	2.39974	0.0164067	0.260928
WBGene00001055	dpf-2	C27C12.7	protein_coding_gene	1388.9	0.606083	0.255135	2.37554	0.0175234	0.266262
WBGene00001056	dpf-3	K02F2.1	protein_coding_gene	6912.42	0.0616276	0.243942	0.252632	0.800552	0.948006
WBGene00001057	dpf-4	F01F1.5	protein_coding_gene	2612.3	-0.146943	0.233	-0.630655	0.528266	0.841392
WBGene00001058	dpf-5	R11E3.8	protein_coding_gene	11564.3	0.301256	0.314721	0.957216	0.338458	0.741
WBGene00001059	dpf-6	F44B9.1	protein_coding_gene	166.884	0.611254	0.307997	1.98461	0.0471876	0.379739
WBGene00001060	dpf-7	R11E3.7	protein_coding_gene	1480.26	-0.0407838	0.39222	-0.103982	0.917184	0.97815
WBGene00001061	dpl-1	T23G7.1	protein_coding_gene	5246	-0.0312575	0.295756	-0.105687	0.915831	0.977898
WBGene00001063	dpy-1	M01E10.2	protein_coding_gene	27.4451	0.335764	0.545455	0.615566	0.538181	0.845977
WBGene00001064	dpy-2	T14B4.6	protein_coding_gene	34.2864	-0.275626	0.50277	-0.548216	0.583544	0.866973
WBGene00001065	dpy-3	EGAP7.1	protein_coding_gene	25.1728	0.388261	0.579409	0.670099	0.502795	0.832196
WBGene00001066	dpy-4	Y41E3.2	protein_coding_gene	19.6912	2.20196	0.736507	2.98973	0.00279222	0.126782
WBGene00001067	dpy-5	F27C1.8	protein_coding_gene	27.0542	1.25021	0.699425	1.78748	0.0738597	0.445998
WBGene00001068	dpy-6	F16F9.2	protein_coding_gene	17.3767	0.963881	0.665858	1.44758	0.147735	0.563133
WBGene00001069	dpy-7	F46C8.6	protein_coding_gene	28.9354	-0.309877	0.539222	-0.574675	0.565511	0.859105
WBGene00001070	dpy-8	C31H2.2	protein_coding_gene	5.35301	1.88582	1.07944	1.74703	0.0806318	NA
WBGene00001071	dpy-9	T21D12.2	protein_coding_gene	25.0739	-0.476743	0.561955	-0.848365	0.396235	0.774155
WBGene00001072	dpy-10	T14B4.7	protein_coding_gene	127.315	-0.27084	0.321298	-0.842954	0.399254	0.775995
WBGene00001073	dpy-11	F46E10.9	protein_coding_gene	4460.73	0.0107908	0.345497	0.0312328	0.975084	0.993423
WBGene00001074	dpy-13	F30B5.1	protein_coding_gene	21.5972	1.18647	0.731325	1.62235	0.104728	0.502934
WBGene00001075	dpy-14	H27M09.4	protein_coding_gene	279.662	-0.413092	0.439204	-0.940548	0.346936	0.74615
WBGene00001076	dpy-17	F54D8.1	protein_coding_gene	429.727	-0.542209	0.303799	-1.78476	0.0743002	0.446127
WBGene00001077	dpy-18	Y47D3B.10	protein_coding_gene	1612.23	0.450582	0.380754	1.18339	0.236653	0.656356
WBGene00001078	dpy-19	F22B7.10	protein_coding_gene	218.841	0.0576587	0.370984	0.155421	0.876489	0.968213
WBGene00001079	dpy-20	T22B3.1	protein_coding_gene	0.802156	-0.979442	2.95069	-0.331937	0.739937	NA
WBGene00001080	dpy-21	Y59A8B.1	protein_coding_gene	1121.03	0.0497025	0.238503	0.208393	0.834922	0.95684
WBGene00001081	dpy-22	F47A4.2	protein_coding_gene	896.834	1.16186	0.323242	3.59439	0.000325158	0.0504511
WBGene00001082	dpy-23	R160.1	protein_coding_gene	1150.25	0.27166	0.250487	1.08453	0.278132	0.694524
WBGene00001085	dpy-26	C25G4.5	protein_coding_gene	3834.16	0.406375	0.23904	1.70003	0.0891248	0.475901
WBGene00001086	dpy-27	R13G10.1	protein_coding_gene	1072.35	0.757	0.303436	2.49476	0.0126042	0.229282
WBGene00001087	dpy-28	Y39A1B.3	protein_coding_gene	4096.71	0.0850103	0.282473	0.30095	0.763452	0.936532
WBGene00001088	dpy-30	ZK863.6	protein_coding_gene	5921.82	-0.174536	0.339866	-0.513544	0.607571	0.8787
WBGene00001089	dre-1	K04A8.6	protein_coding_gene	866.62	0.333642	0.295421	1.12938	0.25874	0.678472
WBGene00001090	drh-1	F15B10.2	protein_coding_gene	2480.99	0.121882	0.262509	0.464296	0.642435	0.893606
WBGene00001091	drh-2	C01B10.1	pseudogene	183.903	0.305495	0.544634	0.560917	0.574854	0.863162
WBGene00001092	dro-1	F53A2.5	protein_coding_gene	4127.94	-0.380195	0.35653	-1.06637	0.286254	0.700097
WBGene00001093	drp-1	T12E12.4	protein_coding_gene	7122.38	0.142015	0.294688	0.481916	0.629866	0.887877
WBGene00001094	dars-1	B0464.1	protein_coding_gene	13670.5	0.171802	0.3526	0.487243	0.626086	0.886709
WBGene00001095	dars-2	F10C2.6	protein_coding_gene	832.945	-0.516093	0.32649	-1.58073	0.113939	0.520031
WBGene00001096	dsc-1	C18B12.3	protein_coding_gene	0.255428	1.61057	4.04229	0.398431	0.690312	NA
WBGene00001099	dsc-4	K02D7.4	protein_coding_gene	1977.62	0.392011	0.292966	1.33807	0.180872	0.603799
WBGene00001101	dsh-1	C34F11.9	protein_coding_gene	519.731	0.173012	0.298781	0.579059	0.562549	0.858534
WBGene00001102	dsh-2	C27A2.6	protein_coding_gene	4519.81	-0.572706	0.301387	-1.90023	0.0574026	0.409486
WBGene00001103	dsl-1	W09G12.4	protein_coding_gene	117.616	0.0813071	0.402286	0.202113	0.839829	0.957935
WBGene00001104	dsl-2	W09G12.1	protein_coding_gene	792.156	-0.296859	0.326469	-0.909301	0.363191	0.753838
WBGene00001105	dsl-3	Y41D4B.10	protein_coding_gene	40.7473	-0.052602	0.493357	-0.106621	0.91509	0.977638
WBGene00001107	dsl-5	F58B3.8	protein_coding_gene	3.08377	-1.22648	1.40125	-0.875278	0.381422	NA
WBGene00001108	dsl-6	H02I12.4	protein_coding_gene	8.4647	-0.785791	0.820552	-0.957637	0.338246	NA
WBGene00001109	dsl-7	F15B9.9	protein_coding_gene	0.773473	-0.811146	2.34973	-0.345208	0.729938	NA
WBGene00001110	duo-1	F38B7.5	protein_coding_gene	1466.83	-0.296677	0.265763	-1.11632	0.264283	0.683463
WBGene00001111	duo-2	F29C4.5	pseudogene	4.4447	-1.00496	1.09583	-0.917079	0.359101	NA
WBGene00001112	duo-3	Y106G6H.12	protein_coding_gene	2495.58	0.467879	0.351193	1.33226	0.182775	0.605429
WBGene00001113	dur-1	F25H8.5	protein_coding_gene	89.5525	0.289642	0.401827	0.720813	0.471025	0.813093
WBGene00001115	dyb-1	F47G6.1	protein_coding_gene	125.382	-0.127831	0.31296	-0.408457	0.682938	0.908597
WBGene00001116	dyc-1	C33G3.1	protein_coding_gene	32.0517	0.17937	0.495583	0.361937	0.717399	0.920426
WBGene00001117	dyf-1	F54C1.5	protein_coding_gene	18.0976	-0.425526	0.677978	-0.62764	0.53024	0.842227
WBGene00001118	dyf-2	ZK520.3	protein_coding_gene	43.3115	0.657778	0.452233	1.45451	0.145804	0.560444
WBGene00001119	dyf-3	C04C3.5	protein_coding_gene	229.366	-1.03661	0.442066	-2.34491	0.0190315	0.27278
WBGene00001121	dyf-5	M04C9.5	protein_coding_gene	7.50642	0.415331	0.757478	0.548307	0.583481	NA
WBGene00001122	dyf-6	F46F6.4	protein_coding_gene	37.9177	0.522486	0.448083	1.16605	0.243596	0.662006
WBGene00001123	dyf-7	C43C3.3	protein_coding_gene	28.7446	0.195551	0.56175	0.34811	0.727757	0.922235
WBGene00001127	dyf-11	C02H7.1	protein_coding_gene	30.0864	0.975521	0.508154	1.91974	0.0548914	0.402991
WBGene00001129	dyf-13	C27H5.7	protein_coding_gene	4.41988	1.48918	1.0326	1.44216	0.149257	NA
WBGene00001130	dyn-1	C02C6.1	protein_coding_gene	1990.55	0.904	0.318101	2.84186	0.00448509	0.1474
WBGene00001131	dys-1	F15D3.1	protein_coding_gene	349.001	0.378985	0.326329	1.16136	0.245496	0.663575
WBGene00001132	alp-1	T11B7.4	protein_coding_gene	437.902	0.0278544	0.246252	0.113114	0.909941	0.976596
WBGene00001133	eat-2	Y48B6A.4	protein_coding_gene	8.36682	1.06925	0.951992	1.12317	0.261366	NA
WBGene00001134	eat-3	D2013.5	protein_coding_gene	2499.43	0.375738	0.279893	1.34243	0.179456	0.601796
WBGene00001135	eat-4	ZK512.6	protein_coding_gene	16.8787	-0.311859	0.619943	-0.503045	0.614933	0.882256
WBGene00001136	eat-5	F13G3.8	protein_coding_gene	9.82274	0.0449657	0.81001	0.0555125	0.95573	NA
WBGene00001137	eat-6	B0365.3	protein_coding_gene	27923.9	0.332031	0.273344	1.2147	0.224481	0.645894
WBGene00001145	eat-16	C16C2.2	protein_coding_gene	167.784	0.110672	0.332649	0.3327	0.739361	0.927682
WBGene00001147	eat-18	Y105E8A.7	protein_coding_gene	0.137072	-1.04463	4.08047	-0.256007	0.797946	NA
WBGene00001148	eat-20	H30A04.1	protein_coding_gene	1009.12	0.430769	0.375553	1.14702	0.251372	0.671485
WBGene00001149	bcat-1	K02A4.1	protein_coding_gene	4666.84	0.304402	0.224466	1.35612	0.175061	0.597613
WBGene00001150	ech-1.1	C29F3.1	protein_coding_gene	183.151	0.407685	0.370404	1.10065	0.271049	0.68971
WBGene00001151	ech-2	F38H4.8	protein_coding_gene	1343.9	-0.447985	0.296918	-1.50879	0.131353	0.5426
WBGene00001152	ech-3	F43H9.1	protein_coding_gene	283.752	0.215207	0.322994	0.666288	0.505227	0.832966
WBGene00001153	ech-4	R06F6.9	protein_coding_gene	3156.82	-0.024296	0.28218	-0.0861009	0.931386	0.981792
WBGene00001154	ech-5	F56B3.5	protein_coding_gene	1728.84	-0.897125	0.394707	-2.27289	0.0230328	0.295707
WBGene00001155	ech-6	T05G5.6	protein_coding_gene	9478.17	-0.243516	0.269821	-0.902509	0.366786	0.756586
WBGene00001156	ech-7	Y105E8A.4	protein_coding_gene	1823.15	-0.760769	0.340064	-2.23713	0.0252776	0.309367
WBGene00001157	ech-8	F01G10.2	protein_coding_gene	294.052	0.464104	0.378944	1.22473	0.220678	0.642038
WBGene00001158	ech-9	F01G10.3	protein_coding_gene	133.009	1.17273	0.428283	2.73821	0.00617755	0.168897
WBGene00001159	eff-1	C26D10.5	protein_coding_gene	38.5656	0.581269	0.456692	1.27278	0.203095	0.625794
WBGene00001160	efk-1	F42A10.4	protein_coding_gene	6172.47	-0.121694	0.23972	-0.50765	0.611699	0.88049
WBGene00001161	efl-1	Y102A5C.18	protein_coding_gene	2701.3	-0.394701	0.287603	-1.37238	0.169944	0.590925
WBGene00001162	efl-2	Y48C3A.17	protein_coding_gene	1049.73	-0.0513943	0.231737	-0.221778	0.824486	0.954605
WBGene00001163	efn-2	C43F9.8	protein_coding_gene	59.0258	-0.142808	0.371554	-0.384354	0.700716	0.914491
WBGene00001164	efn-3	F15A2.5	protein_coding_gene	80.0937	-0.244343	0.38421	-0.635963	0.5248	0.840077
WBGene00001165	efn-4	F56A11.3	protein_coding_gene	188.007	0.593046	0.262352	2.26049	0.0237906	0.300583
WBGene00001166	eftu-2	ZK328.2	protein_coding_gene	9543.48	-0.115454	0.266458	-0.433293	0.664802	0.903662
WBGene00001167	eef-2	F25H5.4	protein_coding_gene	267779	0.390803	0.432551	0.903485	0.366269	0.756126
WBGene00001168	eef-1A.1	F31E3.5	protein_coding_gene	539639	0.295922	0.359856	0.822335	0.410886	0.782474
WBGene00001169	eef-1A.2	R03G5.1	protein_coding_gene	25544	0.332519	0.331234	1.00388	0.315436	0.722205
WBGene00001170	egl-1	F23B12.9	protein_coding_gene	13.1713	-0.98903	0.618983	-1.59783	0.110081	0.512456
WBGene00001171	egl-2	F16B3.1	protein_coding_gene	13.6895	-0.0473947	0.61814	-0.076673	0.938884	0.984831
WBGene00001172	egl-3	C51E3.7	protein_coding_gene	1145.28	0.501879	0.475816	1.05478	0.291528	0.705508
WBGene00001173	egl-4	F55A8.2	protein_coding_gene	8498.8	0.204836	0.23765	0.861924	0.388729	0.769415
WBGene00001174	egl-5	C08C3.1	protein_coding_gene	30.8786	0.192223	0.430707	0.446297	0.655383	0.899876
WBGene00001175	egl-6	C46F4.1	protein_coding_gene	235.801	0.0617674	0.277594	0.22251	0.823917	0.954605
WBGene00001177	egl-8	B0348.4	protein_coding_gene	1599.41	0.57756	0.251863	2.29316	0.0218391	0.286801
WBGene00001178	egl-9	F22E12.4	protein_coding_gene	954.65	0.256701	0.265571	0.9666	0.333744	0.73732
WBGene00001179	egl-10	F28C1.2	protein_coding_gene	465.786	0.362932	0.303588	1.19547	0.231902	0.651754
WBGene00001182	egl-13	T22B7.1	protein_coding_gene	195.166	0.681256	0.356283	1.91212	0.0558605	0.405658
WBGene00001184	egl-15	F58A3.2	protein_coding_gene	218.801	0.987898	0.320501	3.08235	0.0020537	0.115695
WBGene00001185	egl-17	F38G1.2	protein_coding_gene	1.92063	-0.438443	1.65244	-0.265331	0.790754	NA
WBGene00001186	egl-18	F55A8.1	protein_coding_gene	1332.16	-0.0504297	0.27977	-0.180254	0.856953	0.963303
WBGene00001187	egl-19	C48A7.1	protein_coding_gene	98.7711	0.999787	0.469058	2.13148	0.0330496	0.332666
WBGene00001188	egl-20	W08D2.1	protein_coding_gene	49.293	0.415222	0.409687	1.01351	0.310816	0.717595
WBGene00001189	egl-21	F01D4.4	protein_coding_gene	1559.4	0.156764	0.411078	0.381349	0.702944	0.915692
WBGene00001190	egl-23	Y37A1B.11	protein_coding_gene	67.9762	0.821949	0.362209	2.26927	0.0232521	0.297922
WBGene00001193	egl-26	C23H3.1	protein_coding_gene	982.878	0.0512166	0.342697	0.149452	0.881197	0.970348
WBGene00001194	egl-27	C04A2.3	protein_coding_gene	4308.48	0.0575053	0.228055	0.252155	0.800921	0.948006
WBGene00001196	egl-30	M01D7.7	protein_coding_gene	2176.74	0.406598	0.303194	1.34105	0.179905	0.602668
WBGene00001202	egl-36	R07A4.1	protein_coding_gene	22.8606	0.571885	0.697684	0.819691	0.412393	0.783349
WBGene00001204	egl-38	C04G2.7	protein_coding_gene	9.58886	-0.361359	0.78752	-0.458856	0.646337	NA
WBGene00001207	egl-43	R53.3	protein_coding_gene	136.366	1.05028	0.386667	2.71624	0.00660271	0.172497
WBGene00001208	egl-44	F28B12.2	protein_coding_gene	720.801	0.48991	0.263366	1.86018	0.0628596	0.420707
WBGene00001209	egl-45	C27D11.1	protein_coding_gene	19546.2	0.146703	0.385678	0.380378	0.703665	0.916037
WBGene00001210	egl-46	K11G9.4	protein_coding_gene	12.6884	-0.326589	0.625694	-0.521962	0.601697	NA
WBGene00001211	egl-47	C50H2.2	protein_coding_gene	4.00715	-1.0017	1.20807	-0.829168	0.407009	NA
WBGene00001214	ego-1	F26A3.3	protein_coding_gene	2907.98	-0.03154	0.257563	-0.122455	0.902538	0.975509
WBGene00001215	ego-2	Y53H1C.2	protein_coding_gene	2223.53	0.18158	0.254089	0.714633	0.474836	0.815368
WBGene00001224	ehs-1	ZK1248.3	protein_coding_gene	1867.25	-0.152984	0.298236	-0.512962	0.607978	0.878829
WBGene00001225	eif-3.B	Y54E2A.11	protein_coding_gene	13591	0.167651	0.400224	0.418892	0.675295	0.906491
WBGene00001226	eif-3.C	T23D8.4	protein_coding_gene	9558.4	-0.265111	0.258384	-1.02604	0.304875	0.715412
WBGene00001227	eif-3.D	R08D7.3	protein_coding_gene	10986	0.00476426	0.322465	0.0147745	0.988212	0.997651
WBGene00001228	eif-3.E	B0511.10	protein_coding_gene	10207.1	0.0909272	0.428384	0.212256	0.831907	0.95604
WBGene00001229	eif-3.F	D2013.7	protein_coding_gene	4916.15	-0.236308	0.266677	-0.88612	0.375553	0.76167
WBGene00001230	eif-3.G	F22B5.2	protein_coding_gene	6800.44	-0.00364041	0.376288	-0.00967453	0.992281	0.997997
WBGene00001231	eif-3.H	C41D11.2	protein_coding_gene	7539.54	-0.0905233	0.390038	-0.232088	0.816469	0.952439
WBGene00001232	eif-3.I	Y74C10AR.1	protein_coding_gene	7353.9	0.0111948	0.263084	0.0425522	0.966058	0.992471
WBGene00001233	eif-3.K	T16G1.11	protein_coding_gene	6704.29	-0.00923042	0.430628	-0.0214348	0.982899	0.996998
WBGene00001234	eif-6	C47B2.5	protein_coding_gene	5153.37	0.00811297	0.418287	0.0193957	0.984525	0.997144
WBGene00001235	elb-1	Y41C4A.10	protein_coding_gene	2788.13	-0.366656	0.356466	-1.02859	0.303674	0.715339
WBGene00001236	elc-1	Y82E9BR.15	protein_coding_gene	1403.23	0.0198229	0.342291	0.0579122	0.953819	0.989867
WBGene00001237	elc-2	W03H1.2	protein_coding_gene	0.253868	1.60469	4.04261	0.396944	0.691409	NA
WBGene00001239	elo-1	F56H11.4	protein_coding_gene	15672	0.270287	0.481701	0.561111	0.574722	0.863162
WBGene00001240	elo-2	F11E6.5	protein_coding_gene	2829.96	0.0329847	0.215489	0.153069	0.878344	0.968952
WBGene00001241	elo-3	D2024.3	protein_coding_gene	4207.08	-0.225017	0.32483	-0.69272	0.488485	0.822003
WBGene00001242	elo-4	C40H1.4	protein_coding_gene	62.6162	-0.742981	0.552113	-1.34571	0.178398	0.600315
WBGene00001243	elo-5	F41H10.7	protein_coding_gene	4898.53	0.150163	0.28803	0.521346	0.602126	0.875725
WBGene00001244	elo-6	F41H10.8	protein_coding_gene	6395.53	0.0524706	0.427043	0.12287	0.90221	0.975509
WBGene00001245	elo-7	F56H11.3	protein_coding_gene	0.265566	-0.0828553	4.08047	-0.0203053	0.9838	NA
WBGene00001246	elo-8	Y47D3A.30	protein_coding_gene	16.139	-0.347474	0.678243	-0.512315	0.60843	0.878967
WBGene00001247	elo-9	Y53F4B.2	protein_coding_gene	119.183	0.438164	0.458239	0.956191	0.338976	0.741373
WBGene00001248	elp-1	F38A6.2	protein_coding_gene	166.431	0.225584	0.31029	0.72701	0.46722	0.811327
WBGene00001249	elt-1	W09C2.1	protein_coding_gene	365.215	0.268977	0.275281	0.977099	0.32852	0.733492
WBGene00001250	elt-2	C33D3.1	protein_coding_gene	253.198	0.315131	0.387913	0.812376	0.416576	0.785025
WBGene00001251	elt-3	K02B9.4	protein_coding_gene	147.805	-0.0240569	0.292691	-0.082192	0.934494	0.982934
WBGene00001252	elt-4	C39B10.6	protein_coding_gene	36.9544	-0.0203784	0.407833	-0.0499676	0.960148	0.990912
WBGene00001253	elt-6	F52C12.5	protein_coding_gene	129.318	-0.0805411	0.281252	-0.286366	0.774598	0.940154
WBGene00001258	emb-4	Y80D3A.2	protein_coding_gene	6140.5	0.100786	0.242656	0.415346	0.677889	0.907238
WBGene00001259	emb-5	T04A8.14	protein_coding_gene	8281.49	0.453116	0.253195	1.78959	0.0735191	0.445541
WBGene00001262	emb-8	K10D2.6	protein_coding_gene	7145.78	0.215049	0.25094	0.856974	0.391459	0.772057
WBGene00001263	emb-9	K04H4.1	protein_coding_gene	2495.9	0.70113	0.361964	1.93701	0.0527437	0.398491
WBGene00001281	emb-27	F10B5.6	protein_coding_gene	3377.51	-0.298695	0.265519	-1.12495	0.260611	0.680574
WBGene00001284	emb-30	F54C8.3	protein_coding_gene	2776.71	0.377356	0.229586	1.64363	0.100252	0.496035
WBGene00001303	sec-61.G	F32D8.6	protein_coding_gene	7938.86	-0.311853	0.396349	-0.786815	0.43139	0.792374
WBGene00001309	emr-1	M01D7.6	protein_coding_gene	5023.63	-0.241884	0.370521	-0.65282	0.513872	0.836166
WBGene00001310	end-1	F58E10.2	protein_coding_gene	4.65165	-0.453362	1.08928	-0.416204	0.677261	NA
WBGene00001311	end-3	F58E10.5	protein_coding_gene	34.822	-1.19352	0.446462	-2.67328	0.00751135	0.18343
WBGene00001320	ent-1	ZK809.4	protein_coding_gene	6828.07	-0.231507	0.320232	-0.722937	0.469719	0.812289
WBGene00001324	eor-1	R11E3.6	protein_coding_gene	1590.47	-0.0599673	0.242007	-0.247791	0.804296	0.949105
WBGene00001325	eor-2	C44H4.7	protein_coding_gene	675.052	0.114464	0.263507	0.434389	0.664006	0.903417
WBGene00001328	epi-1	K08C7.3	protein_coding_gene	385.848	1.05249	0.403168	2.61056	0.00903946	0.200016
WBGene00001329	epn-1	T04C10.2	protein_coding_gene	5615.42	0.705757	0.257507	2.74073	0.00613022	0.168897
WBGene00001330	eps-8	Y57G11C.24	protein_coding_gene	1086.77	0.458206	0.267211	1.71477	0.0863868	0.474014
WBGene00001331	erd-2.1	F09B9.3	protein_coding_gene	1776.31	0.207449	0.23244	0.892483	0.372134	0.760209
WBGene00001332	eri-1	T07A9.5	protein_coding_gene	2050.18	-0.271333	0.326317	-0.8315	0.405691	0.780219
WBGene00001333	erm-1	C01G8.5	protein_coding_gene	8436.31	0.309369	0.277892	1.11327	0.265593	0.684219
WBGene00001334	ero-1	Y105E8B.8	protein_coding_gene	3732.52	-0.0813867	0.230216	-0.353523	0.723696	0.921404
WBGene00001335		F35A5.8	protein_coding_gene	646.659	0.0901891	0.23028	0.39165	0.695317	0.912909
WBGene00001336	qars-1	Y41E3.4	protein_coding_gene	7651.05	-0.0562533	0.241453	-0.232978	0.815778	0.952439
WBGene00001337	ears-1	ZC434.5	protein_coding_gene	8210.38	0.425016	0.282733	1.50324	0.132777	0.544765
WBGene00001338	ears-2	T07A9.2	protein_coding_gene	486.736	-0.146541	0.409853	-0.357544	0.720685	0.920426
WBGene00001340	etr-1	T01D1.2	protein_coding_gene	3192.12	-0.121779	0.272972	-0.446121	0.65551	0.899876
WBGene00001345	fos-1	F29G9.4	protein_coding_gene	504.953	0.294814	0.303422	0.97163	0.331234	0.735479
WBGene00001352	evl-14	H38K22.1	protein_coding_gene	3247.41	0.838701	0.332556	2.52199	0.0116695	0.222594
WBGene00001358	evl-20	F22B5.1	protein_coding_gene	895.535	-0.66202	0.374416	-1.76814	0.0770374	0.452515
WBGene00001362	exc-1	C46E1.3	protein_coding_gene	25.1256	0.354994	0.559275	0.634739	0.525598	0.840077
WBGene00001365	exc-4	Y105E8A.22	protein_coding_gene	1540.6	-0.62245	0.299551	-2.07794	0.0377146	0.353
WBGene00001366	exc-5	C33D9.1	protein_coding_gene	368.662	1.1112	0.343454	3.23536	0.00121489	0.0920065
WBGene00001368	exc-7	F35H8.5	protein_coding_gene	216.863	0.077411	0.300103	0.257948	0.796447	0.945831
WBGene00001371	exl-1	F26H11.5	protein_coding_gene	2661.1	0.00550996	0.441311	0.0124854	0.990038	0.997651
WBGene00001372	exo-3	R09B3.1	protein_coding_gene	2969.23	-0.441722	0.286549	-1.54152	0.123189	0.531161
WBGene00001373	exp-1	H35N03.1	protein_coding_gene	7.69249	0.189382	0.758519	0.249673	0.80284	NA
WBGene00001374	exp-2	F12F3.1	protein_coding_gene	25.6586	-0.206688	0.632228	-0.32692	0.743728	0.928753
WBGene00001377	eya-1	C49A1.4	protein_coding_gene	210.391	0.750595	0.325368	2.30691	0.0210596	0.28465
WBGene00001385	far-1	F02A9.2	protein_coding_gene	22007.6	-0.647529	0.368185	-1.75871	0.0786275	0.457623
WBGene00001386	far-2	F02A9.3	protein_coding_gene	99449.4	-0.343009	0.459445	-0.746571	0.455323	0.805751
WBGene00001387	far-3	F15B9.1	protein_coding_gene	10274.2	-0.929207	0.473348	-1.96305	0.04964	0.388419
WBGene00001388	far-4	F15B9.2	protein_coding_gene	13.3562	-0.432244	0.690397	-0.62608	0.531263	0.84259
WBGene00001389	far-5	F15B9.3	protein_coding_gene	153.319	0.407437	0.465318	0.87561	0.381242	0.76519
WBGene00001390	far-6	W02A2.2	protein_coding_gene	1674.27	-0.409704	0.343495	-1.19275	0.232966	0.653156
WBGene00001391	far-7	K01A2.2	protein_coding_gene	229.845	0.723916	0.401843	1.80149	0.0716259	0.442178
WBGene00001392	far-8	K02F3.3	protein_coding_gene	1026.89	-0.715211	0.376139	-1.90145	0.0572425	0.409155
WBGene00001393	fat-1	Y67H2A.8	protein_coding_gene	44559.1	0.0582196	0.40635	0.143274	0.886073	0.971275
WBGene00001394	fat-2	W02A2.1	protein_coding_gene	82853.4	-0.612938	0.306896	-1.99722	0.0458017	0.376109
WBGene00001395	fat-3	W08D2.4	protein_coding_gene	13348.9	0.195406	0.237385	0.82316	0.410417	0.781764
WBGene00001396	fat-4	T13F2.1	protein_coding_gene	18839.8	-0.069483	0.259314	-0.267949	0.788738	0.943593
WBGene00001397	fat-5	W06D12.3	protein_coding_gene	7514.89	-0.241246	0.243525	-0.99064	0.321862	0.727361
WBGene00001398	fat-6	VZK822L.1	protein_coding_gene	38999.8	-0.0267396	0.331713	-0.0806108	0.935751	0.983468
WBGene00001399	fat-7	F10D2.9	protein_coding_gene	2375.05	-0.792579	0.292403	-2.71057	0.00671673	0.173538
WBGene00001400	fax-1	F56E3.4	protein_coding_gene	3.02733	1.13891	1.41591	0.804363	0.421187	NA
WBGene00001401	fbf-1	H12I13.4	protein_coding_gene	1316.42	-0.415006	0.31485	-1.31811	0.187468	0.611441
WBGene00001402	fbf-2	F21H12.5	protein_coding_gene	969.621	-0.326522	0.288091	-1.1334	0.257047	0.678077
WBGene00001403	fbl-1	F56H11.1	protein_coding_gene	103.414	0.378401	0.38826	0.974609	0.329754	0.734371
WBGene00001404	fbp-1	K07A3.1	protein_coding_gene	8071.69	-0.0546957	0.308084	-0.177535	0.859088	0.963676
WBGene00001405	fce-1	C04F12.10	protein_coding_gene	3096.24	-0.506833	0.239632	-2.11505	0.0344256	0.33718
WBGene00001406	fce-2	F48F5.5	protein_coding_gene	678.756	-0.591435	0.278125	-2.12651	0.0334609	0.335048
WBGene00001410	feh-1	Y54F10AM.2	protein_coding_gene	34.5265	0.143771	0.434087	0.331202	0.740492	0.927839
WBGene00001411	fem-1	F35D6.1	protein_coding_gene	2259.17	-0.365527	0.245952	-1.48617	0.137234	0.551411
WBGene00001412	fem-2	T19C3.8	protein_coding_gene	6020.11	-0.232831	0.268261	-0.867925	0.385435	0.7686
WBGene00001413	fem-3	C01F6.4	protein_coding_gene	1067.54	-0.765595	0.436749	-1.75294	0.0796121	0.45951
WBGene00001414	fer-1	F43G9.6	protein_coding_gene	20.0496	0.952691	0.640601	1.48718	0.136967	0.55096
WBGene00001423	fib-1	T01C3.7	protein_coding_gene	19447	-0.0445826	0.298874	-0.149169	0.881421	0.970348
WBGene00001425	fis-2	F13B9.8	protein_coding_gene	1470.62	-0.360826	0.255666	-1.41132	0.158151	0.576383
WBGene00001426	fkb-1	F36H1.1	protein_coding_gene	7272.37	0.0835605	0.413476	0.202093	0.839844	0.957935
WBGene00001427	fkb-2	Y18D10A.19	protein_coding_gene	13129.3	-0.350062	0.376109	-0.930745	0.351986	0.74899
WBGene00001428	fkb-3	C05C8.3	protein_coding_gene	486.027	-0.456538	0.301064	-1.51642	0.129414	0.538435
WBGene00001429	fkb-4	ZC455.10	protein_coding_gene	17.2409	0.307064	0.686897	0.447031	0.654852	0.899556
WBGene00001430	fkb-5	C50F2.6	protein_coding_gene	721	-0.0216247	0.341467	-0.0633288	0.949505	0.988248
WBGene00001431	fkb-6	F31D4.3	protein_coding_gene	13341.8	0.139856	0.332826	0.420208	0.674333	0.906332
WBGene00001432	fkb-7	B0511.1	protein_coding_gene	47.2971	0.377558	0.511952	0.737488	0.460826	0.80793
WBGene00001433	fkb-8	Y18D10A.25	protein_coding_gene	71.5336	-0.400239	0.464024	-0.86254	0.38839	0.769223
WBGene00001434	fkh-2	T14G12.4	protein_coding_gene	2.49128	-1.14031	1.49333	-0.763602	0.445105	NA
WBGene00001435	fkh-3	C29F7.4	protein_coding_gene	673.963	-0.179398	0.371918	-0.482358	0.629551	0.887609
WBGene00001436	fkh-4	C29F7.5	protein_coding_gene	433.613	-0.420271	0.329564	-1.27523	0.202227	0.625794
WBGene00001437	fkh-5	F26A1.2	protein_coding_gene	31.0054	-0.318363	0.47703	-0.667386	0.504525	0.832708
WBGene00001438	fkh-6	B0286.5	protein_coding_gene	88.81	0.433249	0.376847	1.14967	0.250281	0.670102
WBGene00001439	fkh-7	F26D12.1	protein_coding_gene	965.214	0.591005	0.307628	1.92117	0.0547105	0.402568
WBGene00001440	fkh-8	F40H3.4	protein_coding_gene	13.2752	-0.259814	0.646299	-0.402002	0.687683	0.910875
WBGene00001441	fkh-9	K03C7.2	protein_coding_gene	1324.4	0.576636	0.287982	2.00233	0.0452489	0.375186
WBGene00001442	fkh-10	C25A1.2	protein_coding_gene	24.0438	0.129454	0.647869	0.199815	0.841625	0.958296
WBGene00001443	fli-1	B0523.5	protein_coding_gene	1700.69	0.392879	0.303682	1.29372	0.195763	0.6198
WBGene00001444	flp-1	F23B2.5	protein_coding_gene	228.434	-0.42962	0.362451	-1.18532	0.235892	0.656011
WBGene00001445	flp-2	W07E11.3	protein_coding_gene	130.463	0.583156	0.673448	0.865927	0.38653	0.76886
WBGene00001446	flp-3	W07E11.2	protein_coding_gene	97.9929	-0.401899	0.568393	-0.707081	0.479516	0.817132
WBGene00001447	flp-4	C18D1.3	protein_coding_gene	83.3529	0.19089	0.440179	0.433664	0.664533	0.903643
WBGene00001448	flp-5	C03G5.7	protein_coding_gene	189.904	-0.17737	0.606221	-0.292584	0.769841	0.938895
WBGene00001449	flp-6	F07D3.2	protein_coding_gene	1332.43	-0.144232	0.246172	-0.5859	0.557943	0.857389
WBGene00001450	flp-7	F49E10.3	protein_coding_gene	156.502	0.390703	0.598579	0.652718	0.513938	0.836166
WBGene00001451	flp-8	F31F6.4	protein_coding_gene	92.0022	-0.624875	0.534791	-1.16845	0.242626	0.66189
WBGene00001452	flp-9	C36H8.3	protein_coding_gene	444.915	-0.116801	0.524512	-0.222684	0.823781	0.954605
WBGene00001453	flp-10	T06C10.4	protein_coding_gene	330.241	-0.019417	0.317858	-0.0610871	0.95129	0.9889
WBGene00001454	flp-11	K02G10.4	protein_coding_gene	315.175	0.223592	0.492298	0.454181	0.649699	0.897126
WBGene00001455	flp-12	C05E11.8	protein_coding_gene	304.404	0.0917767	0.565638	0.162253	0.871106	0.965173
WBGene00001456	flp-13	F33D4.3	protein_coding_gene	91.1239	1.00547	0.573062	1.75457	0.0793335	0.458592
WBGene00001457	flp-14	Y37D8A.15	protein_coding_gene	324.17	-1.051	0.487679	-2.15511	0.0311532	0.330479
WBGene00001458	flp-15	ZK525.1	protein_coding_gene	180.044	-0.0585867	0.405466	-0.144492	0.885112	0.971029
WBGene00001459	flp-16	F15D4.8	protein_coding_gene	284.296	0.155012	0.533691	0.290452	0.77147	0.93921
WBGene00001460	flp-17	C52D10.11	protein_coding_gene	141.783	-0.650978	0.376598	-1.72857	0.0838853	0.46754
WBGene00001461	flp-18	Y48D7A.2	protein_coding_gene	273.447	-0.434369	0.500335	-0.868156	0.385309	0.7686
WBGene00001462	flp-19	M79.4	protein_coding_gene	101.889	-0.154954	0.585264	-0.264758	0.791196	0.944469
WBGene00001463	flp-20	E01H11.3	protein_coding_gene	88.6234	-0.587543	0.445879	-1.31772	0.187598	0.611441
WBGene00001464	flp-21	C26F1.10	protein_coding_gene	33.8198	0.155032	0.665134	0.233083	0.815697	0.952439
WBGene00001465	flr-1	F02D10.5	protein_coding_gene	219.556	0.719875	0.296845	2.42509	0.0153048	0.252119
WBGene00001466	flr-2	F58H1.4	protein_coding_gene	34.7731	-0.396642	0.429228	-0.924081	0.355444	0.751292
WBGene00001468	flr-4	F09B12.6	protein_coding_gene	40.9119	0.55774	0.61077	0.913175	0.36115	0.753333
WBGene00001470	baz-2	ZK783.4	protein_coding_gene	1393.06	0.784585	0.263607	2.97634	0.00291712	0.128005
WBGene00001475	fmi-1	F15B9.7	protein_coding_gene	44.4057	0.459044	0.509044	0.901777	0.367175	0.75702
WBGene00001476	fmo-1	K08C7.2	protein_coding_gene	168.824	1.04045	0.556824	1.86855	0.0616856	0.418953
WBGene00001477	fmo-2	K08C7.5	protein_coding_gene	913.911	0.540071	0.501893	1.07607	0.281897	0.697505
WBGene00001478	fmo-3	Y39A1A.19	protein_coding_gene	356.794	-0.53659	0.418658	-1.28169	0.199952	0.623724
WBGene00001479	fmo-4	F53F4.5	protein_coding_gene	681.047	-0.0335344	0.268462	-0.124913	0.900593	0.974943
WBGene00001480	fmo-5	H24K24.5	protein_coding_gene	842.976	0.324248	0.332532	0.975088	0.329517	0.734228
WBGene00001481	fog-1	Y54E10A.4	protein_coding_gene	1054.92	-0.100382	0.41555	-0.241565	0.809117	0.951073
WBGene00001482	fog-2	Y113G7B.5	protein_coding_gene	2494.12	-0.270664	0.339603	-0.797	0.425451	0.78999
WBGene00001483	fog-3	C03C11.2	protein_coding_gene	39.0514	-0.533324	0.491419	-1.08528	0.2778	0.694335
WBGene00001484	fox-1	T07D1.4	protein_coding_gene	625.461	-0.0670979	0.370667	-0.181019	0.856352	0.962999
WBGene00001485	fre-1	Y113G7A.8	protein_coding_gene	2373.2	-0.079607	0.269797	-0.295063	0.767946	0.938035
WBGene00001486	frh-1	F59G1.7	protein_coding_gene	977.893	-0.842152	0.305047	-2.76073	0.00576724	0.16404
WBGene00001487	frk-1	T04B2.2	protein_coding_gene	7.08637	0.165252	0.840295	0.196659	0.844094	NA
WBGene00001488	frm-1	ZK270.2	protein_coding_gene	4977.22	0.452704	0.273185	1.65714	0.0974919	0.49145
WBGene00001489	frm-2	T04C9.6	protein_coding_gene	704.278	0.103812	0.258268	0.401954	0.687718	0.910875
WBGene00001490	frm-3	H05G16.1	protein_coding_gene	82.7438	0.206391	0.33546	0.615247	0.538392	0.845987
WBGene00001491	frm-4	C24A11.8	protein_coding_gene	3586.81	0.0226298	0.237019	0.0954768	0.923936	0.980175
WBGene00001492	frm-5.1	Y38C1AB.8	protein_coding_gene	152.254	0.278054	0.269281	1.03258	0.301801	0.71425
WBGene00001493	frm-7	C51F7.1	protein_coding_gene	2398.94	0.705284	0.277643	2.54025	0.0110772	0.219525
WBGene00001494	frm-8	H09G03.2	protein_coding_gene	206.363	0.00254368	0.297434	0.00855208	0.993177	0.998204
WBGene00001495		F31B12.3	protein_coding_gene	54.9107	0.237618	0.488088	0.486836	0.626375	0.886766
WBGene00001496	frm-10	F25H9.5	protein_coding_gene	2524.19	0.0151509	0.27861	0.0543802	0.956632	0.989879
WBGene00001497	fars-1	T08B2.9	protein_coding_gene	6553.58	-0.15331	0.269128	-0.569654	0.568912	0.8605
WBGene00001498	fars-3	F22B5.9	protein_coding_gene	7018.4	0.268299	0.374129	0.717129	0.473294	0.814471
WBGene00001499	fsn-1	C26E6.5	protein_coding_gene	6062.24	-0.145347	0.427018	-0.340377	0.733573	0.924847
WBGene00001500	ftn-1	C54F6.14	protein_coding_gene	2940.68	-0.0769789	0.265498	-0.289942	0.771861	0.93921
WBGene00001501	ftn-2	D1037.3	protein_coding_gene	13116.1	-0.162431	0.272543	-0.595982	0.551187	0.854449
WBGene00001502	ftt-2	F52D10.3	protein_coding_gene	15880.4	0.480612	0.408502	1.17652	0.239385	0.659385
WBGene00001503	fum-1	H14A12.2	protein_coding_gene	9829.26	0.407908	0.231749	1.76013	0.0783857	0.456972
WBGene00001505	fut-1	K08F8.3	protein_coding_gene	415.687	-0.159944	0.439135	-0.364225	0.71569	0.920151
WBGene00001506	fut-2	EGAP9.2	protein_coding_gene	1.91736	-0.155274	1.68335	-0.0922412	0.926506	NA
WBGene00001507	fut-4	K12H6.3	protein_coding_gene	41.0814	0.675101	0.558775	1.20818	0.226978	0.647497
WBGene00001508	fut-8	C10F3.6	protein_coding_gene	181.29	0.289199	0.498796	0.579795	0.562053	0.858534
WBGene00001509	fzo-1	ZK1248.14	protein_coding_gene	3047.49	-0.331845	0.254515	-1.30383	0.192291	0.61504
WBGene00001510	fzr-1	ZK1307.6	protein_coding_gene	2848.64	-0.0900545	0.265984	-0.33857	0.734933	0.925431
WBGene00001511	fzy-1	ZK177.6	protein_coding_gene	6910.88	-0.400889	0.252537	-1.58744	0.112412	0.516374
WBGene00001512	gab-1	ZC482.1	protein_coding_gene	5.00254	0.482559	1.09023	0.442623	0.658038	NA
WBGene00001513	gad-1	T05H4.14	protein_coding_gene	8715.71	-0.23697	0.367375	-0.645036	0.518904	0.837484
WBGene00001514	xnd-1	C05D2.5	protein_coding_gene	8363.27	-0.202961	0.424862	-0.477711	0.632856	0.889902
WBGene00001515	gap-1	T24C12.2	protein_coding_gene	45.5567	0.973586	0.484444	2.0097	0.0444632	0.372665
WBGene00001516	gap-2	ZK899.8	protein_coding_gene	1684.51	-0.223673	0.316505	-0.706696	0.479755	0.817235
WBGene00001517	gar-1	C15B12.5	protein_coding_gene	15.1719	0.467377	0.573063	0.815576	0.414743	0.784794
WBGene00001518	gar-2	F47D12.1	protein_coding_gene	50.6992	0.0474896	0.435743	0.108985	0.913214	0.976782
WBGene00001519	gar-3	Y40H4A.1	protein_coding_gene	14.576	1.00589	0.611016	1.64625	0.0997125	0.495528
WBGene00001520	gas-1	K09A9.5	protein_coding_gene	3610.91	0.268046	0.32906	0.814579	0.415314	0.784794
WBGene00001522	gbh-1	D2089.5	protein_coding_gene	424.418	0.15644	0.320902	0.487502	0.625903	0.886709
WBGene00001523	gbh-2	M05D6.7	protein_coding_gene	673.729	0.671512	0.66181	1.01466	0.310268	0.717595
WBGene00001526	gck-1	T19A5.2	protein_coding_gene	2099.92	0.284774	0.295322	0.964282	0.334905	0.738686
WBGene00001527	gcs-1	F37B12.2	protein_coding_gene	3925.68	0.141099	0.245155	0.575552	0.564918	0.859053
WBGene00001528	gcy-1	AH6.1	protein_coding_gene	0.167834	-1.04463	4.08047	-0.256007	0.797946	NA
WBGene00001530	gcy-3	R134.1	protein_coding_gene	0.401078	-0.758239	3.70759	-0.20451	0.837955	NA
WBGene00001531	gcy-4	ZK970.5	protein_coding_gene	3.00816	1.21268	1.31857	0.919689	0.357735	NA
WBGene00001532	gcy-5	ZK970.6	protein_coding_gene	1.80191	3.09283	2.24097	1.38013	0.167546	NA
WBGene00001533	gcy-6	B0024.6	protein_coding_gene	1.41866	1.13052	2.19078	0.516036	0.605829	NA
WBGene00001534	gcy-7	F52E1.4	protein_coding_gene	0.593942	1.14626	2.8172	0.406878	0.684097	NA
WBGene00001535	gcy-8	C49H3.1	protein_coding_gene	5.73927	-1.02218	1.04102	-0.981907	0.326146	NA
WBGene00001536	gcy-9	ZK455.2	protein_coding_gene	4.13659	1.52154	1.24804	1.21915	0.222788	NA
WBGene00001537	gcy-11	C30G4.3	protein_coding_gene	55.4265	0.33029	0.383515	0.861217	0.389118	0.769706
WBGene00001538	gcy-12	F08B1.2	protein_coding_gene	616.32	0.632706	0.345212	1.8328	0.0668319	0.430128
WBGene00001539	gcy-13	F23H12.6	protein_coding_gene	0.510856	2.49386	3.28907	0.758226	0.448316	NA
WBGene00001540	gcy-14	ZC412.2	protein_coding_gene	0.126934	0.878925	4.08047	0.215398	0.829457	NA
WBGene00001541	gcy-15	ZC239.7	protein_coding_gene	3.89133	-0.168129	1.3276	-0.126641	0.899224	NA
WBGene00001542	gcy-17	W03F11.2	protein_coding_gene	1.07526	-1.50004	2.07766	-0.721985	0.470304	NA
WBGene00001543	gcy-18	ZK896.8	protein_coding_gene	21.7148	0.280764	0.562901	0.498781	0.617934	0.884085
WBGene00001544	gcy-19	C17F4.6	protein_coding_gene	82.2039	0.803907	0.331142	2.42768	0.0151958	0.251751
WBGene00001546	gcy-21	F22E5.3	protein_coding_gene	19.405	0.943563	0.741409	1.27266	0.203138	0.625794
WBGene00001547	gcy-22	T03D8.5	protein_coding_gene	11.3915	0.660873	0.854604	0.773309	0.439339	NA
WBGene00001548	gcy-23	T26C12.4	protein_coding_gene	13.5825	-0.720926	0.673727	-1.07006	0.284594	0.699129
WBGene00001549	gcy-25	Y105C5B.2	protein_coding_gene	0.817321	0.777639	2.30296	0.337669	0.735613	NA
WBGene00001550	gcy-27	C06A12.4	protein_coding_gene	0.441978	-2.34981	3.5043	-0.67055	0.502507	NA
WBGene00001551	gcy-31	T07D1.1	protein_coding_gene	8.60239	0.30411	0.739577	0.411195	0.68093	NA
WBGene00001552	gcy-32	C06B3.8	protein_coding_gene	3.12691	0.441741	1.36563	0.323469	0.74634	NA
WBGene00001553	gcy-33	F57F5.2	protein_coding_gene	8.47205	0.148026	0.769018	0.192488	0.84736	NA
WBGene00001554	gcy-34	M04G12.3	protein_coding_gene	2.16957	-0.425916	1.45016	-0.293703	0.768985	NA
WBGene00001555	gcy-35	T04D3.4	protein_coding_gene	5.06768	0.175316	1.05355	0.166405	0.867838	NA
WBGene00001556	gcy-36	C46E1.2	protein_coding_gene	5.71262	0.511932	0.890555	0.574846	0.565395	NA
WBGene00001557	gcy-37	C54E4.3	protein_coding_gene	7.21091	1.04838	0.912181	1.14932	0.250426	NA
WBGene00001558	gdi-1	Y57G11C.10	protein_coding_gene	19963.3	0.343843	0.301	1.14234	0.253314	0.673687
WBGene00001559	gei-1	F45H7.2	protein_coding_gene	439.741	0.445904	0.270896	1.64603	0.0997567	0.495528
WBGene00001560	gei-3	T22H6.6	protein_coding_gene	945.236	0.769786	0.35968	2.1402	0.0323386	0.332618
WBGene00001561	gei-4	W07B3.2	protein_coding_gene	2149.74	0.291731	0.286886	1.01689	0.309207	0.71744
WBGene00001562	lin-66	B0513.1	protein_coding_gene	2423.09	0.60009	0.351496	1.70725	0.0877762	0.474014
WBGene00001563	gei-6	C05C8.4	protein_coding_gene	2224.41	0.124074	0.225584	0.550011	0.582312	0.866611
WBGene00001564	icl-1	C05E4.9	protein_coding_gene	27795.1	0.296189	0.332124	0.891801	0.372499	0.760358
WBGene00001565	gei-8	C14B9.6	protein_coding_gene	918.591	0.729779	0.29256	2.49446	0.0126148	0.229282
WBGene00001566	acdh-13	C28C12.9	protein_coding_gene	1296.45	-0.543829	0.313382	-1.73535	0.0826782	0.467276
WBGene00001568	snpc-4	F32H2.1	protein_coding_gene	4244.54	-0.0696091	0.251868	-0.276371	0.782263	0.942129
WBGene00001569	meg-3	F52D2.4	protein_coding_gene	3719.59	0.206154	0.279049	0.738773	0.460045	0.80793
WBGene00001570	gei-13	F58A4.11	protein_coding_gene	43.1681	-0.121951	0.432048	-0.282261	0.777743	0.940969
WBGene00001571	gei-14	K01C8.5	protein_coding_gene	1677.98	-0.00662304	0.247935	-0.0267128	0.978689	0.995193
WBGene00001572	gei-15	M03A8.4	protein_coding_gene	123.787	0.391679	0.302238	1.29593	0.195	0.618853
WBGene00001574	gei-17	W10D5.3	protein_coding_gene	7602.07	0.278186	0.369788	0.752285	0.451879	0.803423
WBGene00001575	gei-18	Y37A1B.15	protein_coding_gene	2.37112	0.27721	1.40157	0.197786	0.843213	NA
WBGene00001577	gem-4	T12A7.1	protein_coding_gene	410.965	0.206785	0.293521	0.704499	0.481122	0.81757
WBGene00001578	ges-1	R12A1.4	protein_coding_gene	2800.64	-0.0592598	0.295301	-0.200676	0.840952	0.958044
WBGene00001579	gex-2	F56A11.1	protein_coding_gene	3264.5	0.648911	0.378205	1.71576	0.0862053	0.473867
WBGene00001580	gex-3	F28D1.10	protein_coding_gene	2964.54	-0.269703	0.228125	-1.18226	0.237101	0.656501
WBGene00001581	gfi-1	F57F4.3	protein_coding_gene	2490.48	0.892463	0.359294	2.48393	0.012994	0.233155
WBGene00001582	gfi-2	K02A11.1	protein_coding_gene	3233.7	-0.0719493	0.338355	-0.212645	0.831604	0.95604
WBGene00001583	gfi-3	M163.4	protein_coding_gene	897.238	0.0366913	0.232382	0.157892	0.874542	0.967127
WBGene00001584	nrde-4	F45E4.10	protein_coding_gene	3295.28	0.369494	0.291227	1.26875	0.20453	0.62718
WBGene00001585	gfl-1	M04B2.3	protein_coding_gene	1538.92	-0.728504	0.236351	-3.0823	0.00205409	0.115695
WBGene00001586	lgc-57	C09G5.1	protein_coding_gene	5.5635	0.772928	0.915134	0.844606	0.398331	NA
WBGene00001587	lgc-58	C45B2.4	protein_coding_gene	4.689	-0.0208891	1.02186	-0.0204421	0.983691	NA
WBGene00001588	lgc-56	F09C12.1	protein_coding_gene	4.15732	0.284389	1.09005	0.260895	0.794173	NA
WBGene00001589	gip-1	H04J21.3	protein_coding_gene	3657.56	0.163671	0.383956	0.426275	0.669907	0.904994
WBGene00001590	lipt-1	C45G3.3	protein_coding_gene	349.906	-0.171094	0.310285	-0.551409	0.581353	0.865904
WBGene00001591	glc-1	F11A5.10	protein_coding_gene	687.581	0.762591	0.273948	2.78371	0.00537417	0.159053
WBGene00001592	glc-2	F25F8.2	protein_coding_gene	97.92	-0.0949386	0.409046	-0.232098	0.816462	0.952439
WBGene00001593	glc-3	ZC317.3	protein_coding_gene	3.2695	0.597831	1.35687	0.440596	0.659505	NA
WBGene00001594	glc-4	C27H5.8	protein_coding_gene	19.9607	0.856977	0.610398	1.40396	0.160329	0.579566
WBGene00001595	gld-1	T23G11.3	protein_coding_gene	29065.9	-0.0678179	0.40067	-0.169261	0.865591	0.964253
WBGene00001596	gld-2	ZC308.1	protein_coding_gene	5237.64	0.554185	0.337724	1.64094	0.10081	0.496683
WBGene00001597	gld-3	T07F8.3	protein_coding_gene	10100.1	-0.00740722	0.238629	-0.0310407	0.975237	0.99343
WBGene00001598	glh-1	T21G5.3	protein_coding_gene	11904.2	0.285127	0.318814	0.894336	0.371142	0.759415
WBGene00001599	glh-2	C55B7.1	protein_coding_gene	6999.48	0.675213	0.299372	2.25543	0.0241061	0.302628
WBGene00001600	glh-3	B0414.6	protein_coding_gene	1885.38	-0.322648	0.265116	-1.21701	0.223602	0.645245
WBGene00001601	glh-4	T12F5.3	protein_coding_gene	4968.77	0.00278987	0.28825	0.00967867	0.992278	0.997997
WBGene00001602	gln-1	C45B2.5	protein_coding_gene	497.503	-0.168948	0.369281	-0.457505	0.647308	0.895786
WBGene00001603	gln-2	K03H1.1	protein_coding_gene	0.589706	0.948955	2.89212	0.328117	0.742823	NA
WBGene00001604	gln-3	Y105C5B.28	protein_coding_gene	7026.06	-0.000830939	0.257427	-0.00322786	0.997425	0.998838
WBGene00001605	gln-4	T25C8.3	pseudogene	0.433399	-0.865106	3.14241	-0.2753	0.783085	NA
WBGene00001606	gln-5	F26D10.10	protein_coding_gene	20285.7	0.249194	0.421536	0.591157	0.554415	0.855917
WBGene00001607	gln-6	C28D4.3	protein_coding_gene	37382.2	0.213161	0.354062	0.602044	0.547145	0.850653
WBGene00001608		R07B1.8	protein_coding_gene	1.70142	-1.60062	1.69271	-0.945594	0.344355	NA
WBGene00001609	glp-1	F02A9.6	protein_coding_gene	5200.98	-0.159057	0.314876	-0.505143	0.613459	0.881145
WBGene00001612	glr-1	C06E1.4	protein_coding_gene	2.9865	1.00619	1.20004	0.838461	0.401772	NA
WBGene00001613	glr-2	B0280.12	protein_coding_gene	9.5671	-0.545964	0.859547	-0.635177	0.525313	NA
WBGene00001614	glr-3	K10D3.1	protein_coding_gene	0.335667	-1.93056	4.04015	-0.477843	0.632762	NA
WBGene00001615	glr-4	C06A8.9	protein_coding_gene	32.9065	0.303421	0.417974	0.725933	0.46788	0.811856
WBGene00001616	glr-5	ZC196.7	protein_coding_gene	9.29689	-1.69374	0.761356	-2.22464	0.0261057	NA
WBGene00001617	glr-6	F41B4.4	protein_coding_gene	83.2539	0.738281	0.429215	1.72007	0.0854191	0.472516
WBGene00001618	glr-7	C43H6.9	protein_coding_gene	5.81167	1.61951	1.09349	1.48104	0.138596	NA
WBGene00001619	glr-8	F22A3.3	protein_coding_gene	3.3049	-0.373303	1.28837	-0.289748	0.772009	NA
WBGene00001620	glt-1	C12D12.2	protein_coding_gene	2163.53	0.405536	0.416945	0.972635	0.330735	0.735139
WBGene00001621	glt-3	K08F4.4	protein_coding_gene	95.701	-0.204122	0.412386	-0.494977	0.620616	0.88579
WBGene00001622	glt-4	T22E5.2	protein_coding_gene	174.74	0.688226	0.315354	2.18239	0.0290808	0.323988
WBGene00001623	glt-5	Y53C12A.2	protein_coding_gene	61.6323	0.352822	0.40135	0.879087	0.379354	0.764415
WBGene00001624	glt-6	R05G6.6	protein_coding_gene	41.8139	-0.927231	0.49245	-1.88289	0.0597147	0.414033
WBGene00001625	glt-7	W03G1.1	protein_coding_gene	26.3371	-0.647097	0.566406	-1.14246	0.253263	0.673687
WBGene00001626	gly-1	F44F4.6	protein_coding_gene	0.568912	-1.40174	2.85567	-0.490864	0.623523	NA
WBGene00001627	gly-2	C55B7.2	protein_coding_gene	204.729	0.74473	0.497375	1.49732	0.13431	0.546982
WBGene00001628	gly-3	ZK688.8	protein_coding_gene	2717.03	-0.0425172	0.303358	-0.140155	0.888537	0.971766
WBGene00001629	gly-4	Y116F11B.12	protein_coding_gene	1958.11	-0.1642	0.268129	-0.612394	0.540277	0.847485
WBGene00001630	gly-5	Y39E4B.12	protein_coding_gene	2658.5	0.166604	0.292563	0.569465	0.569041	0.860561
WBGene00001631	gly-6	H38K22.5	protein_coding_gene	461.518	0.495004	0.366711	1.34985	0.177065	0.599555
WBGene00001632	gly-7	Y46H3A.6	protein_coding_gene	3916.72	-0.315482	0.241624	-1.30567	0.191664	0.61504
WBGene00001633	gly-8	Y66A7A.6	protein_coding_gene	1324.47	-0.439098	0.396292	-1.10802	0.267855	0.685974
WBGene00001635	gly-10	Y45F10D.3	protein_coding_gene	2000.59	-0.0831092	0.243328	-0.341553	0.732688	0.924525
WBGene00001636	gly-11	Y75B8A.9	protein_coding_gene	143.835	0.140528	0.415673	0.338073	0.735308	0.925594
WBGene00001637	gly-12	F48E3.1	protein_coding_gene	68.9181	0.61165	0.403037	1.5176	0.129115	0.537894
WBGene00001638	gly-13	B0416.6	protein_coding_gene	747.862	0.11814	0.289503	0.40808	0.683215	0.908597
WBGene00001639	gly-14	M01F1.1	protein_coding_gene	71.3256	-0.665443	0.402209	-1.65447	0.0980321	0.493128
WBGene00001640	gly-15	C54C8.11	protein_coding_gene	0.931068	-2.17942	2.52766	-0.862227	0.388563	NA
WBGene00001643	gly-18	F22D6.11	protein_coding_gene	14.2188	-0.0222234	0.677482	-0.0328029	0.973832	0.993323
WBGene00001644	gly-19	F22D6.12	protein_coding_gene	306.785	0.900821	0.543729	1.65674	0.0975711	0.491625
WBGene00001645	gly-20	C03E10.4	protein_coding_gene	896.876	0.503099	0.284686	1.7672	0.077194	0.45306
WBGene00001646	gna-1	B0024.12	protein_coding_gene	94.8287	-0.407648	0.352086	-1.15781	0.246942	0.665572
WBGene00001647	gna-2	T23G11.2	protein_coding_gene	6643.65	-0.380414	0.341621	-1.11356	0.26547	0.684219
WBGene00001648	goa-1	C26C6.2	protein_coding_gene	5813.47	0.045631	0.286054	0.159519	0.87326	0.966381
WBGene00001649	gob-1	H13N06.3	protein_coding_gene	1647.69	0.294984	0.290772	1.01449	0.31035	0.717595
WBGene00001650	gon-1	F25H8.3	protein_coding_gene	159.461	0.534988	0.381636	1.40183	0.160966	0.579998
WBGene00001651	gon-2	T01H8.5	protein_coding_gene	908.278	0.657722	0.295504	2.22576	0.0260302	0.311882
WBGene00001653	gon-4	K04D7.5	protein_coding_gene	2288.21	0.31061	0.372722	0.833355	0.404645	0.779442
WBGene00001660	gop-1	C34E10.3	protein_coding_gene	844.872	0.0116897	0.305612	0.0382501	0.969488	0.992724
WBGene00001661	gop-2	C34E10.2	protein_coding_gene	2776	-0.745671	0.309306	-2.41079	0.015918	0.256893
WBGene00001662	gop-3	C34E10.1	protein_coding_gene	2184	-0.470312	0.254339	-1.84916	0.0644353	0.424772
WBGene00001663	gpa-1	T19C4.6	protein_coding_gene	26.0369	0.247376	0.671026	0.368654	0.712386	0.919518
WBGene00001664	gpa-2	F38E1.5	protein_coding_gene	4.71442	-0.351	0.989987	-0.35455	0.722926	NA
WBGene00001665	gpa-3	E02C12.5	protein_coding_gene	7.7681	1.42397	0.949322	1.49998	0.133619	NA
WBGene00001666	gpa-4	T07A9.7	protein_coding_gene	44.0611	-0.569691	0.496488	-1.14744	0.251199	0.671485
WBGene00001667	gpa-5	F53B1.7	protein_coding_gene	3.45557	-0.0490634	1.28189	-0.0382744	0.969469	NA
WBGene00001668	gpa-6	F48C11.1	protein_coding_gene	1.99004	0.137669	1.68537	0.0816845	0.934898	NA
WBGene00001669	gpa-7	R10H10.5	protein_coding_gene	108.586	-0.255675	0.344714	-0.7417	0.458269	0.80698
WBGene00001670	gpa-8	F56H9.3	protein_coding_gene	1.80214	-0.0712222	1.58602	-0.0449064	0.964182	NA
WBGene00001671	gpa-9	F56H9.4	protein_coding_gene	22.9856	-0.495298	0.593578	-0.834429	0.40404	0.779263
WBGene00001672	gpa-10	C55H1.2	protein_coding_gene	19.1844	-0.407668	0.603524	-0.675479	0.499372	0.829548
WBGene00001673	gpa-11	C16A11.1	protein_coding_gene	2.18769	0.119439	1.45871	0.0818798	0.934742	NA
WBGene00001674	gpa-12	F18G5.3	protein_coding_gene	87.5797	0.0580178	0.418371	0.138675	0.889707	0.971921
WBGene00001675	gpa-13	F18E2.5	protein_coding_gene	47.827	-0.22271	0.417764	-0.533102	0.593963	0.87223
WBGene00001676	gpa-14	B0207.3	protein_coding_gene	6.23092	1.25604	0.95245	1.31875	0.187253	NA
WBGene00001677	gpa-15	M04C7.1	protein_coding_gene	20.1712	0.533881	0.85388	0.625241	0.531813	0.842832
WBGene00001678	gpa-16	Y95B8A.5	protein_coding_gene	1894.57	-0.0551099	0.379469	-0.145229	0.88453	0.971029
WBGene00001679	gpb-1	F13D12.7	protein_coding_gene	5574.62	0.456205	0.31112	1.46633	0.142558	0.557225
WBGene00001680	gpb-2	F52A8.2	protein_coding_gene	250.259	0.118518	0.27333	0.433606	0.664575	0.903643
WBGene00001681	gpc-1	K02A4.2	protein_coding_gene	13.4408	-0.477073	0.653259	-0.730298	0.465208	0.80958
WBGene00001682	gpc-2	F08B6.2	protein_coding_gene	1798.7	-0.46889	0.334002	-1.40385	0.160362	0.579566
WBGene00001683	gpd-1	T09F3.3	protein_coding_gene	30548.6	0.37771	0.425001	0.888727	0.37415	0.761125
WBGene00001684	gpd-2	K10B3.8	protein_coding_gene	6716.92	0.184856	0.379569	0.487016	0.626247	0.886709
WBGene00001685	gpd-3	K10B3.7	protein_coding_gene	10322.1	0.0750378	0.434811	0.172576	0.862985	0.964253
WBGene00001686	gpd-4	F33H1.2	protein_coding_gene	15198.3	0.444395	0.434505	1.02276	0.306421	0.716045
WBGene00001687	gpn-1	F59D12.4	protein_coding_gene	57.9716	0.208129	0.384007	0.541994	0.587823	0.869859
WBGene00001688	gpr-1	F22B7.13	protein_coding_gene	935.156	-0.42885	0.289316	-1.48229	0.138264	0.552791
WBGene00001689	gpr-2	C38C10.4	protein_coding_gene	1322.3	-0.301399	0.257507	-1.17045	0.241819	0.661435
WBGene00001690	grd-1	R08B4.1	protein_coding_gene	5.13899	1.25001	1.10677	1.12942	0.258719	NA
WBGene00001691	grd-2	F46B3.5	protein_coding_gene	0.653829	0.253894	2.79724	0.0907658	0.927679	NA
WBGene00001692	grd-3	W05E7.1	protein_coding_gene	109.786	-0.241762	0.385698	-0.626815	0.53078	0.842289
WBGene00001693	grd-4	T01B10.1	protein_coding_gene	149.933	-1.93163	0.380226	-5.08022	3.76998e-07	0.000532949
WBGene00001694	grd-5	F41E6.2	protein_coding_gene	317.07	-0.504407	0.34123	-1.4782	0.139354	0.553801
WBGene00001695	grd-6	T18H9.1	protein_coding_gene	2.2506	2.54902	1.89303	1.34653	0.178131	NA
WBGene00001696	grd-7	F46H5.6	protein_coding_gene	0.253868	1.60469	4.04261	0.396944	0.691409	NA
WBGene00001698	grd-9	C04E6.6	protein_coding_gene	2.0638	1.87396	1.64101	1.14195	0.253473	NA
WBGene00001699	grd-10	F09D12.1	protein_coding_gene	6.34211	-0.935093	0.913797	-1.0233	0.306164	NA
WBGene00001700	grd-11	K02E2.2	protein_coding_gene	1.41828	0.314457	1.7027	0.184681	0.853479	NA
WBGene00001701	grd-12	F02D8.2	protein_coding_gene	3.84189	-0.49467	1.13482	-0.435902	0.662908	NA
WBGene00001702	grd-13	W05E7.3	protein_coding_gene	23.7362	-0.135314	0.701456	-0.192904	0.847034	0.96072
WBGene00001703	grd-14	T01B10.2	protein_coding_gene	91.5645	-0.439432	0.53669	-0.818782	0.412911	0.783669
WBGene00001704	grd-15	Y87G2A.15	protein_coding_gene	1.32749	-0.796377	2.26443	-0.35169	0.725071	NA
WBGene00001705	grd-16	Y69A2AL.1	protein_coding_gene	4.09908	0.374874	1.33888	0.27999	0.779485	NA
WBGene00001706	grd-17	Y102A5C.34	pseudogene	6.61656	-0.794263	0.943442	-0.841878	0.399856	NA
WBGene00001707	grh-1	Y48G8AR.1	protein_coding_gene	88.1225	0.150783	0.363263	0.41508	0.678083	0.907238
WBGene00001708	grk-1	F19C6.1	protein_coding_gene	670.29	0.357606	0.281286	1.27132	0.203613	0.626269
WBGene00001709	grk-2	W02B3.2	protein_coding_gene	234.934	0.180237	0.401107	0.44935	0.653179	0.898462
WBGene00001710	grl-1	C24G6.7	protein_coding_gene	9.53489	0.283398	0.703082	0.40308	0.686889	NA
WBGene00001711	grl-2	T16G1.8	protein_coding_gene	6.36157	0.969954	0.908244	1.06794	0.285545	NA
WBGene00001712	grl-3	K03B8.7	protein_coding_gene	12.3789	-1.17684	0.723789	-1.62595	0.103961	NA
WBGene00001713	grl-4	F42C5.7	protein_coding_gene	572.25	-0.240295	0.455264	-0.527815	0.597627	0.873821
WBGene00001714	grl-5	Y47D7A.5	protein_coding_gene	8.39257	0.412648	0.788401	0.523399	0.600697	NA
WBGene00001715	grl-6	K10C2.5	protein_coding_gene	0.401078	-0.758239	3.70759	-0.20451	0.837955	NA
WBGene00001716	grl-7	T02E9.2	protein_coding_gene	20.0882	-0.649303	0.563865	-1.15152	0.249517	0.668902
WBGene00001717	grl-8	ZC487.5	protein_coding_gene	21.4094	-0.662495	0.552052	-1.20006	0.230117	0.650018
WBGene00001718	grl-9	ZC487.4	protein_coding_gene	4.84693	0.031813	1.10991	0.0286626	0.977134	NA
WBGene00001719	grl-10	C26F1.5	protein_coding_gene	127.09	-0.73229	0.427322	-1.71367	0.0865886	0.474014
WBGene00001720	grl-11	ZK512.9	protein_coding_gene	2.70583	0.984229	1.50478	0.654069	0.513067	NA
WBGene00001721	grl-12	F28A12.2	protein_coding_gene	1.71343	-0.965979	1.84322	-0.524073	0.600228	NA
WBGene00001722	grl-13	F32D1.4	protein_coding_gene	0.793578	-0.0938181	2.56052	-0.0366402	0.970772	NA
WBGene00001723	grl-14	T03D8.4	protein_coding_gene	2.55939	-0.289339	1.28259	-0.225589	0.821521	NA
WBGene00001724	grl-15	Y75B8A.20	protein_coding_gene	11.4041	0.174273	0.685183	0.254345	0.799229	NA
WBGene00001725	grl-16	Y65B4BR.6	protein_coding_gene	33.4883	0.442215	0.433334	1.02049	0.307494	0.716135
WBGene00001726	grl-17	C56A3.1	protein_coding_gene	28.8254	-0.486419	0.546218	-0.890523	0.373185	0.760455
WBGene00001727	grl-18	T05C3.4	protein_coding_gene	14.1749	-0.509044	0.622317	-0.817982	0.413368	0.78393
WBGene00001728	grl-19	R02D3.6	protein_coding_gene	0.472739	-2.43493	3.43197	-0.709486	0.478023	NA
WBGene00001729	grl-20	C23H5.9	protein_coding_gene	5.08817	-0.425633	1.26425	-0.336669	0.736367	NA
WBGene00001730	grl-21	ZC168.5	protein_coding_gene	11.7923	-0.31376	0.663326	-0.473011	0.636206	NA
WBGene00001731	grl-22	W03A5.3	protein_coding_gene	49.2019	-0.400545	0.483609	-0.828243	0.407533	0.780219
WBGene00001733	grl-24	F11E6.2	protein_coding_gene	0.385481	2.08085	4.0174	0.517961	0.604485	NA
WBGene00001734	grl-25	ZK643.8	protein_coding_gene	2.84621	0.693669	1.26578	0.548019	0.583679	NA
WBGene00001735	grl-26	K02D7.6	protein_coding_gene	9.73888	-0.312259	0.699876	-0.446163	0.655479	NA
WBGene00001736	grl-27	F40C5.3	protein_coding_gene	3.10942	-1.13405	1.19371	-0.950022	0.342101	NA
WBGene00001737	grl-28	T24A6.15	protein_coding_gene	0.880508	3.17191	2.86286	1.10795	0.267883	NA
WBGene00001738	grl-29	T24A6.18	protein_coding_gene	0.253868	1.60469	4.04261	0.396944	0.691409	NA
WBGene00001739	grl-30	T24A6.3	protein_coding_gene	1.61427	-0.73306	1.97155	-0.371819	0.710027	NA
WBGene00001740	gro-1	ZC395.6	protein_coding_gene	627.416	0.438785	0.365681	1.19991	0.230173	0.650018
WBGene00001743	grp-1	K06H7.4	protein_coding_gene	2071.22	-0.681891	0.261637	-2.60625	0.00915398	0.200464
WBGene00001744	gars-1	T10F2.1	protein_coding_gene	5809.71	0.156397	0.231812	0.674671	0.499885	0.829996
WBGene00001745	gsa-1	R06A10.2	protein_coding_gene	253.757	1.68691	0.382961	4.40491	1.05826e-05	0.00708642
WBGene00001746	gsk-3	Y18D10A.5	protein_coding_gene	3812.36	0.318198	0.370956	0.857779	0.391015	0.771762
WBGene00001747	gsp-1	F29F11.6	protein_coding_gene	8448.73	0.00721724	0.352479	0.0204757	0.983664	0.996998
WBGene00001748	gsp-2	F56C9.1	protein_coding_gene	13865.6	-0.111747	0.256268	-0.436054	0.662797	0.902954
WBGene00001749	gst-1	R107.7	protein_coding_gene	16645.1	0.252539	0.417253	0.605241	0.545019	0.849827
WBGene00001750	gst-2	K08F4.6	protein_coding_gene	1.70797	1.36583	1.67896	0.813498	0.415932	NA
WBGene00001751	gst-3	K08F4.11	protein_coding_gene	9.42302	0.0480573	0.850494	0.0565052	0.954939	NA
WBGene00001752	gst-4	K08F4.7	protein_coding_gene	401.878	-0.411366	0.463616	-0.887297	0.374919	0.761388
WBGene00001753	gst-5	R03D7.6	protein_coding_gene	1706.03	-0.217133	0.385829	-0.562771	0.573591	0.862623
WBGene00001754	gst-6	F11G11.3	protein_coding_gene	552.153	-0.356144	0.42542	-0.837159	0.402503	0.778767
WBGene00001755	gst-7	F11G11.2	protein_coding_gene	8946.39	-0.000731113	0.264654	-0.00276252	0.997796	0.998895
WBGene00001756	gst-8	F11G11.1	protein_coding_gene	4.79521	0.430636	1.06889	0.40288	0.687036	NA
WBGene00001757	gst-9	R05F9.5	protein_coding_gene	33.4227	-0.552015	0.586764	-0.940779	0.346818	0.74615
WBGene00001758	gst-10	Y45G12C.2	protein_coding_gene	1836.85	-0.552755	0.401575	-1.37647	0.168677	0.59049
WBGene00001759	gst-11	R11G1.3	protein_coding_gene	7.61051	0.0814806	0.972005	0.0838273	0.933194	NA
WBGene00001760	gst-12	F37B1.2	protein_coding_gene	36.1057	-1.11287	0.491619	-2.26369	0.023593	0.300474
WBGene00001761	gst-13	T26C5.1	protein_coding_gene	801.771	-0.433501	0.26844	-1.61489	0.106334	0.505467
WBGene00001762	gst-14	F37B1.3	protein_coding_gene	5.52714	-1.42964	0.986616	-1.44903	0.14733	NA
WBGene00001763	gst-15	F37B1.4	protein_coding_gene	180.495	0.251435	0.536554	0.46861	0.639348	0.89258
WBGene00001764	gst-16	F37B1.5	protein_coding_gene	116.436	-0.644852	0.359187	-1.79531	0.0726046	0.443893
WBGene00001767	gst-19	F37B1.8	protein_coding_gene	60.0242	-0.192935	0.433741	-0.444817	0.656452	0.900235
WBGene00001768	gst-20	Y48E1B.10	protein_coding_gene	648.579	-0.0561183	0.279831	-0.200544	0.841055	0.958076
WBGene00001769	gst-21	ZK697.6	protein_coding_gene	17.1727	-0.13865	0.622228	-0.222829	0.823669	0.954605
WBGene00001770	gst-22	F21H7.1	protein_coding_gene	370.926	-0.287862	0.277341	-1.03794	0.299299	0.712971
WBGene00001771	gst-23	T28A11.11	protein_coding_gene	4.28588	-1.18538	1.01899	-1.16329	0.244713	NA
WBGene00001772	gst-24	F37B1.1	protein_coding_gene	179.661	-0.919531	0.330729	-2.78032	0.00543056	0.159053
WBGene00001773	gst-25	F37F2.3	protein_coding_gene	4.66775	-0.461152	1.04244	-0.442379	0.658215	NA
WBGene00001774	gst-26	Y53F4B.29	protein_coding_gene	739.597	-0.577929	0.434102	-1.33132	0.183084	0.605504
WBGene00001775	gst-27	Y53F4B.30	protein_coding_gene	2862.65	0.206098	0.602768	0.34192	0.732411	0.924525
WBGene00001776	gst-28	Y53F4B.31	protein_coding_gene	82.1366	-0.714835	0.437956	-1.63221	0.102636	0.500131
WBGene00001777	gst-29	Y53F4B.32	protein_coding_gene	90.0356	-0.492048	0.42195	-1.16613	0.243563	0.662006
WBGene00001778	gst-30	ZK546.11	protein_coding_gene	14.2545	-1.1716	0.607324	-1.92912	0.0537159	0.400351
WBGene00001779	gst-31	Y53F4B.35	protein_coding_gene	8.86048	-0.677096	0.876442	-0.772551	0.439788	NA
WBGene00001780	gst-32	Y53F4B.37	protein_coding_gene	19.5497	-0.164537	0.661451	-0.248752	0.803553	0.94909
WBGene00001781	gst-33	C02A12.1	protein_coding_gene	60.2278	-0.0513256	0.485153	-0.105793	0.915747	0.977898
WBGene00001782	gst-34	Y1H11.1	protein_coding_gene	0.421702	0.646734	3.64257	0.177549	0.859077	NA
WBGene00001783	gst-35	Y1H11.2	protein_coding_gene	12.3423	-1.70545	0.738578	-2.30909	0.0209384	NA
WBGene00001784	gst-36	R07B1.4	protein_coding_gene	1076.94	-0.606025	0.312541	-1.93903	0.052498	0.397827
WBGene00001785	gst-37	Y32G9A.1	protein_coding_gene	0.568912	-1.40174	2.85567	-0.490864	0.623523	NA
WBGene00001786	gst-38	F35E8.8	protein_coding_gene	15.2169	-1.2648	0.634555	-1.9932	0.0462392	0.376401
WBGene00001787	gst-39	Y53F4B.33	protein_coding_gene	691.383	-0.215583	0.483683	-0.445711	0.655806	0.900089
WBGene00001788	gst-40	F56B3.10	protein_coding_gene	8.56559	0.05506	0.80961	0.0680081	0.945779	NA
WBGene00001789	gst-41	R13D7.7	protein_coding_gene	10.1363	0.480218	0.721844	0.665265	0.505881	NA
WBGene00001790	gst-42	D1053.1	protein_coding_gene	808.156	-0.269032	0.262647	-1.02431	0.305689	0.715554
WBGene00001791	gst-43	Y71F9AL.5	protein_coding_gene	439.041	-0.426853	0.381734	-1.1182	0.263484	0.683089
WBGene00001792	gst-44	F13A7.10	protein_coding_gene	60.1122	-0.6279	0.403013	-1.55802	0.119229	0.527382
WBGene00001793	gsy-1	Y46G5A.31	protein_coding_gene	5821.69	-0.0639778	0.246712	-0.259322	0.795387	0.945831
WBGene00001794	gta-1	K04D7.3	protein_coding_gene	8524.56	-0.508744	0.309261	-1.64503	0.0999634	0.495528
WBGene00001795	gtl-1	C05C12.3	protein_coding_gene	845.525	1.56676	0.419833	3.73186	0.00019007	0.0362754
WBGene00001796	gtl-2	F54D1.5	protein_coding_gene	39.7602	0.964885	0.604975	1.59492	0.110731	0.513795
WBGene00001803	lite-1	C14F11.3	protein_coding_gene	57.6362	0.313685	0.404143	0.776172	0.437648	0.795683
WBGene00001804	gur-3	ZC504.5	protein_coding_gene	0.728066	-3.02185	2.59799	-1.16315	0.24477	NA
WBGene00001805	gur-4	K09E4.5	protein_coding_gene	10.4968	0.697204	0.762106	0.914839	0.360276	NA
WBGene00001806	gur-5	ZK622.2	protein_coding_gene	19.152	0.267912	0.647425	0.413812	0.679012	0.90734
WBGene00001808	gut-2	T10G3.6	protein_coding_gene	2190.31	-0.530485	0.417318	-1.27118	0.203666	0.626269
WBGene00001811	haf-1	C30H6.6	protein_coding_gene	167.062	0.144656	0.309184	0.467862	0.639883	0.892826
WBGene00001812	haf-2	F43E2.4	protein_coding_gene	3506.88	0.11858	0.377858	0.313822	0.753656	0.933725
WBGene00001813	haf-3	F57A10.3	protein_coding_gene	2970.3	-0.126226	0.306205	-0.412226	0.680174	0.907646
WBGene00001814	haf-4	W04C9.1	protein_coding_gene	1639.65	0.535903	0.253032	2.11793	0.0341813	0.336208
WBGene00001815	hmt-1	W09D6.6	protein_coding_gene	2025.31	0.310778	0.331916	0.936315	0.349111	0.746761
WBGene00001816	haf-6	Y48G8AL.11	protein_coding_gene	608.662	-0.090929	0.331655	-0.274167	0.783956	0.942238
WBGene00001817	haf-7	Y50E8A.16	protein_coding_gene	329.62	0.559157	0.276813	2.01998	0.0433854	0.369402
WBGene00001819	haf-9	ZK484.2	protein_coding_gene	1337.9	0.300249	0.290022	1.03526	0.300546	0.713672
WBGene00001820	ham-1	F53B2.6	protein_coding_gene	268.323	0.605863	0.300026	2.01937	0.0434492	0.369402
WBGene00001821	ham-2	C07A12.1	protein_coding_gene	140.834	0.438068	0.348749	1.25611	0.209076	0.631246
WBGene00001823	hap-1	ZC395.7	protein_coding_gene	871.34	-0.483027	0.25987	-1.85872	0.0630665	0.421066
WBGene00001824	hbl-1	F13D11.2	protein_coding_gene	155.373	0.566255	0.326078	1.73657	0.0824639	0.467276
WBGene00001827	hcf-1	C46A5.9	protein_coding_gene	8345.82	-0.0946427	0.233011	-0.406173	0.684616	0.909319
WBGene00001828	hch-1	F40E10.1	protein_coding_gene	51.4455	0.091615	0.515567	0.177697	0.858961	0.963676
WBGene00001829	hcp-1	ZK1055.1	protein_coding_gene	10675.9	0.165071	0.389918	0.423346	0.672042	0.905762
WBGene00001830	hcp-2	T06E4.1	protein_coding_gene	6236.63	0.119382	0.225886	0.528506	0.597148	0.873556
WBGene00001831	hcp-3	F58A4.3	protein_coding_gene	6350.35	-0.0703128	0.384597	-0.182822	0.854938	0.96228
WBGene00001832	hcp-4	T03F1.9	protein_coding_gene	5694.63	0.200395	0.23941	0.837035	0.402573	0.778767
WBGene00001833	hcp-6	Y110A7A.1	protein_coding_gene	4255.09	0.232715	0.233897	0.994946	0.319763	0.726516
WBGene00001834	hda-1	C53A5.3	protein_coding_gene	8225.14	0.240982	0.342181	0.704253	0.481275	0.81757
WBGene00001835	hda-2	C08B11.2	protein_coding_gene	2043.33	-0.213828	0.267424	-0.799585	0.423951	0.789523
WBGene00001836	hda-3	R06C1.1	protein_coding_gene	2310.43	-0.222497	0.260836	-0.853016	0.39365	0.773113
WBGene00001837	hda-4	C10E2.3	protein_coding_gene	633.975	0.4943	0.303795	1.62708	0.10372	0.501758
WBGene00001838	hda-10	Y51H1A.5	protein_coding_gene	2156.18	-0.190793	0.275958	-0.691383	0.489325	0.822268
WBGene00001839	hdl-1	ZK829.2	protein_coding_gene	4.08149	0.920752	1.10802	0.830985	0.405982	NA
WBGene00001840	hel-1	C26D10.2	protein_coding_gene	23243.2	-0.165733	0.27841	-0.595284	0.551654	0.854499
WBGene00001841	hen-1	C36B7.7	protein_coding_gene	114.175	-0.304136	0.390928	-0.777985	0.436578	0.795208
WBGene00001842	her-1	ZK287.8	protein_coding_gene	47.2621	-0.0296933	0.445056	-0.0667181	0.946806	0.987365
WBGene00001843	hgo-1	W06D4.1	protein_coding_gene	2781.73	0.224867	0.216792	1.03725	0.299621	0.713239
WBGene00001844	hid-1	K02E10.2	protein_coding_gene	749.79	0.572769	0.238486	2.40169	0.0163194	0.260191
WBGene00001851	hif-1	F38A6.3	protein_coding_gene	6048.59	0.530498	0.369692	1.43497	0.151295	0.56682
WBGene00001852	hil-1	C30G7.1	protein_coding_gene	1163.65	0.215009	0.22566	0.952799	0.340692	0.742866
WBGene00001853	hil-2	Y73B6BL.9	protein_coding_gene	2013.71	0.182407	0.275405	0.662324	0.507763	0.833722
WBGene00001854	hil-3	F22F1.1	protein_coding_gene	495.84	0.947164	0.250692	3.7782	0.000157968	0.0355087
WBGene00001855	hil-4	C18G1.5	protein_coding_gene	21338	0.0148101	0.428185	0.034588	0.972408	0.993189
WBGene00001856	hil-5	B0414.3	protein_coding_gene	11779.7	0.172651	0.47364	0.364519	0.71547	0.920151
WBGene00001857	hil-6	F59A7.4	protein_coding_gene	5.85062	0.502074	1.00373	0.50021	0.616928	NA
WBGene00001858	hil-7	C01B10.5	protein_coding_gene	50.0328	-0.359604	0.490513	-0.733119	0.463486	0.809219
WBGene00001859	hil-8	T05E8.2	protein_coding_gene	33.2343	-0.514666	0.691024	-0.744787	0.4564	0.806405
WBGene00001860	him-1	F28B3.7	protein_coding_gene	7611.91	0.357441	0.257575	1.38772	0.165224	0.587518
WBGene00001862	him-3	ZK381.1	protein_coding_gene	4140.61	-0.651491	0.288106	-2.26129	0.0237412	0.300583
WBGene00001863	him-4	F15G9.4	protein_coding_gene	130.704	1.16661	0.438994	2.65747	0.00787298	0.187932
WBGene00001864	him-5	D1086.4	protein_coding_gene	698.619	-0.401936	0.380698	-1.05579	0.291065	0.705508
WBGene00001865	him-6	T04A11.6	protein_coding_gene	2300.47	0.196568	0.342512	0.5739	0.566036	0.859183
WBGene00001867	him-8	T07G12.12	protein_coding_gene	1639.79	-0.342996	0.314063	-1.09213	0.274777	0.692864
WBGene00001869	him-10	R12B2.4	protein_coding_gene	3076.51	-0.213463	0.224585	-0.95048	0.341869	0.743775
WBGene00001872	him-14	ZK1127.11	protein_coding_gene	736.485	0.130406	0.358196	0.364063	0.715811	0.920151
WBGene00001874	him-17	T09E8.2	protein_coding_gene	5321.58	0.0538979	0.313658	0.171837	0.863566	0.964253
WBGene00001875	his-1	T10C6.14	protein_coding_gene	23.3587	0.412244	0.710119	0.580528	0.561558	0.858532
WBGene00001876	his-2	T10C6.13	protein_coding_gene	17.7028	0.196418	0.558961	0.351399	0.725289	0.921612
WBGene00001877	his-3	T10C6.12	protein_coding_gene	31.0278	0.87875	0.525185	1.67322	0.0942842	0.485463
WBGene00001878	his-4	T10C6.11	protein_coding_gene	14.7559	0.342096	0.625705	0.546737	0.58456	0.867376
WBGene00001879	his-5	F45F2.3	protein_coding_gene	32.4752	0.245936	0.508997	0.483178	0.628969	0.887609
WBGene00001880	his-6	F45F2.13	protein_coding_gene	62.7928	0.59193	0.649417	0.911479	0.362043	0.753767
WBGene00001881	his-7	F45F2.4	protein_coding_gene	20.3294	0.469702	0.597645	0.785922	0.431913	0.792492
WBGene00001882	his-8	F45F2.12	protein_coding_gene	22.7958	0.423759	0.505807	0.837788	0.40215	0.778538
WBGene00001885	his-11	ZK131.5	protein_coding_gene	0.128494	0.878925	4.08047	0.215398	0.829457	NA
WBGene00001891	his-17	K06C4.5	protein_coding_gene	3.76633	0.721032	1.19382	0.60397	0.545864	NA
WBGene00001892	his-18	K06C4.10	protein_coding_gene	9.87046	0.406325	0.828794	0.49026	0.62395	NA
WBGene00001898	his-24	M163.3	protein_coding_gene	2147.73	0.709684	0.286965	2.47307	0.0133958	0.236388
WBGene00001899	his-25	ZK131.2	protein_coding_gene	3.79711	-1.24479	1.08563	-1.14661	0.251543	NA
WBGene00001904	his-30	F35H10.1	protein_coding_gene	0.126934	0.878925	4.08047	0.215398	0.829457	NA
WBGene00001905	his-31	F17E9.12	protein_coding_gene	49.9945	-0.802245	0.480623	-1.66918	0.0950826	0.487207
WBGene00001906	his-32	F17E9.10	protein_coding_gene	147.884	0.327531	0.419566	0.780643	0.435012	0.794278
WBGene00001909	his-35	C50F4.13	protein_coding_gene	1971.63	-0.278486	0.326922	-0.851842	0.394302	0.773227
WBGene00001910		C50F4.6	protein_coding_gene	1090.57	-0.472639	0.313619	-1.50705	0.131798	0.543311
WBGene00001911	his-37	C50F4.7	protein_coding_gene	1460.87	-0.373981	0.245116	-1.52573	0.127077	0.535341
WBGene00001912	his-38	K03A1.6	protein_coding_gene	224.019	-0.425057	0.45084	-0.942812	0.345777	0.74615
WBGene00001914	his-40	K03A1.1	protein_coding_gene	173.851	0.192253	0.565621	0.339897	0.733934	0.924862
WBGene00001915	his-41	C50F4.5	protein_coding_gene	1882.18	-0.0476535	0.321227	-0.148348	0.882068	0.97064
WBGene00001916	his-42	F08G2.3	protein_coding_gene	0.137072	-1.04463	4.08047	-0.256007	0.797946	NA
WBGene00001919	his-45	B0035.10	protein_coding_gene	30.0761	0.817241	0.699124	1.16895	0.242424	0.661768
WBGene00001921	his-47	B0035.7	protein_coding_gene	7.5814	1.16868	0.817695	1.42923	0.152937	NA
WBGene00001922	his-48	B0035.8	protein_coding_gene	127.554	0.147855	0.57294	0.258063	0.796358	0.945831
WBGene00001929	his-55	F54E12.1	protein_coding_gene	11.7659	0.765466	0.855767	0.89448	0.371065	NA
WBGene00001930	his-56	F54E12.3	protein_coding_gene	1.14302	1.08996	1.94292	0.560992	0.574803	NA
WBGene00001931	his-57	F54E12.5	protein_coding_gene	36.1755	0.693436	0.642483	1.07931	0.280451	0.696334
WBGene00001932	his-58	F54E12.4	protein_coding_gene	6.29602	0.553653	1.03214	0.536413	0.591673	NA
WBGene00001933	his-59	F55G1.2	protein_coding_gene	363.775	0.283131	0.525678	0.538601	0.590162	0.871311
WBGene00001934	his-60	F55G1.11	protein_coding_gene	357.32	-0.153113	0.421198	-0.363518	0.716218	0.920169
WBGene00001935	his-61	F55G1.10	protein_coding_gene	216.26	-0.192253	0.43253	-0.444485	0.656692	0.900235
WBGene00001936	his-62	F55G1.3	protein_coding_gene	227.38	0.570526	0.607486	0.939159	0.347649	0.74615
WBGene00001937	his-63	F22B3.2	protein_coding_gene	316.099	0.452683	0.570304	0.793758	0.427336	0.791611
WBGene00001938	his-64	F22B3.1	protein_coding_gene	136.271	-0.270892	0.449438	-0.602735	0.546685	0.850628
WBGene00001939	his-65	H02I12.7	protein_coding_gene	11.4945	0.707882	1.05053	0.673833	0.500417	NA
WBGene00001940	his-66	H02I12.6	protein_coding_gene	33.733	0.62689	0.626615	1.00044	0.317099	0.723537
WBGene00001941	his-67	T23D8.5	protein_coding_gene	311.607	-0.335609	0.512201	-0.655229	0.512321	0.835781
WBGene00001942	his-68	T23D8.6	protein_coding_gene	1477.97	-0.169375	0.469569	-0.360704	0.718321	0.920426
WBGene00001943	his-69	E03A3.3	protein_coding_gene	6.94237	0.483842	0.899743	0.537756	0.590746	NA
WBGene00001945	his-71	F45E1.6	protein_coding_gene	998.913	-0.00797745	0.38623	-0.0206547	0.983521	0.996998
WBGene00001946	his-72	Y49E10.6	protein_coding_gene	11668.5	0.0462205	0.337329	0.137019	0.891016	0.971921
WBGene00001948	hlh-1	B0304.1	protein_coding_gene	9.94359	0.231793	0.774757	0.299182	0.764802	NA
WBGene00001949	hlh-2	M05B5.5	protein_coding_gene	1026.41	0.00427355	0.236339	0.0180823	0.985573	0.997552
WBGene00001950	hlh-3	T24B8.6	protein_coding_gene	118.502	0.152198	0.327413	0.464849	0.642039	0.893572
WBGene00001951	hlh-4	T05G5.2	protein_coding_gene	4.0351	-0.630622	1.14116	-0.552614	0.580528	NA
WBGene00001952	hlh-6	T15H9.3	protein_coding_gene	13.8566	-0.0894789	0.652342	-0.137166	0.8909	0.971921
WBGene00001953	hlh-8	C02B8.4	protein_coding_gene	11.6461	-0.397674	0.647134	-0.614516	0.538875	NA
WBGene00001954	hlh-10	ZK682.4	protein_coding_gene	1.50303	0.582493	1.78845	0.325697	0.744654	NA
WBGene00001955	hlh-11	F58A4.7	protein_coding_gene	1137.31	0.414259	0.248498	1.66705	0.0955045	0.487994
WBGene00001956	hlh-12	C28C12.8	protein_coding_gene	6.85049	0.236464	0.825522	0.286442	0.774539	NA
WBGene00001957	hlh-13	F48D6.3	protein_coding_gene	27.0382	-0.447951	0.46458	-0.964206	0.334943	0.738686
WBGene00001958	hlh-14	C18A3.8	protein_coding_gene	43.2427	0.189486	0.412738	0.459096	0.646165	0.895246
WBGene00001959	hlh-15	C43H6.8	protein_coding_gene	0.264006	-0.0828553	4.08047	-0.0203053	0.9838	NA
WBGene00001960	hlh-16	DY3.3	protein_coding_gene	11.3741	-0.0603245	0.744385	-0.0810393	0.935411	NA
WBGene00001961	hlh-17	F38C2.2	protein_coding_gene	1.60267	0.823648	1.71648	0.479848	0.631336	NA
WBGene00001962	hlh-19	F57C12.3	protein_coding_gene	0.126934	0.878925	4.08047	0.215398	0.829457	NA
WBGene00001963	btb-1	F40G9.4	pseudogene	43.9248	-0.947777	0.475893	-1.99157	0.0464178	0.376722
WBGene00001964	hlh-25	C17C3.7	protein_coding_gene	0.423161	-2.22384	4.01602	-0.553743	0.579755	NA
WBGene00001967	hlh-28	F31A3.2	protein_coding_gene	0.509296	2.48894	3.32933	0.747578	0.454715	NA
WBGene00001968	hlh-29	F31A3.4	protein_coding_gene	1.13749	3.55131	2.27651	1.55998	0.118764	NA
WBGene00001971	hmg-1.1	Y48B6A.14	protein_coding_gene	18071.4	-0.135859	0.372763	-0.364466	0.71551	0.920151
WBGene00001972	hmg-1.2	F47D12.4	protein_coding_gene	3457.52	-0.0784292	0.235508	-0.333022	0.739118	0.927682
WBGene00001973	hmg-3	C32F10.5	protein_coding_gene	5594.99	0.464124	0.398291	1.16529	0.243902	0.662361
WBGene00001974	hmg-4	T20B12.8	protein_coding_gene	3125.76	0.164026	0.518671	0.316243	0.751818	0.932935
WBGene00001975	hmg-5	F45E4.9	protein_coding_gene	3006.03	-0.150551	0.274788	-0.54788	0.583774	0.866973
WBGene00001977	hmg-12	Y17G7A.1	protein_coding_gene	27551.9	0.321955	0.46385	0.694092	0.487625	0.821293
WBGene00001978	hmp-1	R13H4.4	protein_coding_gene	2903.03	0.200357	0.277292	0.722549	0.469957	0.812289
WBGene00001979	hmp-2	K05C4.6	protein_coding_gene	3726.42	-0.254809	0.333535	-0.763965	0.444888	0.799317
WBGene00001980	hmr-1	W02B9.1	protein_coding_gene	6901.58	0.128571	0.339243	0.378995	0.704692	0.916037
WBGene00001981	hnd-1	C44C10.8	protein_coding_gene	83.3955	-0.0438889	0.549224	-0.0799107	0.936308	0.983468
WBGene00001983	hoe-1	E04A4.4	protein_coding_gene	5534.43	0.0309427	0.279652	0.110647	0.911896	0.976677
WBGene00001984	hog-1	W06B11.4	protein_coding_gene	18.3408	-0.6167	0.654183	-0.942703	0.345833	0.74615
WBGene00001985	hop-1	C18E3.8	protein_coding_gene	1725.75	-0.460863	0.353475	-1.30381	0.1923	0.61504
WBGene00001986	hot-1	F43D2.4	protein_coding_gene	36.1697	0.306373	0.4795	0.638944	0.522859	0.838758
WBGene00001987	hot-2	Y39B6A.48	protein_coding_gene	15.932	-0.0207778	0.621834	-0.0334137	0.973345	0.993189
WBGene00001988	hot-3	W02B8.5	protein_coding_gene	2.60359	1.15654	1.28418	0.900609	0.367796	NA
WBGene00001989	hot-4	T12A2.16	protein_coding_gene	11.8607	-0.343921	0.671245	-0.512362	0.608397	NA
WBGene00001990	hot-5	K07A12.6	protein_coding_gene	17.4521	-0.196258	0.602737	-0.325612	0.744718	0.929011
WBGene00001991	hot-6	C13G3.2	protein_coding_gene	38.978	-0.237505	0.452903	-0.524406	0.599996	0.87523
WBGene00001992	hot-7	Y48B6A.9	protein_coding_gene	3.24639	-0.768064	1.20423	-0.637803	0.523602	NA
WBGene00001993	hpd-1	T21C12.2	protein_coding_gene	3822.61	0.124846	0.218247	0.572041	0.567294	0.85976
WBGene00001994	hpk-1	F20B6.8	protein_coding_gene	1706.56	0.376827	0.335763	1.1223	0.261734	0.681548
WBGene00001995	hpl-1	K08H2.6	protein_coding_gene	456.518	0.373554	0.442407	0.844367	0.398464	0.775626
WBGene00001996	hpl-2	K01G5.2	protein_coding_gene	3935.71	-0.049426	0.265837	-0.185926	0.852503	0.961804
WBGene00001997	hpr-9	Y39A1A.23	protein_coding_gene	555.364	0.0545029	0.262467	0.207657	0.835497	0.957057
WBGene00001998	hpr-17	F32A11.2	protein_coding_gene	2330.8	-0.564711	0.262943	-2.14765	0.0317414	0.330479
WBGene00001999	hrpa-1	F42A6.7	protein_coding_gene	17829	0.0640741	0.275681	0.232421	0.816211	0.952439
WBGene00002000	hrpr-1	F58D5.1	protein_coding_gene	14726.6	0.368895	0.289763	1.27309	0.202985	0.625794
WBGene00002001	hars-1	T11G6.1	protein_coding_gene	6347.89	-0.0174444	0.260189	-0.0670452	0.946546	0.987365
WBGene00002002	hsb-1	K08E7.2	protein_coding_gene	2153.01	-0.764956	0.304013	-2.5162	0.0118629	0.222881
WBGene00002003	hse-5	B0285.5	protein_coding_gene	2070.07	-0.138259	0.379944	-0.363893	0.715938	0.920151
WBGene00002004	hsf-1	Y53C10A.12	protein_coding_gene	3300.12	-0.407567	0.274067	-1.48711	0.136987	0.55096
WBGene00002005	hsp-1	F26D10.3	protein_coding_gene	195934	0.426062	0.454244	0.937959	0.348265	0.74615
WBGene00002006	hsp-2	K09C4.3	pseudogene	11.1066	0.00976954	0.834773	0.0117032	0.990662	NA
WBGene00002007	hsp-3	C15H9.6	protein_coding_gene	28005.2	0.686994	0.211928	3.24164	0.00118845	0.0910883
WBGene00002008	hsp-4	F43E2.8	protein_coding_gene	15894.4	0.0706995	0.358998	0.196935	0.843878	0.959392
WBGene00002010	hsp-6	C37H5.8	protein_coding_gene	25960.3	0.519608	0.304185	1.7082	0.0875996	0.474014
WBGene00002011	hsp-12.2	C14B9.1	protein_coding_gene	107.737	0.316545	0.365014	0.867214	0.385825	0.76886
WBGene00002012	hsp-12.3	F38E11.1	protein_coding_gene	76.9432	0.428987	0.389174	1.1023	0.27033	0.688847
WBGene00002013	hsp-12.6	F38E11.2	protein_coding_gene	89.8993	0.414244	0.510918	0.810784	0.41749	0.786021
WBGene00002015	hsp-16.1	T27E4.8	protein_coding_gene	1.72502	0.926928	1.59184	0.5823	0.560365	NA
WBGene00002016	hsp-16.2	Y46H3A.3	protein_coding_gene	484.555	0.560158	0.516113	1.08534	0.277772	0.694335
WBGene00002017	hsp-16.11	T27E4.2	protein_coding_gene	2.01121	1.17639	1.49423	0.787287	0.431114	NA
WBGene00002018	hsp-16.41	Y46H3A.2	protein_coding_gene	430.419	0.478075	0.612812	0.780133	0.435313	0.794393
WBGene00002019	hsp-16.48	T27E4.3	protein_coding_gene	2.1514	0.883315	1.49476	0.590942	0.554559	NA
WBGene00002020	hsp-16.49	T27E4.9	protein_coding_gene	2.77504	0.339687	1.52925	0.222126	0.824215	NA
WBGene00002021	hsp-17	F52E1.7	protein_coding_gene	1156.26	0.405898	0.228048	1.77988	0.0750964	0.44689
WBGene00002023	hsp-25	C09B8.6	protein_coding_gene	2046.12	0.14631	0.345248	0.423783	0.671724	0.905754
WBGene00002024	hsp-43	C14F11.5	protein_coding_gene	3408.71	0.448953	0.248365	1.80763	0.0706635	0.439634
WBGene00002025	hsp-60	Y22D7AL.5	protein_coding_gene	13589.2	0.349895	0.299894	1.16673	0.243319	0.662006
WBGene00002026	hsp-70	C12C8.1	protein_coding_gene	1505.83	0.685827	0.531093	1.29135	0.196583	0.620166
WBGene00002027	hsr-9	T05F1.6	protein_coding_gene	9649.19	0.297071	0.232246	1.27912	0.200854	0.624725
WBGene00002028	hst-1	F08B4.6	protein_coding_gene	1939.3	-0.23004	0.2738	-0.840177	0.400809	0.777122
WBGene00002029	hst-2	C34F6.4	protein_coding_gene	344.772	-0.23184	0.3166	-0.73228	0.463998	0.809345
WBGene00002030	hst-3.1	F40H3.5	protein_coding_gene	6.75126	-0.113093	1.01591	-0.111322	0.911361	NA
WBGene00002031	hst-6	Y34B4A.3	protein_coding_gene	399.929	-0.355416	0.257436	-1.3806	0.167403	0.589288
WBGene00002032	htp-1	F41H10.10	protein_coding_gene	5351.03	-1.08624	0.356015	-3.05111	0.00227995	0.120364
WBGene00002033	htp-2	Y73B6BL.2	protein_coding_gene	4004.51	-0.339584	0.361101	-0.940414	0.347005	0.74615
WBGene00002034	htp-3	F57C9.5	protein_coding_gene	7062.47	-0.108555	0.378247	-0.286995	0.774116	0.940154
WBGene00002035	hum-1	F29D10.4	protein_coding_gene	2961.3	0.0738234	0.307467	0.240102	0.810251	0.951525
WBGene00002036	hum-2	F36D4.3	protein_coding_gene	5752.06	0.0419851	0.348917	0.12033	0.904222	0.975855
WBGene00002037	hum-4	F46C3.3	protein_coding_gene	368.442	0.333658	0.332588	1.00322	0.315756	0.722767
WBGene00002038	hum-5	T02C12.1	protein_coding_gene	1908.7	0.443835	0.28513	1.5566	0.119565	0.527382
WBGene00002039	hum-6	T10H10.1	protein_coding_gene	197.034	0.665193	0.327318	2.03225	0.0421282	0.36687
WBGene00002040	hum-7	F56A6.2	protein_coding_gene	136.28	0.618025	0.365697	1.68999	0.0910292	0.480367
WBGene00002041	hum-8	Y66H1A.6	protein_coding_gene	1067.03	1.10076	0.381178	2.88779	0.00387956	0.141431
WBGene00002042	hus-1	H26D21.1	protein_coding_gene	1039.78	-0.63056	0.296193	-2.12888	0.033264	0.334032
WBGene00002043	hyl-1	C09G4.1	protein_coding_gene	3029.69	-0.421763	0.308427	-1.36747	0.171479	0.593826
WBGene00002044	hyl-2	K02G10.6	protein_coding_gene	2200.42	0.216833	0.27007	0.802877	0.422046	0.788869
WBGene00002045	icd-1	C56C10.8	protein_coding_gene	59146.8	0.0492394	0.395973	0.12435	0.901038	0.975071
WBGene00002046	icln-1	C01F6.8	protein_coding_gene	4055.52	-0.414834	0.377911	-1.0977	0.272334	0.690633
WBGene00002047	icp-1	Y39G10AR.13	protein_coding_gene	6801.48	-0.0619274	0.289719	-0.21375	0.830742	0.95604
WBGene00002048	ida-1	B0244.2	protein_coding_gene	513.658	0.288344	0.27339	1.0547	0.291563	0.705508
WBGene00002050	ifa-1	F38B2.1	protein_coding_gene	1914.26	0.366393	0.357562	1.0247	0.305505	0.715554
WBGene00002051	ifa-3	F52E10.5	protein_coding_gene	16.3788	-0.782569	0.672008	-1.16452	0.244213	0.662498
WBGene00002052	ifa-4	K05B2.3	protein_coding_gene	748.977	0.222089	0.360155	0.616648	0.537467	0.845787
WBGene00002053	ifb-1	F10C1.2	protein_coding_gene	3138.56	0.430899	0.278962	1.54465	0.122431	0.53086
WBGene00002054	ifb-2	F10C1.7	protein_coding_gene	2719.39	0.368521	0.306178	1.20362	0.228738	0.648737
WBGene00002055	ifc-1	F37B4.2	protein_coding_gene	179.909	0.297413	0.420198	0.707794	0.479073	0.816729
WBGene00002056	ifc-2	M6.1	protein_coding_gene	3722.52	0.450831	0.295612	1.52508	0.12724	0.535521
WBGene00002057	ifd-1	R04E5.10	protein_coding_gene	168.897	0.428117	0.322237	1.32858	0.183988	0.606601
WBGene00002058	ifd-2	F25E2.4	protein_coding_gene	289.769	0.717261	0.360897	1.98744	0.0468739	0.378411
WBGene00002059	ife-1	F53A2.6	protein_coding_gene	11464.5	-0.151059	0.415193	-0.363829	0.715986	0.920151
WBGene00002060	ife-2	R04A9.4	protein_coding_gene	2350.07	0.0543413	0.362599	0.149866	0.88087	0.97024
WBGene00002061	ife-3	B0348.6	protein_coding_gene	16826.7	0.209731	0.388559	0.539767	0.589358	0.8708
WBGene00002062	ife-4	C05D9.5	protein_coding_gene	187.726	0.111311	0.272555	0.408398	0.682981	0.908597
WBGene00002063	ife-5	Y57A10A.30	protein_coding_gene	257.979	-0.287073	0.364713	-0.787119	0.431212	0.792374
WBGene00002064	iff-1	T05G5.10	protein_coding_gene	34749.3	-0.32546	0.429764	-0.757299	0.44887	0.80189
WBGene00002065	iff-2	F54C9.1	protein_coding_gene	6987.62	-0.431803	0.362995	-1.18956	0.23422	0.654383
WBGene00002066	ifg-1	M110.4	protein_coding_gene	9679.8	-0.0628728	0.27418	-0.229312	0.818626	0.952708
WBGene00002067	ifp-1	C43C3.1	protein_coding_gene	32.7467	0.482128	0.493225	0.9775	0.328322	0.733492
WBGene00002068	ify-1	C27A2.3	protein_coding_gene	10333.4	-0.097081	0.323683	-0.299926	0.764233	0.936532
WBGene00002069	ikb-1	C04F12.3	protein_coding_gene	94.4061	0.556611	0.417626	1.3328	0.182599	0.605317
WBGene00002070	ile-1	K07A1.8	protein_coding_gene	5729.73	0.077098	0.308421	0.249977	0.802605	0.948676
WBGene00002071	ile-2	T04G9.3	protein_coding_gene	1606.7	0.0593293	0.270836	0.21906	0.826604	0.955732
WBGene00002072	ima-1	T19B10.7	protein_coding_gene	4385.5	-0.415238	0.251819	-1.64895	0.0991572	0.49454
WBGene00002073	ima-2	F26B1.3	protein_coding_gene	32283.3	0.307433	0.378462	0.812322	0.416607	0.785025
WBGene00002074	ima-3	F32E10.4	protein_coding_gene	9822.23	0.108222	0.373018	0.290127	0.771719	0.93921
WBGene00002075	imb-1	F28B3.8	protein_coding_gene	5323.4	0.232539	0.317434	0.732558	0.463828	0.809345
WBGene00002076	imb-2	R06A4.4	protein_coding_gene	7155.86	0.0976143	0.348851	0.279817	0.779618	0.941491
WBGene00002077	imb-3	C53D5.6	protein_coding_gene	37795.5	0.649415	0.483622	1.34281	0.179332	0.60154
WBGene00002078	xpo-1	ZK742.1	protein_coding_gene	13672.4	0.468698	0.304921	1.53711	0.124266	0.532208
WBGene00002079	xpo-2	Y48G1A.5	protein_coding_gene	12386.4	0.370315	0.392777	0.942811	0.345777	0.74615
WBGene00002080	xpo-3	C49H3.10	protein_coding_gene	3421.18	0.00253922	0.261832	0.00969791	0.992262	0.997997
WBGene00002081	ina-1	F54G8.3	protein_coding_gene	979.648	0.369128	0.331873	1.11226	0.266028	0.684463
WBGene00002083	inf-1	F57B9.6	protein_coding_gene	35626.9	0.456241	0.477758	0.954962	0.339597	0.742005
WBGene00002084	ins-1	F13B12.5	protein_coding_gene	12.0607	-0.815992	0.849	-0.961122	0.336491	NA
WBGene00002085	ins-2	ZK75.2	protein_coding_gene	12.6259	0.862257	0.655938	1.31454	0.188664	NA
WBGene00002086	ins-3	ZK75.3	protein_coding_gene	53.4404	-0.788995	0.455744	-1.73122	0.0834118	0.467276
WBGene00002087	ins-4	ZK75.1	protein_coding_gene	17.7997	-0.0203256	0.527117	-0.0385599	0.969241	0.992724
WBGene00002088	ins-5	ZK84.3	protein_coding_gene	13.904	-0.560967	0.696063	-0.805913	0.420293	0.788081
WBGene00002089	ins-6	ZK84.6	protein_coding_gene	16.1581	0.283178	0.672238	0.421246	0.673575	0.906256
WBGene00002090	ins-7	ZK1251.2	protein_coding_gene	295.797	0.660515	0.400443	1.64946	0.0990535	0.494489
WBGene00002091	ins-8	ZK1251.11	protein_coding_gene	28.5348	1.82879	0.684929	2.67004	0.00758431	0.184857
WBGene00002092	ins-9	C06E2.8	protein_coding_gene	0.677029	-0.503219	3.14394	-0.16006	0.872834	NA
WBGene00002093	ins-10	T08G5.12	protein_coding_gene	25.1282	-0.574696	0.567379	-1.0129	0.31111	0.717595
WBGene00002094	ins-11	C17C3.4	protein_coding_gene	11.216	0.418673	0.978755	0.427761	0.668825	NA
WBGene00002095	ins-12	C17C3.19	protein_coding_gene	9.7252	0.353905	0.799419	0.442703	0.657981	NA
WBGene00002096	ins-13	C17C3.18	protein_coding_gene	0.402638	-0.758329	3.7026	-0.20481	0.837721	NA
WBGene00002097	ins-14	F41G3.16	protein_coding_gene	0.855001	-2.05273	2.29846	-0.893093	0.371808	NA
WBGene00002098	ins-15	F41G3.17	protein_coding_gene	0.167834	-1.04463	4.08047	-0.256007	0.797946	NA
WBGene00002099	ins-16	Y39A3A.5	protein_coding_gene	1.26441	-3.86669	2.54346	-1.52025	0.128449	NA
WBGene00002100	ins-17	F56F3.6	protein_coding_gene	217.551	0.027373	0.501896	0.0545393	0.956506	0.989879
WBGene00002101	ins-18	T28B8.2	protein_coding_gene	51.3413	-0.194372	0.636883	-0.305193	0.760219	0.935604
WBGene00002102	ins-19	T10D4.13	protein_coding_gene	2250.78	0.443442	0.37729	1.17533	0.239861	0.659547
WBGene00002103	ins-20	ZK84.7	protein_coding_gene	4.86002	2.82781	1.29596	2.18202	0.0291079	NA
WBGene00002104	ins-21	M04D8.1	protein_coding_gene	1.4796	-2.03951	2.24345	-0.909093	0.363301	NA
WBGene00002105	ins-22	M04D8.2	protein_coding_gene	45.0946	-0.108302	0.464726	-0.233044	0.815727	0.952439
WBGene00002106	ins-23	M04D8.3	protein_coding_gene	29.9344	-0.298438	0.642472	-0.464515	0.642279	0.893572
WBGene00002107	ins-24	ZC334.3	protein_coding_gene	11.6206	-0.517824	0.913849	-0.56664	0.570958	NA
WBGene00002108	ins-25	ZC334.8	protein_coding_gene	1.97958	0.397829	2.12792	0.186956	0.851695	NA
WBGene00002109	ins-26	ZC334.1	protein_coding_gene	9.16694	-0.7639	0.927316	-0.823775	0.410067	NA
WBGene00002110	ins-27	ZC334.11	protein_coding_gene	177.924	-0.617072	0.594426	-1.0381	0.299225	0.712967
WBGene00002111	ins-28	ZC334.9	protein_coding_gene	30.2844	0.08349	0.748386	0.11156	0.911172	0.976677
WBGene00002112	ins-29	ZC334.10	protein_coding_gene	10.4612	-1.7126	0.858619	-1.9946	0.0460863	NA
WBGene00002113	ins-30	ZC334.2	protein_coding_gene	6.7994	-0.0550247	1.12184	-0.0490486	0.960881	NA
WBGene00002114	ins-31	T10D4.4	protein_coding_gene	1.21649	-1.76028	2.6403	-0.666698	0.504965	NA
WBGene00002115	ins-32	Y8A9A.6	protein_coding_gene	3.10811	1.00083	1.31503	0.761068	0.446617	NA
WBGene00002116	ins-33	W09C5.4	protein_coding_gene	1.83679	-1.29748	1.71252	-0.757643	0.448665	NA
WBGene00002117	ins-34	F52B11.6	protein_coding_gene	95.7283	-0.0938454	0.359735	-0.260874	0.79419	0.945831
WBGene00002118	ins-35	K02E2.4	protein_coding_gene	5.47853	-0.0506717	1.01275	-0.0500338	0.960095	NA
WBGene00002119	ins-36	Y53H1A.4	protein_coding_gene	9.79882	0.378742	0.764137	0.495647	0.620144	NA
WBGene00002120	ins-37	F08G2.6	protein_coding_gene	3.07042	-0.454469	1.24679	-0.364512	0.715476	NA
WBGene00002123	inx-1	C16E9.4	protein_coding_gene	29.6773	0.581141	0.542829	1.07058	0.284359	0.699129
WBGene00002124	inx-2	F08G12.10	protein_coding_gene	2071.08	0.177055	0.36556	0.484338	0.628146	0.887609
WBGene00002125	inx-3	F22F4.2	protein_coding_gene	2941.28	-0.049845	0.236937	-0.210373	0.833377	0.956487
WBGene00002127	inx-5	R09F10.4	protein_coding_gene	228.523	-0.0405396	0.360152	-0.112563	0.910377	0.976596
WBGene00002128	inx-6	C36H8.2	protein_coding_gene	8.95755	-0.18614	0.790599	-0.235442	0.813866	NA
WBGene00002129	inx-7	K02B2.4	protein_coding_gene	995.773	-0.375406	0.282089	-1.33081	0.183252	0.605577
WBGene00002130	inx-8	ZK792.2	protein_coding_gene	5314.66	0.510365	0.293445	1.73922	0.0819967	0.466941
WBGene00002131	inx-9	ZK792.3	protein_coding_gene	1310.81	0.526202	0.280495	1.87597	0.0606588	0.417168
WBGene00002132	inx-10	T18H9.5	protein_coding_gene	131.667	-0.032447	0.300362	-0.108026	0.913975	0.977097
WBGene00002133	inx-11	W04D2.3	protein_coding_gene	527.482	-0.177887	0.23373	-0.761077	0.446611	0.800427
WBGene00002134	inx-12	ZK770.3	protein_coding_gene	1507.68	0.207436	0.296737	0.699055	0.484518	0.819423
WBGene00002135	inx-13	Y8G1A.2	protein_coding_gene	1103.32	0.222936	0.359712	0.619762	0.535414	0.845381
WBGene00002136	inx-14	F07A5.1	protein_coding_gene	6527.22	0.192013	0.289789	0.662595	0.50759	0.833722
WBGene00002137	inx-15	R12E2.9	protein_coding_gene	778.942	0.422878	0.377461	1.12032	0.262577	0.682283
WBGene00002138	inx-16	R12E2.5	protein_coding_gene	773.844	0.204347	0.259027	0.7889	0.430171	0.792342
WBGene00002139	inx-17	R12E2.4	protein_coding_gene	273.963	0.688831	0.337158	2.04305	0.0410474	0.362671
WBGene00002140	inx-18	C18H7.2	protein_coding_gene	4.88829	0.0447446	1.17937	0.0379393	0.969736	NA
WBGene00002141	inx-19	T16H5.1	protein_coding_gene	27.1589	-0.110841	0.472989	-0.234342	0.814719	0.952439
WBGene00002142	inx-20	T23H4.1	protein_coding_gene	10.5512	0.496275	0.697055	0.71196	0.47649	NA
WBGene00002143	inx-21	Y47G6A.1	protein_coding_gene	1955.16	-0.75079	0.30825	-2.43565	0.014865	0.250169
WBGene00002144	inx-22	Y47G6A.2	protein_coding_gene	6480.44	0.339253	0.3576	0.948693	0.342777	0.744478
WBGene00002146	ipp-5	C09B8.1	protein_coding_gene	344.172	-0.0668809	0.300082	-0.222875	0.823633	0.954605
WBGene00002147	ire-1	C41C4.4	protein_coding_gene	3518.17	0.381231	0.406009	0.938972	0.347745	0.74615
WBGene00002148	gon-14	F44C4.4	protein_coding_gene	4456.63	-0.143082	0.286812	-0.498869	0.617871	0.884085
WBGene00002149	irk-1	R03E9.4	protein_coding_gene	8.86351	0.525441	0.717277	0.73255	0.463833	NA
WBGene00002150	irk-2	M02A10.2	protein_coding_gene	35.9118	0.106882	0.583472	0.183182	0.854655	0.962196
WBGene00002151	irk-3	K04G11.5	protein_coding_gene	87.2419	0.460579	0.372124	1.2377	0.215826	0.637862
WBGene00002152	iars-1	R11A8.6	protein_coding_gene	6808.58	0.245874	0.246923	0.995753	0.31937	0.726292
WBGene00002153	iars-2	C25A1.7	protein_coding_gene	2029.84	0.186113	0.282169	0.659579	0.509524	0.833726
WBGene00002162	isp-1	F42G8.12	protein_coding_gene	11978.6	0.0898464	0.372473	0.241216	0.809388	0.951073
WBGene00002163	ist-1	C54D1.3	protein_coding_gene	87.3521	0.692091	0.404051	1.71288	0.0867344	0.474014
WBGene00002169	isw-1	F37A4.8	protein_coding_gene	9390.33	0.372054	0.296552	1.2546	0.209625	0.63208
WBGene00002173	itr-1	F33D4.2	protein_coding_gene	1968.1	1.12741	0.389923	2.89137	0.00383564	0.141089
WBGene00002174	itx-1	W03D8.6	protein_coding_gene	1410.31	0.871497	0.318505	2.73621	0.00621508	0.168897
WBGene00002175	jac-1	Y105C5B.21	protein_coding_gene	1630.69	0.550121	0.432629	1.27158	0.203524	0.626269
WBGene00002176	jip-1	F56D12.4	protein_coding_gene	183.415	-0.27213	0.307037	-0.88631	0.37545	0.76167
WBGene00002177	jkk-1	F35C8.3	protein_coding_gene	8.5837	0.59511	0.866427	0.686855	0.492174	NA
WBGene00002178	jnk-1	B0478.1	protein_coding_gene	31.8367	0.461391	0.636687	0.724674	0.468652	0.811856
WBGene00002179	jph-1	T22C1.7	protein_coding_gene	114.054	0.987605	0.354286	2.78759	0.0053101	0.158966
WBGene00002180	jtr-1	Y77E11A.4	protein_coding_gene	2265.58	-1.03754	0.386807	-2.68233	0.0073111	0.18027
WBGene00002181	kal-1	K03D10.1	protein_coding_gene	181.642	0.332571	0.385391	0.862944	0.388168	0.769223
WBGene00002182	kap-1	F08F8.3	protein_coding_gene	71.9989	0.447132	0.514536	0.869	0.384847	0.768583
WBGene00002183	kat-1	T02G5.8	protein_coding_gene	6340.55	0.196098	0.247006	0.793899	0.427254	0.791611
WBGene00002184	kel-1	C47D12.7	protein_coding_gene	56.0865	-0.421053	0.412923	-1.01969	0.307876	0.716457
WBGene00002185	kel-3	T27E9.4	protein_coding_gene	1588.77	-0.50201	0.334174	-1.50224	0.133035	0.544915
WBGene00002186	kel-10	T16H12.6	protein_coding_gene	7.77884	1.01956	0.805673	1.26548	0.2057	NA
WBGene00002187	kgb-1	T07A9.3	protein_coding_gene	758.297	0.46944	0.305164	1.53832	0.12397	0.532108
WBGene00002188	kgb-2	ZC416.4	protein_coding_gene	95.0393	0.782625	0.438385	1.78524	0.0742216	0.446127
WBGene00002189	kin-1	ZK909.2	protein_coding_gene	1348.69	0.288803	0.292398	0.987706	0.323297	0.729067
WBGene00002190	kin-2	R07E4.6	protein_coding_gene	2113.51	0.342895	0.250181	1.37059	0.170503	0.592062
WBGene00002191	kin-3	B0205.7	protein_coding_gene	10466.7	0.07288	0.306328	0.237915	0.811947	0.952136
WBGene00002192	kin-4	C10C6.1	protein_coding_gene	5382.55	0.304409	0.2743	1.10977	0.267099	0.685555
WBGene00002193	kin-5	T13H10.1	protein_coding_gene	6.15786	-1.21661	1.08787	-1.11835	0.263419	NA
WBGene00002194	kin-6	ZK20.2	pseudogene	0.592655	-0.225186	3.26112	-0.0690516	0.944949	NA
WBGene00002195	kin-9	F08F1.1	protein_coding_gene	24.5808	0.672729	0.567094	1.18627	0.235514	0.655877
WBGene00002196	kin-10	T01G9.6	protein_coding_gene	8651.49	0.0115322	0.338527	0.0340658	0.972825	0.993189
WBGene00002198	kin-14	F22D6.1	protein_coding_gene	151.878	-0.444701	0.308544	-1.44129	0.149504	0.564766
WBGene00002199	kin-15	M176.6	protein_coding_gene	49.2965	0.47624	0.658752	0.722943	0.469715	0.812289
WBGene00002200	kin-16	M176.7	protein_coding_gene	83.2519	0.582012	0.421736	1.38004	0.167574	0.589288
WBGene00002201	kin-18	T17E9.1	protein_coding_gene	3129.08	0.0904028	0.34722	0.260362	0.794585	0.945831
WBGene00002202	kin-19	C03C10.1	protein_coding_gene	13384.4	0.244588	0.313893	0.779207	0.435857	0.794642
WBGene00002203	kin-20	F46F2.2	protein_coding_gene	1127.64	0.526601	0.257256	2.04699	0.0406587	0.361942
WBGene00002204	kin-21	W08D2.8	protein_coding_gene	0.126934	0.878925	4.08047	0.215398	0.829457	NA
WBGene00002207	sid-3	B0302.1	protein_coding_gene	2398.13	0.757593	0.400164	1.8932	0.0583307	0.411722
WBGene00002208	kin-26	T06C10.6	protein_coding_gene	0.126934	0.878925	4.08047	0.215398	0.829457	NA
WBGene00002210	kin-29	F58H12.1	protein_coding_gene	530.085	0.36502	0.286184	1.27547	0.202143	0.625794
WBGene00002211	kin-30	M01B2.1	protein_coding_gene	7.20896	-0.0464659	0.798166	-0.0582158	0.953577	NA
WBGene00002212	kin-31	B0523.1	pseudogene	17.1418	-0.746424	0.569977	-1.30957	0.190342	0.614181
WBGene00002213	kin-32	C30F8.4	protein_coding_gene	280.731	0.416685	0.273589	1.52303	0.12775	0.535795
WBGene00002214	klc-1	M7.2	protein_coding_gene	4776.37	-0.284099	0.229069	-1.24023	0.214889	0.63686
WBGene00002215	klc-2	C18C4.10	protein_coding_gene	1959.34	0.236722	0.221465	1.06889	0.285119	0.699224
WBGene00002216	klp-3	T09A5.2	protein_coding_gene	156.974	0.209758	0.381931	0.549205	0.582865	0.866611
WBGene00002217	klp-4	F56E3.3	protein_coding_gene	837.28	0.901264	0.328747	2.74151	0.0061157	0.168897
WBGene00002218	klp-6	R144.1	protein_coding_gene	4.37246	0.671575	1.18096	0.568666	0.569583	NA
WBGene00002219	klp-7	K11D9.1	protein_coding_gene	7583.59	0.364212	0.439166	0.829326	0.40692	0.780219
WBGene00002220	gcc-1	C15C7.2	protein_coding_gene	468.724	0.330492	0.288771	1.14447	0.252427	0.672733
WBGene00002221	klp-10	C33H5.4	pseudogene	1410.84	-0.686536	0.280988	-2.44329	0.014554	0.245584
WBGene00002223	klp-12	T01G1.1	protein_coding_gene	1663.3	0.282418	0.34389	0.821245	0.411507	0.782588
WBGene00002224	klp-13	F22F4.3	protein_coding_gene	14.4749	0.0845982	0.621562	0.136106	0.891738	0.972034
WBGene00002225	klp-15	M01E11.6	protein_coding_gene	5830.41	-0.157492	0.335495	-0.469432	0.638761	0.892243
WBGene00002226	klp-16	C41G7.2	protein_coding_gene	6976.57	-0.342455	0.318116	-1.07651	0.281699	0.697152
WBGene00002227	klp-17	W02B12.7	protein_coding_gene	2.38543	1.98153	1.5231	1.30099	0.193263	NA
WBGene00002228	klp-18	C06G3.2	protein_coding_gene	8519.03	0.196502	0.363771	0.54018	0.589073	0.8708
WBGene00002229	klp-19	Y43F4B.6	protein_coding_gene	10234	0.134572	0.311115	0.432548	0.665343	0.903962
WBGene00002230	klp-20	Y50D7A.6	protein_coding_gene	176.967	0.311552	0.30158	1.03307	0.301572	0.714107
WBGene00002231	knl-1	C02F5.1	protein_coding_gene	5631.6	0.359801	0.243622	1.47689	0.139706	0.553931
WBGene00002232	kpc-1	F11A6.1	protein_coding_gene	1458.79	0.99945	0.484217	2.06406	0.0390125	0.356178
WBGene00002233	kqt-1	C25B8.1	protein_coding_gene	34.0028	0.887154	0.634361	1.3985	0.161963	0.581616
WBGene00002234	kqt-2	M60.5	protein_coding_gene	484.292	0.249126	0.286511	0.869518	0.384564	0.768583
WBGene00002235	kqt-3	Y54G9A.3	protein_coding_gene	147.731	0.342412	0.306778	1.11616	0.264355	0.683463
WBGene00002238	kars-1	T02G5.9	protein_coding_gene	21245.4	0.177865	0.320968	0.554152	0.579475	0.865138
WBGene00002239	ksr-1	F13B9.5	protein_coding_gene	463.882	0.351882	0.234811	1.49858	0.133983	0.546193
WBGene00002240	ksr-2	F58D5.4	protein_coding_gene	1342.62	0.500778	0.34814	1.43844	0.150309	0.565963
WBGene00002241	kup-1	F10C2.2	protein_coding_gene	2618.06	-0.475095	0.228592	-2.07835	0.0376772	0.353
WBGene00002242	kvs-1	C53C9.3	protein_coding_gene	57.1532	0.572782	0.432016	1.32583	0.184894	0.60797
WBGene00002243	lad-2	Y54G2A.25	protein_coding_gene	34.2658	0.189412	0.468289	0.404477	0.685862	0.909975
WBGene00002244	laf-1	Y71H2AM.19	protein_coding_gene	4489.35	0.161834	0.256855	0.630059	0.528656	0.841392
WBGene00002245	lag-1	K08B4.1	protein_coding_gene	3441.54	-0.344187	0.315983	-1.08926	0.276039	0.693669
WBGene00002246	lag-2	Y73C8B.4	protein_coding_gene	75.9829	0.616037	0.390173	1.57888	0.114364	0.520031
WBGene00002247	lam-1	W03F8.5	protein_coding_gene	598.797	0.585958	0.317104	1.84784	0.0646248	0.425213
WBGene00002248	lam-3	T22A3.8	protein_coding_gene	139.927	0.928263	0.450679	2.0597	0.0394272	0.358285
WBGene00002249	lap-1	ZK353.6	protein_coding_gene	6896.7	-0.0139084	0.253235	-0.0549229	0.9562	0.989879
WBGene00002250	lap-2	W07G4.4	protein_coding_gene	13589	0.408966	0.349945	1.16866	0.242543	0.66189
WBGene00002251	lat-1	B0457.1	protein_coding_gene	5591.54	-0.315265	0.267904	-1.17678	0.239283	0.659246
WBGene00002252	lat-2	B0286.2	protein_coding_gene	45.5649	0.448356	0.40112	1.11776	0.263669	0.683187
WBGene00002253	lbp-1	F40F4.3	protein_coding_gene	1499.93	-0.0784261	0.300945	-0.260599	0.794401	0.945831
WBGene00002254	lbp-2	F40F4.2	protein_coding_gene	5625.83	-0.774148	0.540052	-1.43347	0.151724	0.566995
WBGene00002255	lbp-3	F40F4.4	protein_coding_gene	802.201	-0.175484	0.249573	-0.703135	0.481972	0.817726
WBGene00002256	lbp-4	ZK742.5	protein_coding_gene	1882.46	-0.725945	0.500366	-1.45083	0.146828	0.562339
WBGene00002257	lbp-5	W02D3.7	protein_coding_gene	627.528	-0.135813	0.340784	-0.39853	0.690239	0.910896
WBGene00002258	lbp-6	W02D3.5	protein_coding_gene	6781.02	-0.288888	0.387987	-0.744583	0.456524	0.806405
WBGene00002259	lbp-7	T22G5.2	protein_coding_gene	327.334	0.105411	0.282968	0.372519	0.709506	0.917947
WBGene00002260	lbp-8	T22G5.6	protein_coding_gene	120.589	-1.03017	0.379473	-2.71474	0.00663281	0.172805
WBGene00002261	ldb-1	F58A3.1	protein_coding_gene	637.945	0.622217	0.251853	2.47056	0.0134902	0.236738
WBGene00002262	ldh-1	F13D12.2	protein_coding_gene	2706.5	0.432527	0.404225	1.07002	0.284612	0.699129
WBGene00002263	lea-1	K08H10.1	protein_coding_gene	64991.8	0.249404	0.450335	0.553819	0.579703	0.865138
WBGene00002264	lec-1	W09H1.6	protein_coding_gene	22292.3	0.38017	0.46651	0.814923	0.415116	0.784794
WBGene00002265	lec-2	F52H3.7	protein_coding_gene	6874.51	1.19176	0.275014	4.33345	1.46792e-05	0.00839164
WBGene00002266	lec-3	ZK892.1	protein_coding_gene	452.448	0.53901	0.348082	1.54852	0.121498	0.530819
WBGene00002267	lec-4	C44F1.3	protein_coding_gene	1530.37	-0.0210191	0.316249	-0.0664637	0.947009	0.987365
WBGene00002268	lec-5	ZK1248.16	protein_coding_gene	1637.39	-0.591029	0.337662	-1.75036	0.0800566	0.460887
WBGene00002269	lec-6	Y55B1AR.1	protein_coding_gene	30398.6	0.0998019	0.335321	0.297631	0.765985	0.937112
WBGene00002270	lec-7	R07B1.2	protein_coding_gene	34.4477	0.248101	0.50591	0.490405	0.623847	0.885948
WBGene00002271	lec-8	R07B1.10	protein_coding_gene	8577.94	0.141224	0.344315	0.41016	0.681689	0.908561
WBGene00002272	lec-9	C16H3.2	protein_coding_gene	7122.06	-0.419364	0.33866	-1.2383	0.215604	0.637862
WBGene00002273	lec-10	W01A11.4	protein_coding_gene	3613.28	0.0726782	0.257112	0.282671	0.777429	0.940969
WBGene00002274	lec-11	F38A5.3	protein_coding_gene	904.951	-0.379142	0.295951	-1.28109	0.20016	0.624024
WBGene00002275	lem-2	W01G7.5	protein_coding_gene	9036.93	0.0156069	0.360197	0.0433287	0.96544	0.992471
WBGene00002276	lem-3	F42H11.2	protein_coding_gene	2581.65	-0.177736	0.240299	-0.739644	0.459516	0.807636
WBGene00002278	lep-2	Y55F3AM.6	protein_coding_gene	781.807	0.110592	0.296166	0.373413	0.708841	0.917823
WBGene00002280	let-2	F01G12.5	protein_coding_gene	4221.41	1.02378	0.363715	2.81477	0.00488121	0.151843
WBGene00002282	let-4	C44H4.2	protein_coding_gene	30.0422	-0.01065	0.539369	-0.0197453	0.984247	0.997144
WBGene00002295	let-19	K08F8.6	protein_coding_gene	969.4	0.795498	0.305106	2.60729	0.0091263	0.200464
WBGene00002297	ect-2	T19E10.1	protein_coding_gene	6512.35	-0.0323619	0.28677	-0.11285	0.91015	0.976596
WBGene00002299	let-23	ZK1067.1	protein_coding_gene	376.84	1.15175	0.523092	2.20181	0.0276784	0.318402
WBGene00002324	let-49	Y54E5B.3	protein_coding_gene	1397.38	-0.442225	0.257793	-1.71543	0.0862671	0.47391
WBGene00002335	let-60	ZK792.6	protein_coding_gene	1595.09	-0.102578	0.244307	-0.419871	0.674579	0.906416
WBGene00002344	let-70	M7.1	protein_coding_gene	28719.8	0.0357587	0.375413	0.0952517	0.924115	0.980283
WBGene00002348	myo-1	R06C7.10	protein_coding_gene	243.665	1.47948	0.510466	2.89829	0.00375205	0.139992
WBGene00002363	let-92	F38H4.9	protein_coding_gene	13088.9	0.0195259	0.294862	0.0662204	0.947202	0.987365
WBGene00002368	let-99	K08E7.3	protein_coding_gene	5681.58	0.0456195	0.330953	0.137843	0.890365	0.971921
WBGene00002393	lpr-1	Y65B4BR.2	protein_coding_gene	25.5455	-0.577304	0.470417	-1.22722	0.21974	0.640755
WBGene00002497	let-268	F52H3.1	protein_coding_gene	279.975	0.261055	0.441256	0.591619	0.554106	0.855917
WBGene00002583	let-363	B0261.2	protein_coding_gene	4155.96	0.437254	0.286126	1.52819	0.126466	0.534179
WBGene00002601	let-381	F26B1.7	protein_coding_gene	16.9714	-1.0817	0.562313	-1.92366	0.0543968	0.402568
WBGene00002632	let-413	F26D11.11	protein_coding_gene	744.779	0.362911	0.29399	1.23443	0.217041	0.638703
WBGene00002637	let-418	F26F12.7	protein_coding_gene	7220.72	0.522079	0.242943	2.14898	0.0316359	0.330479
WBGene00002694	let-502	C10H11.9	protein_coding_gene	4952.08	0.415038	0.239884	1.73016	0.0836014	0.467276
WBGene00002696	let-504	E01A2.4	protein_coding_gene	3029.7	0.238278	0.27507	0.866246	0.386355	0.76886
WBGene00002717	let-526	C01G8.9	protein_coding_gene	4854.83	0.432115	0.266728	1.62006	0.105219	0.503315
WBGene00002783	let-607	F57B10.1	protein_coding_gene	3217.13	-0.147771	0.304511	-0.485274	0.627482	0.887292
WBGene00002804	let-630	Y110A7A.19	protein_coding_gene	2868.58	-0.173559	0.324317	-0.535152	0.592545	0.87223
WBGene00002827	let-653	C29E6.1	protein_coding_gene	114.788	0.247054	0.359485	0.687245	0.491928	0.824938
WBGene00002845	let-711	F57B9.2	protein_coding_gene	14578.6	0.458614	0.430619	1.06501	0.286871	0.700636
WBGene00002850	let-716	C16A3.3	protein_coding_gene	3475.02	0.29121	0.299692	0.971695	0.331202	0.735479
WBGene00002855	let-721	C05D11.12	protein_coding_gene	5447.92	0.0502089	0.210415	0.238618	0.811401	0.951998
WBGene00002879	let-754	C29E4.8	protein_coding_gene	6705.63	-0.14149	0.363965	-0.388746	0.697464	0.913765
WBGene00002881	let-756	C05D11.4	protein_coding_gene	82.9195	0.696175	0.357671	1.94641	0.0516051	0.395278
WBGene00002889	let-765	F20H11.2	protein_coding_gene	3966.87	0.185915	0.236361	0.786575	0.43153	0.792374
WBGene00002891	let-767	C56G2.6	protein_coding_gene	9048.63	-0.157796	0.357473	-0.441421	0.658908	0.900949
WBGene00002915	let-805	H19M22.2	protein_coding_gene	946.097	1.25557	0.376278	3.33681	0.000847446	0.0770147
WBGene00002957	let-858	F33A8.1	protein_coding_gene	4370.38	0.0548019	0.221764	0.247118	0.804817	0.949222
WBGene00002974	lev-1	F09E8.7	protein_coding_gene	21.7254	-0.358592	0.566931	-0.632513	0.527051	0.840638
WBGene00002975	lev-8	C35C5.5	protein_coding_gene	7.42794	0.717222	0.798499	0.898212	0.369072	NA
WBGene00002976	lev-9	T07H6.5	protein_coding_gene	14.7535	0.044482	0.673112	0.0660841	0.947311	0.987365
WBGene00002977	lev-10	Y105E8A.7	protein_coding_gene	8.86942	-0.0959012	0.763137	-0.125667	0.899995	NA
WBGene00002978	lev-11	Y105E8B.1	protein_coding_gene	11329.8	0.285023	0.350118	0.814076	0.415602	0.784794
WBGene00002979	lfe-2	C46H11.4	protein_coding_gene	1100.99	0.496808	0.258927	1.91871	0.0550206	0.403474
WBGene00002980	lgg-1	C32D5.9	protein_coding_gene	15317.8	0.362118	0.3935	0.92025	0.357442	0.751801
WBGene00002981	lgg-2	ZK593.6	protein_coding_gene	5272.93	0.0619947	0.219925	0.281891	0.778027	0.940977
WBGene00002982	lgg-3	B0336.8	protein_coding_gene	2006.48	-0.507798	0.386052	-1.31536	0.188388	0.612224
WBGene00002983	lgx-1	C54G7.3	protein_coding_gene	18.3267	0.466794	0.531148	0.878839	0.379489	0.76443
WBGene00002985	lig-1	C29A12.3	protein_coding_gene	6625.37	0.078441	0.219078	0.358051	0.720305	0.920426
WBGene00002986	lig-4	C07H6.1	protein_coding_gene	990.949	0.103943	0.248325	0.418577	0.675525	0.906491
WBGene00002987	lim-4	ZC64.4	protein_coding_gene	2.8778	-0.534431	1.21044	-0.441517	0.658839	NA
WBGene00002988	lim-6	K03E6.1	protein_coding_gene	143.823	0.433014	0.313987	1.37908	0.167869	0.589398
WBGene00002989	lim-7	C04F1.3	protein_coding_gene	88.8584	0.281447	0.307478	0.915339	0.360014	0.753333
WBGene00002990	lin-1	C37F5.1	protein_coding_gene	264.572	0.405072	0.26409	1.53384	0.125069	0.53237
WBGene00002991	lin-2	F17E5.1	protein_coding_gene	121.33	0.273176	0.368042	0.74224	0.457942	0.8068
WBGene00002992	lin-3	F36H1.4	protein_coding_gene	1428.7	0.236223	0.243888	0.968573	0.332758	0.736165
WBGene00002994	lin-5	T09A5.10	protein_coding_gene	8196.28	0.254585	0.307882	0.826892	0.408298	0.780749
WBGene00002996	lin-7	Y54G11A.10	protein_coding_gene	2481.38	-0.566489	0.362586	-1.56236	0.118203	0.526626
WBGene00002997	lin-8	B0454.1	protein_coding_gene	717.446	-0.0839247	0.300429	-0.279349	0.779977	0.941491
WBGene00002998	lin-9	ZK637.7	protein_coding_gene	2601.04	0.00574745	0.248766	0.0231038	0.981567	0.996687
WBGene00002999	lin-10	C09H6.2	protein_coding_gene	912.942	0.39497	0.229872	1.71822	0.0857573	0.472954
WBGene00003000	lin-11	ZC247.3	protein_coding_gene	58.7683	0.39382	0.358725	1.09783	0.272278	0.690629
WBGene00003001	lin-12	R107.8	protein_coding_gene	153.685	0.316313	0.392525	0.805841	0.420334	0.788081
WBGene00003002	lin-13	C03B8.4	protein_coding_gene	4714.3	0.308291	0.29749	1.03631	0.300057	0.713239
WBGene00003003	lin-14	T25C12.1	protein_coding_gene	361.363	0.542557	0.318805	1.70184	0.0887846	0.475901
WBGene00003006	lin-17	Y71F9B.5	protein_coding_gene	147.629	0.401149	0.309701	1.29528	0.195223	0.6191
WBGene00003007	lin-18	C16B8.1	protein_coding_gene	366.498	0.341972	0.276126	1.23846	0.215545	0.637862
WBGene00003008	lin-22	Y54G2A.1	protein_coding_gene	11.1657	0.0650696	0.694555	0.0936854	0.925359	NA
WBGene00003009	lin-23	K10B2.1	protein_coding_gene	4094.37	-0.00597777	0.263524	-0.022684	0.981902	0.996868
WBGene00003010	lin-24	B0001.1	protein_coding_gene	4191.28	-0.485412	0.410713	-1.18188	0.237255	0.656501
WBGene00003011	lin-25	F56H9.5	protein_coding_gene	329.215	0.580374	0.426922	1.35944	0.174008	0.596653
WBGene00003012	lin-26	F18A1.2	protein_coding_gene	4259.86	-0.31113	0.392026	-0.793646	0.427402	0.791611
WBGene00003014	lin-28	F02E9.2	protein_coding_gene	3316.45	-1.08034	0.394646	-2.7375	0.00619082	0.168897
WBGene00003015	lin-29	W03C9.4	protein_coding_gene	60.0722	0.535514	0.470359	1.13852	0.254902	0.675228
WBGene00003017	lin-31	K10G6.1	protein_coding_gene	20.4296	0.5179	0.562815	0.920197	0.35747	0.751801
WBGene00003018	lin-32	T14F9.5	protein_coding_gene	5.51095	0.210609	0.958579	0.21971	0.826097	NA
WBGene00003019	lin-33	H32C10.2	protein_coding_gene	319.229	-0.00755774	0.268677	-0.0281295	0.977559	0.994601
WBGene00003020	lin-35	C32F10.2	protein_coding_gene	2818.93	0.0929774	0.391204	0.23767	0.812137	0.952136
WBGene00003021	lin-36	F44B9.6	protein_coding_gene	3628.04	-0.137369	0.277183	-0.495589	0.620184	0.885638
WBGene00003022	lin-37	ZK418.4	protein_coding_gene	3993.92	-0.476637	0.372691	-1.27891	0.20093	0.624725
WBGene00003024	lin-39	C07H6.7	protein_coding_gene	104.328	-0.0335243	0.36838	-0.0910046	0.927489	0.981319
WBGene00003025	lin-40	T27C4.4	protein_coding_gene	4887.97	0.218936	0.245121	0.893177	0.371762	0.759829
WBGene00003026	lin-41	C12C8.3	protein_coding_gene	8574.7	0.187954	0.335035	0.560997	0.574799	0.863162
WBGene00003029	lin-44	E01A2.3	protein_coding_gene	31.7616	-0.475831	0.484162	-0.982792	0.32571	0.731123
WBGene00003030	lin-45	Y73B6A.5	protein_coding_gene	4536.87	0.392163	0.293012	1.33839	0.18077	0.603799
WBGene00003031	lin-46	R186.4	protein_coding_gene	22.039	-0.175998	0.565943	-0.310982	0.755815	0.934431
WBGene00003033	lin-48	F34D10.5	protein_coding_gene	21.4738	-0.123704	0.539662	-0.229225	0.818694	0.952708
WBGene00003034	lin-49	F42A9.2	protein_coding_gene	2230.38	0.218767	0.243391	0.898829	0.368744	0.757888
WBGene00003035	lin-52	ZK632.13	protein_coding_gene	2117.76	-0.490284	0.389369	-1.25917	0.207967	0.629543
WBGene00003036	lin-53	K07A1.12	protein_coding_gene	12814.9	-0.016485	0.297279	-0.0554531	0.955778	0.989879
WBGene00003037	lin-54	JC8.6	protein_coding_gene	4982.91	-0.194627	0.352621	-0.551943	0.580987	0.86573
WBGene00003038	lin-56	ZK673.3	protein_coding_gene	468.694	-0.307071	0.343266	-0.894557	0.371024	0.759295
WBGene00003040	lin-59	T12F5.4	protein_coding_gene	1757.15	0.455641	0.278788	1.63436	0.102182	0.499763
WBGene00003041	lin-61	R06C7.7	protein_coding_gene	2896.45	-0.215524	0.264972	-0.813383	0.415999	0.784809
WBGene00003043	lip-1	C05B10.1	protein_coding_gene	3086.24	0.220393	0.291694	0.755561	0.449912	0.802275
WBGene00003044	lir-1	F18A1.3	protein_coding_gene	3228.37	-0.704582	0.279061	-2.52483	0.0115753	0.222594
WBGene00003045	lir-2	F18A1.4	protein_coding_gene	661.247	-0.35233	0.256031	-1.37612	0.168784	0.59049
WBGene00003046	lir-3	F37H8.1	protein_coding_gene	168.471	-0.119899	0.334223	-0.35874	0.71979	0.920426
WBGene00003047	lis-1	T03F6.5	protein_coding_gene	6983.57	0.401565	0.435745	0.921559	0.356758	0.751621
WBGene00003048	lit-1	W06F12.1	protein_coding_gene	2072.88	0.20555	0.297054	0.691962	0.488961	0.822003
WBGene00003052	lmn-1	DY3.2	protein_coding_gene	14691.4	-0.0066509	0.241229	-0.0275709	0.978004	0.994815
WBGene00003053	lmp-1	C03B1.12	protein_coding_gene	10137.3	0.381895	0.43531	0.877296	0.380326	0.76473
WBGene00003055	lon-1	F48E8.1	protein_coding_gene	2877.71	0.16756	0.356084	0.470563	0.637953	0.891961
WBGene00003056	lon-2	C39E6.1	protein_coding_gene	976.388	-0.142236	0.287688	-0.494412	0.621015	0.88579
WBGene00003057	lon-3	ZK836.1	protein_coding_gene	2.66813	1.83913	1.55757	1.18077	0.237695	NA
WBGene00003058	lov-1	ZK945.9	protein_coding_gene	1.14184	2.38601	2.77533	0.85972	0.389944	NA
WBGene00003059	lpd-2	C48E7.3	protein_coding_gene	878.377	-0.127858	0.427529	-0.299064	0.764892	0.937003
WBGene00003060	lpd-3	Y47G6A.23	protein_coding_gene	1441.1	0.90657	0.369034	2.4566	0.0140257	0.243013
WBGene00003061	lpd-5	ZK973.10	protein_coding_gene	3318.54	-0.333016	0.284689	-1.16975	0.242101	0.661565
WBGene00003062	lpd-6	K09H9.6	protein_coding_gene	3406.92	0.274688	0.237876	1.15475	0.248192	0.667176
WBGene00003063	lpd-7	R13A5.12	protein_coding_gene	11998.1	-0.0207131	0.378262	-0.0547587	0.956331	0.989879
WBGene00003064	nfu-1	R10H10.1	protein_coding_gene	2069.46	-0.323741	0.525343	-0.616246	0.537732	0.845977
WBGene00003065	lpd-9	T21C9.5	protein_coding_gene	2921.78	-0.60652	0.326699	-1.85651	0.0633807	0.42145
WBGene00003066	lpl-1	ZC410.7	protein_coding_gene	889.673	-0.395423	0.358086	-1.10427	0.269477	0.687775
WBGene00003067	lrg-1	F55H2.4	pseudogene	38.0938	-1.09532	0.515106	-2.12639	0.0334706	0.335048
WBGene00003068	lrk-1	T27C10.6	protein_coding_gene	831.643	0.442757	0.27335	1.61975	0.105287	0.503407
WBGene00003071	lrp-1	F29D11.1	protein_coding_gene	1201.35	0.887306	0.407247	2.17879	0.0293475	0.324504
WBGene00003072	lrp-2	T21E3.3	protein_coding_gene	963.365	1.12245	0.403666	2.78064	0.00542512	0.159053
WBGene00003073	lars-1	R74.1	protein_coding_gene	7660.55	0.31275	0.240278	1.30162	0.193048	0.616331
WBGene00003074	lars-2	ZK524.3	protein_coding_gene	864.203	0.304856	0.506052	0.602421	0.546894	0.850628
WBGene00003075	lrx-1	T04H1.6	protein_coding_gene	5.74712	-0.669794	0.960378	-0.697427	0.485536	NA
WBGene00003076	lsm-1	F40F8.9	protein_coding_gene	2533.87	-0.862807	0.309653	-2.78637	0.0053302	0.159053
WBGene00003077	lsm-3	Y62E10A.12	protein_coding_gene	1821.57	-0.371319	0.325914	-1.13931	0.254572	0.674946
WBGene00003078	lsm-4	F32A5.7	protein_coding_gene	1345.36	-0.770087	0.440235	-1.74926	0.0802458	0.46135
WBGene00003079	lsm-5	F28F8.3	protein_coding_gene	2604.94	-0.371555	0.397899	-0.933792	0.350411	0.74743
WBGene00003080	lsm-6	Y71G12B.14	protein_coding_gene	1521.47	-0.66367	0.308261	-2.15295	0.0313227	0.330479
WBGene00003081	lsm-7	ZK593.7	protein_coding_gene	2475.7	-1.00394	0.348533	-2.88048	0.00397075	0.143116
WBGene00003082	lsm-8	Y73B6BL.32	protein_coding_gene	1799.13	-0.459445	0.313936	-1.4635	0.143331	0.557225
WBGene00003083	lst-1	T22A3.3	protein_coding_gene	5596.96	-0.0397782	0.345648	-0.115083	0.908379	0.976596
WBGene00003084	lst-2	R160.7	protein_coding_gene	913.858	0.417116	0.261152	1.59721	0.110218	0.512456
WBGene00003085	ccar-1	Y37A1B.1	protein_coding_gene	8131.1	0.187819	0.276534	0.67919	0.497017	0.82748
WBGene00003086	lst-4	Y37A1B.2	protein_coding_gene	5857.64	0.0771947	0.33331	0.2316	0.816848	0.952471
WBGene00003087	lsy-2	F49H12.1	protein_coding_gene	789.678	0.307934	0.235859	1.30559	0.191693	0.61504
WBGene00003089	ltd-1	K02C4.4	protein_coding_gene	75.8	0.606247	0.595029	1.01885	0.308273	0.716899
WBGene00003090	lys-1	Y22F5A.4	protein_coding_gene	39897.4	-0.012825	0.410181	-0.0312668	0.975057	0.993423
WBGene00003091	lys-2	Y22F5A.5	protein_coding_gene	14546.6	-0.766366	0.315204	-2.43133	0.0150435	0.251751
WBGene00003092	lys-3	Y22F5A.6	protein_coding_gene	121.275	-0.0244057	0.423025	-0.0576933	0.953993	0.989871
WBGene00003093	lys-4	F58B3.1	protein_coding_gene	5117.65	-0.211285	0.332199	-0.636019	0.524764	0.840077
WBGene00003094	lys-5	F58B3.2	protein_coding_gene	28.1267	0.226705	0.620597	0.365301	0.714887	0.920151
WBGene00003095	lys-6	F58B3.3	protein_coding_gene	167.409	-0.334389	0.461361	-0.724788	0.468582	0.811856
WBGene00003096	lys-7	C02A12.4	protein_coding_gene	85173.8	0.262411	0.333085	0.787818	0.430803	0.792374
WBGene00003097	lys-8	C17G10.5	protein_coding_gene	17692.2	-0.335804	0.34678	-0.968351	0.332869	0.736282
WBGene00003098	lys-9	C54C8.6	protein_coding_gene	1.64144	4.08797	2.35809	1.7336	0.0829893	NA
WBGene00003099	lys-10	F17E9.11	protein_coding_gene	111.66	1.25759	0.438233	2.86969	0.0041088	0.14441
WBGene00003100	mab-3	Y53C12B.5	protein_coding_gene	8.06259	-0.0590058	0.885039	-0.0666703	0.946844	NA
WBGene00003102	mab-5	C08C3.3	protein_coding_gene	15.916	-0.963027	0.598197	-1.60988	0.107424	0.507519
WBGene00003104	mab-7	ZC13.4	protein_coding_gene	14.4395	-0.181659	0.706935	-0.256967	0.797204	0.946071
WBGene00003106	mab-9	T27A1.6	protein_coding_gene	8.40949	0.823652	0.776544	1.06066	0.288843	NA
WBGene00003107	mab-10	R166.1	protein_coding_gene	155.808	0.285162	0.307322	0.927893	0.353463	0.749891
WBGene00003111	mab-20	Y71G12B.20	protein_coding_gene	1217.14	0.0397006	0.267968	0.148154	0.882221	0.97064
WBGene00003112	mab-21	F35G12.6	protein_coding_gene	30.0381	-0.00932409	0.453334	-0.0205678	0.98359	0.996998
WBGene00003114	mab-23	C32C4.5	protein_coding_gene	0.338514	-0.0828563	3.934	-0.0210616	0.983197	NA
WBGene00003119	mac-1	Y48C3A.7	protein_coding_gene	2644.45	-0.213754	0.321345	-0.665186	0.505932	0.833298
WBGene00003123	mag-1	R09B3.5	protein_coding_gene	8113.71	-0.261953	0.365364	-0.716965	0.473396	0.814471
WBGene00003124	mai-1	K10B3.9	protein_coding_gene	221.727	0.354138	0.343421	1.03121	0.302443	0.714574
WBGene00003129	map-1	Y37E11AL.7	protein_coding_gene	2861.56	0.128676	0.324917	0.396027	0.692085	0.911236
WBGene00003130	map-2	Y116A8A.9	protein_coding_gene	8633.44	0.405439	0.369541	1.09714	0.272579	0.690841
WBGene00003132	mat-1	Y110A7A.17	protein_coding_gene	6199.39	0.098967	0.283246	0.349403	0.726787	0.922235
WBGene00003133	mat-2	W10C6.1	protein_coding_gene	3835.33	0.449061	0.259127	1.73297	0.0831006	0.467276
WBGene00003134	mat-3	F10C5.1	protein_coding_gene	2716.98	-0.0300498	0.246228	-0.122041	0.902867	0.97553
WBGene00003136	mau-2	C09H6.3	protein_coding_gene	1802.7	-0.27431	0.290008	-0.94587	0.344215	0.745214
WBGene00003142	mau-8	Y62E10A.8	protein_coding_gene	798.872	-0.0563483	0.41703	-0.135118	0.892518	0.972385
WBGene00003143	max-1	C34B4.1	protein_coding_gene	124.785	0.729311	0.458015	1.59233	0.111311	0.514422
WBGene00003144	max-2	Y38F1A.10	protein_coding_gene	5099.96	0.259635	0.363538	0.714191	0.475109	0.815589
WBGene00003148	mbf-1	H21P03.1	protein_coding_gene	4039	-0.37185	0.31775	-1.17026	0.241898	0.661436
WBGene00003149	mbk-1	T04C10.1	protein_coding_gene	1015.12	0.220029	0.278428	0.790255	0.429379	0.792269
WBGene00003150	mbk-2	F49E11.1	protein_coding_gene	10392.3	-0.464496	0.24696	-1.88085	0.0599917	0.414373
WBGene00003151	mca-1	W09C2.3	protein_coding_gene	3910.7	0.680893	0.318353	2.13879	0.0324523	0.33262
WBGene00003153	mca-3	Y67D8C.10	protein_coding_gene	7512.86	0.513357	0.323867	1.58509	0.112947	0.517847
WBGene00003154	mcm-2	Y17G7B.5	protein_coding_gene	14838.3	0.270015	0.375078	0.71989	0.471593	0.813131
WBGene00003155	mcm-3	C25D7.6	protein_coding_gene	15340.5	0.550949	0.450668	1.22252	0.221512	0.642582
WBGene00003156	mcm-4	Y39G10AR.14	protein_coding_gene	10887.6	0.0348334	0.253708	0.137297	0.890796	0.971921
WBGene00003157	mcm-5	R10E4.4	protein_coding_gene	17603	0.0393247	0.360142	0.109192	0.91305	0.976707
WBGene00003158	mcm-6	ZK632.1	protein_coding_gene	14737.6	0.214002	0.378643	0.565182	0.57195	0.861635
WBGene00003159	mcm-7	F32D1.10	protein_coding_gene	22958.1	0.377334	0.422023	0.894106	0.371265	0.759422
WBGene00003160	mdf-1	C50F4.11	protein_coding_gene	3662.86	0.0375818	0.311289	0.12073	0.903905	0.975855
WBGene00003161	mdf-2	Y69A2AR.30	protein_coding_gene	4741.35	-0.30766	0.29208	-1.05334	0.292184	0.706004
WBGene00003162	mdh-2	F20H11.3	protein_coding_gene	16763.9	0.301188	0.219128	1.37448	0.169291	0.59049
WBGene00003163	mdl-1	R03E9.1	protein_coding_gene	2354.94	0.382873	0.279961	1.36759	0.17144	0.593826
WBGene00003164	mdt-6	Y57E12AL.5	protein_coding_gene	3023.61	-0.538999	0.285233	-1.88968	0.0588008	0.411722
WBGene00003165	mec-1	T07H8.4	protein_coding_gene	47.8269	1.16874	0.532203	2.19604	0.0280893	0.320403
WBGene00003166	mec-2	F14D12.4	protein_coding_gene	29.8906	0.0595927	0.488883	0.121896	0.902982	0.97553
WBGene00003167	mec-3	F01D4.6	protein_coding_gene	44.6502	0.284828	0.466367	0.610736	0.541374	0.84798
WBGene00003168	mec-4	T01C8.7	protein_coding_gene	11.5824	0.165621	0.646065	0.256354	0.797678	NA
WBGene00003169	mec-5	E03G2.3	protein_coding_gene	143.66	0.834247	0.42795	1.9494	0.0512471	0.394444
WBGene00003170	mec-6	W02D3.3	protein_coding_gene	28.0422	0.361899	0.54583	0.663025	0.507314	0.833722
WBGene00003171	mec-7	ZK154.3	protein_coding_gene	169.975	0.0430402	0.426541	0.100905	0.919626	0.978182
WBGene00003172	mec-8	F46A9.6	protein_coding_gene	619.016	0.123093	0.38589	0.318986	0.749737	0.932353
WBGene00003173	mec-9	C50H2.3	protein_coding_gene	11.2942	0.718771	0.695691	1.03318	0.301521	NA
WBGene00003174	mec-10	F16F9.5	protein_coding_gene	13.3457	1.12583	0.702675	1.6022	0.109111	0.51075
WBGene00003175	mec-12	C44B11.3	protein_coding_gene	211.104	0.488046	0.37784	1.29167	0.19647	0.620166
WBGene00003176	mec-14	F37C12.12	protein_coding_gene	2.19446	-0.676352	1.60072	-0.422529	0.672639	NA
WBGene00003177	mec-15	T01E8.4	protein_coding_gene	4173.43	-0.347287	0.35063	-0.990465	0.321947	0.727375
WBGene00003178	mec-17	F57H12.7	protein_coding_gene	208.972	-0.683574	0.274916	-2.48648	0.0129013	0.232606
WBGene00003179	mec-18	C52B9.9	protein_coding_gene	23.0067	0.384355	0.555842	0.691484	0.489262	0.822268
WBGene00003181	med-2	K04C2.6	protein_coding_gene	1.16747	0.728235	2.29971	0.316663	0.751499	NA
WBGene00003182	mef-2	W10D5.1	protein_coding_gene	462.744	0.44172	0.302879	1.4584	0.144729	0.558626
WBGene00003183	mei-1	T01G9.5	protein_coding_gene	5592.07	0.106473	0.25145	0.423437	0.671976	0.905762
WBGene00003184	mei-2	F57B10.12	protein_coding_gene	8161.96	-0.0257607	0.368913	-0.0698288	0.94433	0.986943
WBGene00003185	mek-1	K08A8.1	protein_coding_gene	5424.8	0.27246	0.237667	1.14639	0.251632	0.67174
WBGene00003186	mek-2	Y54E10BL.6	protein_coding_gene	2447.12	-0.184661	0.246047	-0.750514	0.452945	0.803966
WBGene00003196	mel-11	C06C3.1	protein_coding_gene	3750.97	0.222817	0.220575	1.01017	0.312416	0.719303
WBGene00003209	mel-26	ZK858.4	protein_coding_gene	6579.39	-0.108561	0.309802	-0.35042	0.726024	0.921784
WBGene00003210	mel-28	C38D4.3	protein_coding_gene	5748.89	0.43834	0.252592	1.73537	0.0826755	0.467276
WBGene00003214	mel-32	C05D11.11	protein_coding_gene	23771.7	0.192117	0.393655	0.488032	0.625527	0.886709
WBGene00003216	memi-1	Y17G9B.9	protein_coding_gene	3619.81	-0.045789	0.384068	-0.119221	0.9051	0.976136
WBGene00003218	mep-1	M04B2.1	protein_coding_gene	6184.83	0.0608226	0.317176	0.191763	0.847928	0.960763
WBGene00003219	mes-1	F54F7.5	protein_coding_gene	698.895	0.269656	0.264008	1.02139	0.307068	0.716045
WBGene00003220	mes-2	R06A4.7	protein_coding_gene	2824.71	0.0747846	0.246651	0.303201	0.761737	0.936023
WBGene00003221	mes-3	F54C1.3	protein_coding_gene	2344.1	0.325223	0.347052	0.9371	0.348707	0.746275
WBGene00003222	mes-4	Y2H9A.1	protein_coding_gene	4292.71	0.145533	0.25965	0.560496	0.575141	0.863162
WBGene00003224	mes-6	C09G4.5	protein_coding_gene	1556.51	0.0662756	0.231951	0.285731	0.775084	0.940165
WBGene00003225	mev-1	T07C4.7	protein_coding_gene	3144.27	-0.0116488	0.282284	-0.0412662	0.967084	0.992471
WBGene00003228	mex-1	W03C9.7	protein_coding_gene	13358.5	0.274466	0.331408	0.828182	0.407568	0.780219
WBGene00003229	mex-3	F53G12.5	protein_coding_gene	15508.6	0.187118	0.232435	0.805032	0.420801	0.788607
WBGene00003230	mex-5	W02A2.7	protein_coding_gene	26275.9	0.283857	0.3005	0.944616	0.344855	0.745887
WBGene00003231	mex-6	AH6.5	protein_coding_gene	16249.1	-0.018039	0.235981	-0.0764428	0.939067	0.984831
WBGene00003232	mgl-1	ZC506.4	protein_coding_gene	12.9763	0.484584	0.662637	0.731297	0.464598	0.809526
WBGene00003233	mgl-2	F45H11.4	protein_coding_gene	96.849	0.935017	0.398508	2.34629	0.0189611	0.27278
WBGene00003234	mif-1	Y56A3A.3	protein_coding_gene	1458.06	-0.386351	0.412928	-0.935638	0.34946	0.747382
WBGene00003235	mif-2	C52E4.2	protein_coding_gene	659.094	-0.284616	0.27228	-1.04531	0.295881	0.709747
WBGene00003236	mif-3	F13G3.9	protein_coding_gene	1175.22	-0.739719	0.288847	-2.56094	0.010439	0.213187
WBGene00003237	mif-4	Y73B6BL.13	protein_coding_gene	9.42492	-0.0798108	0.998748	-0.0799109	0.936308	NA
[truncated: 18,787 more rows]

## Sheet: UP-miR238
Related to Figure 3(A): Upregulated genes miR-238(n4112) vs WT RNA-seq, padj < 0.05 and baseMean >100
WBname	common_name	sequence_name	gene_type	baseMean	log2FoldChange	lfcSE	stat	pvalue	padj
WBGene00016670	ilys-3	C45G7.3	protein_coding_gene	946.16	2.21819	0.322476	6.87863	6.04294e-12	2.56281e-08
WBGene00012323	oac-54	W07A12.6	protein_coding_gene	223.836	1.97094	0.278614	7.0741	1.50421e-12	9.56903e-09
WBGene00004123	pqn-36	F39D8.1	protein_coding_gene	251.434	1.88918	0.324378	5.82402	5.74486e-09	1.8273e-05
WBGene00021873	clec-82	Y54G2A.8	protein_coding_gene	120.718	1.84398	0.347038	5.31348	1.07553e-07	0.000195485
WBGene00001745	gsa-1	R06A10.2	protein_coding_gene	253.757	1.68691	0.382961	4.40491	1.05826e-05	0.00708642
WBGene00017755	zip-8	F23F12.9	protein_coding_gene	157.291	1.6434	0.398432	4.12468	3.71245e-05	0.0137393
WBGene00001795	gtl-1	C05C12.3	protein_coding_gene	845.525	1.56676	0.419833	3.73186	0.00019007	0.0362754
WBGene00019064	myo-5	F58G4.1	protein_coding_gene	173.021	1.49636	0.360151	4.15481	3.25553e-05	0.0137393
WBGene00020678	kin-36	T22B11.4	protein_coding_gene	283.89	1.38019	0.258522	5.33878	9.35747e-08	0.000195485
WBGene00020408		T10D4.6	protein_coding_gene	1450.41	1.34858	0.32395	4.16293	3.14188e-05	0.0137393
WBGene00013289	tag-273	Y57G11A.1	protein_coding_gene	241.854	1.28778	0.356125	3.6161	0.000299077	0.0475931
WBGene00009221	acs-2	F28F8.2	protein_coding_gene	2022.84	1.27219	0.33338	3.81604	0.000135613	0.0327147
WBGene00000503	cht-1	C04F6.3	protein_coding_gene	4246.74	1.22777	0.240423	5.10671	3.27814e-07	0.000521348
WBGene00013646		Y105C5B.3	protein_coding_gene	132.221	1.22047	0.295791	4.12611	3.68944e-05	0.0137393
WBGene00010150		F56D5.6	protein_coding_gene	802.893	1.21655	0.332837	3.65509	0.000257094	0.0438255
WBGene00002265	lec-2	F52H3.7	protein_coding_gene	6874.51	1.19176	0.275014	4.33345	1.46792e-05	0.00839164
WBGene00008602	oac-14	F09B9.1	protein_coding_gene	968.677	1.18532	0.329111	3.6016	0.000316266	0.0496772
WBGene00016898	clik-2	C53C9.2	protein_coding_gene	236.23	1.12663	0.309443	3.64084	0.00027175	0.0454932
WBGene00013540	cest-12	Y75B8A.3	protein_coding_gene	298.254	1.12099	0.29517	3.79776	0.000146009	0.0337758
WBGene00003776	nmy-1	F52B10.1	protein_coding_gene	4733.99	1.11542	0.28655	3.89258	9.91833e-05	0.0271382
WBGene00016845		C50F7.5	protein_coding_gene	8734.63	1.07227	0.256064	4.1875	2.82047e-05	0.0132907
WBGene00011771		T14G8.3	protein_coding_gene	1981.29	1.03592	0.269269	3.84715	0.000119502	0.0304084
WBGene00004119	pqn-31	F21C10.8	protein_coding_gene	273.959	1.01659	0.255086	3.98529	6.7399e-05	0.020497
WBGene00017427	acp-5	F13D11.1	protein_coding_gene	992.257	1.01376	0.234329	4.32621	1.517e-05	0.00839164
WBGene00001854	hil-3	F22F1.1	protein_coding_gene	495.84	0.947164	0.250692	3.7782	0.000157968	0.0355087

## Sheet: UP-miR238 enrichment
Related to Figure 3(A): Enrichment analysis for upregulated genes miR-238(n4112) vs WT RNA-seq, padj < 0.05 and baseMean >100
Tissue Enrichement Analysis
Term	Expected	Observed	Enrichment Fold Change	P value	Q value
ABprpapaa WBbt:0006446	0.092	2	22	0.00011	0.064
ABprpappa WBbt:0006088	0.098	2	21	0.00013	0.064
ABpraappa WBbt:0006035	0.11	2	19	0.00018	0.064
Phenotypic Enrichment Analysis
No significantly enriched terms were found.
Gene Ontology Enrichment Analysis
Term	Expected	Observed	Enrichment Fold Change	P value	Q value
digestion GO:0007586	0.069	2	29	4.7e-05	0.013
actin binding GO:0003779	0.22	3	14	7.3e-05	0.013
excretion GO:0007588	0.084	2	24	8.7e-05	0.013
defense response to Gram-positive bacterium GO:0050830	0.13	2	15	0.00034	0.024
myofibril GO:0030016	0.18	2	11	0.00088	0.049
response to nitrogen compound GO:1901698	0.24	2	8.2	0.002	0.092
sarcomere organization GO:0045214	0.065	1	15	0.002	0.092
response to catecholamine GO:0071869	0.072	1	14	0.0024	0.092
cellular response to monoamine stimulus GO:0071868	0.072	1	14	0.0024	0.092
response to endogenous stimulus GO:0009719	0.26	2	7.6	0.0024	0.092
chitin binding GO:0008061	0.074	1	14	0.0025	0.092
extrinsic component of cytoplasmic side of plasma membrane GO:0031234	0.076	1	13	0.0026	0.092
cellular component assembly involved in morphogenesis GO:0010927	0.077	1	13	0.0028	0.092
adherens junction GO:0005912	0.081	1	12	0.003	0.092
anatomical structure maturation GO:0071695	0.083	1	12	0.0032	0.092
membrane microdomain GO:0098857	0.083	1	12	0.0032	0.092
muscle cell development GO:0055001	0.086	1	12	0.0034	0.092
oocyte differentiation GO:0009994	0.1	1	10	0.0046	0.092
protein-DNA complex subunit organization GO:0071824	0.11	1	8.9	0.0058	0.092
actin filament-based process GO:0030029	0.36	2	5.5	0.0058	0.092
response to topologically incorrect protein GO:0035966	0.37	2	5.4	0.0061	0.092
response to biotic stimulus GO:0009607	0.73	3	4.1	0.0063	0.092
biological process involved in interspecies interaction between organisms GO:0044419	0.73	3	4.1	0.0064	0.092
pharyngeal pumping GO:0043050	0.12	1	8.4	0.0065	0.092
polysaccharide metabolic process GO:0005976	0.12	1	8.1	0.0069	0.092
muscle system process GO:0003012	0.13	1	7.7	0.0076	0.092
nucleosome GO:0000786	0.13	1	7.7	0.0076	0.092
structural constituent of chromatin GO:0030527	0.15	1	6.8	0.0098	0.098

## Sheet: DOWN-miR238
Related to Figure 3(A): Downregulated genes miR-238(n4112) vs WT RNA-seq, padj < 0.05 and baseMean >100
WBname	common_name	sequence_name	gene_type	baseMean	log2FoldChange	lfcSE	stat	pvalue	padj
WBGene00304812		ZK380.6	protein_coding_gene	3837.61	-2.22647	0.496886	-4.48086	7.43432e-06	0.00556394
WBGene00022590		ZC317.7	protein_coding_gene	182.973	-2.1258	0.299037	-7.10881	1.17049e-12	9.56903e-09
WBGene00219849		C36C9.10	ncRNA_gene	117.685	-2.04018	0.534344	-3.8181	0.000134486	0.0327147
WBGene00001693	grd-4	T01B10.1	protein_coding_gene	149.933	-1.93163	0.380226	-5.08022	3.76998e-07	0.000532949
WBGene00304815		Y40A1A.6	ncRNA_gene	580.002	-1.82489	0.430508	-4.23893	2.24588e-05	0.0114297
WBGene00044414		C06A5.12	protein_coding_gene	121.832	-1.82113	0.385758	-4.72092	2.34782e-06	0.00248928
WBGene00008584	irg-4	F08G5.6	protein_coding_gene	2214.33	-1.57178	0.278403	-5.6457	1.64513e-08	4.1862e-05
WBGene00206491		Y73F8A.1173	pseudogene	126.187	-1.52638	0.382236	-3.9933	6.51613e-05	0.020497
WBGene00015236		B0511.11	protein_coding_gene	105.867	-1.50642	0.325242	-4.63169	3.62692e-06	0.00307636
WBGene00010185		F57A10.4	protein_coding_gene	1200.77	-1.49036	0.325446	-4.57944	4.66231e-06	0.00370741
WBGene00015052	clec-52	B0218.8	protein_coding_gene	662.239	-1.46324	0.374397	-3.90827	9.29578e-05	0.0262823
WBGene00012457	acbp-6	Y17G7B.1	protein_coding_gene	318.268	-1.45963	0.299127	-4.87964	1.0628e-06	0.00135219
WBGene00004997	spp-12	T22G5.7	protein_coding_gene	137.673	-1.45413	0.375275	-3.87484	0.000106696	0.028281
WBGene00194674		F23D12.11	protein_coding_gene	8311.12	-1.45373	0.310575	-4.68078	2.85782e-06	0.00279693
WBGene00013122	impt-1	Y52B11A.2	protein_coding_gene	853.646	-1.41586	0.325609	-4.34833	1.37179e-05	0.00839164
WBGene00006430	tag-51	K02F3.1	protein_coding_gene	419.051	-1.3997	0.376392	-3.71872	0.000200231	0.03738
WBGene00015670		C10B5.1	protein_coding_gene	592.907	-1.39197	0.344703	-4.03819	5.38655e-05	0.018035
WBGene00011668	clec-47	T09F5.9	protein_coding_gene	1813.44	-1.39196	0.369768	-3.76442	0.000166935	0.0359985
WBGene00022721	ugtp-1	ZK370.7	protein_coding_gene	1738.88	-1.35438	0.279119	-4.85234	1.2201e-06	0.00141122
WBGene00219447		C06H5.14	protein_coding_gene	148.808	-1.34727	0.368726	-3.65384	0.000258344	0.0438255
WBGene00016577	clec-3	C41H7.7	protein_coding_gene	226.448	-1.32882	0.349868	-3.79805	0.000145839	0.0337758
WBGene00017141		EEED8.13	protein_coding_gene	140.532	-1.28015	0.347373	-3.68523	0.000228498	0.040548
WBGene00011812		T16H12.2	protein_coding_gene	112.926	-1.27492	0.302776	-4.21078	2.54492e-05	0.0124535
WBGene00015807		C16A3.2	protein_coding_gene	923.664	-1.27462	0.334121	-3.81483	0.000136279	0.0327147
WBGene00020869		T28A11.2	protein_coding_gene	473.242	-1.27085	0.286808	-4.43102	9.37881e-06	0.00662926
WBGene00010050		F54D5.4	protein_coding_gene	6090.38	-1.26433	0.334794	-3.77645	0.000159082	0.0355087
WBGene00016027		C23H5.8	protein_coding_gene	13400.5	-1.23901	0.288604	-4.2931	1.76192e-05	0.00934039
WBGene00008390		D1086.3	protein_coding_gene	2127.86	-1.22337	0.32728	-3.73798	0.000185502	0.0362754
WBGene00000798	crn-5	C14A4.5	protein_coding_gene	1482.19	-1.13264	0.291169	-3.88998	0.000100251	0.0271382
WBGene00010659		K08D8.5	protein_coding_gene	1308.22	-1.13044	0.304353	-3.71425	0.00020381	0.03738
WBGene00009455	phip-1	F36A2.8	protein_coding_gene	987.465	-1.12217	0.299025	-3.75275	0.000174904	0.0362754
WBGene00270322		C17G10.13	protein_coding_gene	1701.46	-1.11315	0.278174	-4.00162	6.29103e-05	0.020497
WBGene00018894	mff-2	F55F8.6	protein_coding_gene	1893.57	-1.07298	0.270979	-3.95963	7.50673e-05	0.0222112
WBGene00013884		ZC412.3	protein_coding_gene	300.537	-1.04647	0.277545	-3.77044	0.000162959	0.035747
WBGene00014027	tpk-1	ZK637.9	protein_coding_gene	412.735	-1.02851	0.266005	-3.86651	0.000110403	0.0286665
WBGene00014034		ZK643.2	protein_coding_gene	1793.93	-1.02687	0.276637	-3.71196	0.000205659	0.03738
WBGene00009627	cup-15	F42A8.3	protein_coding_gene	2845.1	-1.01758	0.246953	-4.12056	3.77959e-05	0.0137393
WBGene00017450	bath-27	F14D2.1	protein_coding_gene	846.816	-1.01653	0.24625	-4.12807	3.65828e-05	0.0137393
WBGene00012157	adbp-1	VW02B12L.4	protein_coding_gene	2090.44	-0.999017	0.272877	-3.66104	0.000251189	0.0437791
WBGene00009665	lmd-1	F43G9.2	protein_coding_gene	1076.72	-0.995354	0.254142	-3.91652	8.98351e-05	0.0259766
WBGene00011017		R04F11.5	protein_coding_gene	1037.69	-0.984515	0.247095	-3.98436	6.76628e-05	0.020497
WBGene00015136		B0304.4	protein_coding_gene	832.459	-0.973094	0.269112	-3.61594	0.000299257	0.0475931
WBGene00017142		EEED8.14	protein_coding_gene	1219.45	-0.954358	0.255565	-3.73431	0.000188229	0.0362754
WBGene00016460		C35E7.8	protein_coding_gene	652.094	-0.919056	0.252677	-3.63728	0.00027553	0.0455269

## Sheet: DOWN-miR238 enrichment
Related to Figure 3(A): Enrichment analysis for downregulated genes miR-238(n4112) vs WT RNA-seq, padj < 0.05 and baseMean >100
Tissue Enrichement Analysis
Term	Expected	Observed	Enrichment Fold Change	P value	Q value
germ line WBbt:0005784	9.3	28	3	9.3e-08	5.2e-05
reproductive system WBbt:0005747	12	29	2.5	2.8e-06	0.00079
I4 neuron WBbt:0004741	0.32	3	9.3	0.00034	0.063
I6 neuron WBbt:0004739	0.15	2	13	0.00047	0.067
Phenotypic Enrichment Analysis
No significantly enriched terms were found.
Gene Ontology Enrichment Analysis
Term	Expected	Observed	Enrichment Fold Change	P value	Q value
response to biotic stimulus GO:0009607	0.61	5	8.2	3.8e-05	0.011
biological process involved in interspecies interaction between organisms GO:0044419	0.61	5	8.2	3.8e-05	0.011
defense response GO:0006952	0.62	5	8.1	3.9e-05	0.011
defense response to Gram-positive bacterium GO:0050830	0.11	2	18	0.00021	0.015
immune system process GO:0002376	0.43	3	6.9	0.00099	0.056
cellular response to external stimulus GO:0071496	0.052	1	19	0.0013	0.059
mitochondrial outer membrane GO:0005741	0.053	1	19	0.0013	0.059
protein localization to mitochondrion GO:0070585	0.056	1	18	0.0015	0.059
carbohydrate derivative transport GO:1901264	0.059	1	17	0.0016	0.059
outer membrane GO:0019867	0.065	1	15	0.002	0.059
Golgi stack GO:0005795	0.068	1	15	0.0022	0.059
carbohydrate transport GO:0008643	0.093	1	11	0.004	0.094

## Sheet: miR-239a vs WT DESeq2_table
Related to Figure 3(B): DESeq2 results from 3 replicates of miR-239a(ap439) vs WT RNA-seq
WBname	common_name	sequence_name	gene_type	baseMean	log2FoldChange	lfcSE	stat	pvalue	padj
WBGene00000001	aap-1	Y110A7A.10	protein_coding_gene	2456.03	0.0246957	0.268224	0.0920713	0.926641	1
WBGene00000002	aat-1	F27C8.1	protein_coding_gene	203.073	-0.0988214	0.287755	-0.343422	0.731281	1
WBGene00000003	aat-2	F07C3.7	protein_coding_gene	78.1524	-0.151089	0.335492	-0.450352	0.652456	1
WBGene00000004	aat-3	F52H2.2	protein_coding_gene	386.875	0.0792462	0.246729	0.321187	0.748068	1
WBGene00000005	aat-4	T13A10.10	protein_coding_gene	52.4735	-0.186127	0.451421	-0.412314	0.680109	1
WBGene00000006	aat-5	C55C2.5	protein_coding_gene	25.6367	0.376984	0.472048	0.798614	0.424514	1
WBGene00000007	aat-6	T11F9.4	protein_coding_gene	52.9497	0.0541359	0.370773	0.146008	0.883915	1
WBGene00000008	aat-7	F54D12.3	protein_coding_gene	8.51357	-0.0370943	0.772112	-0.0480426	0.961682	1
WBGene00000009	aat-8	F28F9.4	protein_coding_gene	24.5254	0.0288529	0.667199	0.0432448	0.965506	1
WBGene00000010	aat-9	Y53H1C.1	protein_coding_gene	1820.99	0.118407	0.180558	0.655786	0.511962	1
WBGene00000012	abf-1	C50F2.9	protein_coding_gene	45.1834	0.604276	0.610905	0.989148	0.322591	1
WBGene00000013	abf-2	C50F2.10	protein_coding_gene	326.422	-0.102155	0.238209	-0.428848	0.668034	1
WBGene00000015	abf-4	Y38H6C.22	protein_coding_gene	0.0762772	-0.672148	4.40746	-0.152502	0.878791	1
WBGene00000016	abf-5	T22H6.5	protein_coding_gene	110.564	-0.00577791	0.468561	-0.0123312	0.990161	1
WBGene00000017	abf-6	T22H6.7	protein_coding_gene	26.7894	-0.108016	0.62693	-0.172294	0.863207	1
WBGene00000018	abl-1	M79.1	protein_coding_gene	286.923	-0.518321	0.393329	-1.31778	0.187578	1
WBGene00000019	abt-1	C24F3.5	protein_coding_gene	3.40251	-3.36095	1.7877	-1.88004	0.0601024	1
WBGene00000020	abt-2	F12B6.1	protein_coding_gene	227.747	-0.187829	0.332134	-0.565521	0.571719	1
WBGene00000021	abt-3	F55G11.9	pseudogene	0.293667	1.02388	4.38246	0.233632	0.815271	1
WBGene00000022	abt-4	Y39D8C.1	protein_coding_gene	779.769	0.00329913	0.25408	0.0129846	0.98964	1
WBGene00000023	abt-5	Y53C10A.9	protein_coding_gene	2.56462	-0.59934	1.50949	-0.397048	0.691332	1
WBGene00000024	abu-1	AC3.3	protein_coding_gene	0.098978	0	4.40746	0	1	1
WBGene00000025	abu-2	F19G12.7	protein_coding_gene	0.12567	-1.38697	4.38436	-0.316344	0.751741	1
WBGene00000026	abu-3	F31A3.1	pseudogene	0.394305	-2.76457	4.30051	-0.642847	0.520324	1
WBGene00000030	abu-7	C03A7.8	protein_coding_gene	0.098978	0	4.40746	0	1	1
WBGene00000031	abu-8	C03A7.14	protein_coding_gene	1.47072	-1.42625	2.14993	-0.663396	0.507077	1
WBGene00000032	abu-9	R09F10.2	protein_coding_gene	0.502682	-3.36914	4.28232	-0.786755	0.431425	1
WBGene00000033	abu-10	F35A5.3	protein_coding_gene	11.0433	-0.667025	0.793337	-0.840783	0.400469	1
WBGene00000034	abu-11	T01D1.6	protein_coding_gene	3.24016	-0.885666	1.32419	-0.668837	0.503599	1
WBGene00000035	ace-1	W09B12.1	protein_coding_gene	46.3925	-0.307137	0.58268	-0.52711	0.598117	1
WBGene00000036	ace-2	Y44E3A.2	protein_coding_gene	74.3539	-0.0236504	0.296009	-0.0798978	0.936319	1
WBGene00000037	ace-3	Y48B6A.8	protein_coding_gene	11.6259	-0.377614	0.920872	-0.410062	0.681761	1
WBGene00000038	ace-4	Y48B6A.7	protein_coding_gene	0.958123	-0.995365	3.62677	-0.27445	0.783739	1
WBGene00000039	acn-1	C42D8.5	protein_coding_gene	64.4904	-0.331551	0.453105	-0.73173	0.464333	1
WBGene00000040	aco-1	ZK455.1	protein_coding_gene	2903.75	0.0658573	0.248179	0.265362	0.79073	1
WBGene00000041	aco-2	F54H12.1	protein_coding_gene	24333.3	-0.0258798	0.226001	-0.114512	0.908832	1
WBGene00000042	acr-2	K11G12.2	protein_coding_gene	1.40391	1.59161	3.33615	0.477081	0.633304	1
WBGene00000043	acr-3	K11G12.7	protein_coding_gene	1.79815	2.51898	2.85805	0.881364	0.378121	1
WBGene00000044	acr-5	K03F8.2	protein_coding_gene	5.80572	1.12149	1.35309	0.828834	0.407198	1
WBGene00000045	acr-6	ZK973.5	protein_coding_gene	0.385626	3.2628	4.30352	0.75817	0.448349	1
WBGene00000046	acr-7	T09A5.3	protein_coding_gene	0.56248	0	4.40746	0	1	1
WBGene00000047	acr-8	ZC504.2	protein_coding_gene	2.77785	-1.41459	1.85791	-0.761389	0.446425	1
WBGene00000048	acr-9	C40C9.2	protein_coding_gene	3.40744	0.158648	1.06523	0.148933	0.881606	1
WBGene00000049	acr-10	R02E12.8	protein_coding_gene	1.80921	-2.24178	1.90554	-1.17645	0.239414	1
WBGene00000050	acr-11	D2092.3	protein_coding_gene	23.5393	-0.346738	0.599304	-0.578567	0.562881	1
WBGene00000051	acr-12	R01E6.4	protein_coding_gene	9.28915	-0.340304	0.807303	-0.421532	0.673367	1
WBGene00000053	acr-14	T05C12.2	protein_coding_gene	0.91376	0	3.29669	0	1	1
WBGene00000054	acr-15	F25G6.4	protein_coding_gene	15.2006	-0.381859	0.790043	-0.48334	0.628854	1
WBGene00000055	acr-16	F25G6.3	protein_coding_gene	13.0753	0.128134	0.640651	0.200006	0.841476	1
WBGene00000056	acr-17	F53E10.2	protein_coding_gene	24.3663	-0.0313395	0.491286	-0.0637908	0.949137	1
WBGene00000057	acr-18	F28F8.1	protein_coding_gene	22.5051	0.358044	0.458023	0.781715	0.434382	1
WBGene00000058	acr-19	C31H5.3	protein_coding_gene	12.433	-0.0942497	1.12608	-0.0836969	0.933297	1
WBGene00000059	acr-20	R06A4.10	protein_coding_gene	13.0027	-0.285717	0.821235	-0.347912	0.727906	1
WBGene00000060	acr-21	F27B3.2	protein_coding_gene	4.53813	2.08899	1.11267	1.87746	0.0604553	1
WBGene00000061	lgc-11	F48E3.7	protein_coding_gene	0.647835	0	4.40746	0	1	1
WBGene00000062	acr-23	F59B1.9	protein_coding_gene	2.47645	-1.92279	1.73678	-1.1071	0.268252	1
WBGene00000063	act-1	T04C12.6	protein_coding_gene	5149.41	0.175807	0.377478	0.465741	0.641401	1
WBGene00000064	act-2	T04C12.5	protein_coding_gene	53217.2	0.150148	0.381999	0.393059	0.694276	1
WBGene00000065	act-3	T04C12.4	protein_coding_gene	3867.06	-0.0318126	0.277133	-0.114792	0.90861	1
WBGene00000066	act-4	M03F4.2	protein_coding_gene	7108.45	-0.0497127	0.362296	-0.137216	0.89086	1
WBGene00000067	act-5	T25C8.2	protein_coding_gene	6206.14	0.0736016	0.420928	0.174856	0.861193	1
WBGene00000068	acy-1	F17C8.1	protein_coding_gene	41.7957	-0.634365	0.470602	-1.34799	0.177662	1
WBGene00000069	acy-2	C10F3.3	protein_coding_gene	4.25113	-0.432219	0.956145	-0.452044	0.651238	1
WBGene00000070	acy-3	C44F1.5	protein_coding_gene	81.9276	-0.0532809	0.421408	-0.126435	0.899387	1
WBGene00000071	acy-4	T01C2.1	protein_coding_gene	52.7078	-0.870634	0.555218	-1.5681	0.116859	1
WBGene00000072	add-1	F39C12.2	protein_coding_gene	83.9723	-0.475306	0.364887	-1.30261	0.192708	1
WBGene00000073	add-2	F57F5.4	protein_coding_gene	277.293	-0.115415	0.50286	-0.229516	0.818468	1
WBGene00000074	adm-2	C04A11.4	protein_coding_gene	791.132	0.0945637	0.197747	0.478206	0.632504	1
WBGene00000075	adm-4	ZK154.7	protein_coding_gene	698.394	0.0561101	0.251664	0.222956	0.823569	1
WBGene00000079	adr-1	H15N14.1	protein_coding_gene	2563	-0.0704154	0.257854	-0.273083	0.78479	1
WBGene00000080	adr-2	T20H4.4	protein_coding_gene	2281.79	-0.115213	0.24327	-0.473602	0.635784	1
WBGene00000081	ads-1	Y50D7A.7	protein_coding_gene	2777.47	0.115141	0.270195	0.426141	0.670005	1
WBGene00000082	adt-1	C02B4.1	protein_coding_gene	4.32775	-1.24303	1.1214	-1.10845	0.267665	1
WBGene00000083	adt-2	F08C6.1	protein_coding_gene	203.748	-0.275171	0.312299	-0.881112	0.378257	1
WBGene00000084	aex-1	D2030.10	protein_coding_gene	21.3924	-0.589176	0.794934	-0.741164	0.458594	1
WBGene00000085	aex-2	T14B1.2	protein_coding_gene	3.24907	0.360267	1.92253	0.187392	0.851353	1
WBGene00000086	aex-3	C02H7.3	protein_coding_gene	112.434	-0.261895	0.384902	-0.68042	0.496238	1
WBGene00000088	aex-5	F32A7.6	protein_coding_gene	183.222	-0.0592063	0.31681	-0.186883	0.851752	1
WBGene00000089	aex-6	Y87G2A.4	protein_coding_gene	92.4298	0.14752	0.341498	0.43198	0.665756	1
WBGene00000090	age-1	B0334.8	protein_coding_gene	2663.56	-0.0267633	0.24034	-0.111356	0.911334	1
WBGene00000092	ags-3	F32A6.4	protein_coding_gene	673.858	-0.216613	0.203621	-1.0638	0.287417	1
WBGene00000093	agt-1	Y62E10A.5	protein_coding_gene	1260.23	0.118735	0.194372	0.610866	0.541288	1
WBGene00000094	agt-2	F09E5.13	protein_coding_gene	682.164	-0.0280905	0.284579	-0.098709	0.921369	1
WBGene00000095	aha-1	C25A1.11	protein_coding_gene	416.772	0.0418074	0.337264	0.12396	0.901347	1
WBGene00000096	ahr-1	C41G7.5	protein_coding_gene	5.93588	-0.419803	1.05387	-0.398344	0.690377	1
WBGene00000097	aip-1	F58E10.4	protein_coding_gene	1598.77	0.198701	0.234479	0.847415	0.396764	1
WBGene00000098	air-1	K07C11.2	protein_coding_gene	9762.53	0.21634	0.260979	0.828955	0.40713	1
WBGene00000099	air-2	B0207.4	protein_coding_gene	3369.47	0.168692	0.204555	0.824681	0.409553	1
WBGene00000100	ajm-1	C25A11.4	protein_coding_gene	1042.78	-0.155426	0.231237	-0.672149	0.501489	1
WBGene00000101	aka-1	D1022.7	protein_coding_gene	3904.11	-0.394926	0.406781	-0.970855	0.33162	1
WBGene00000102	akt-1	C12D8.10	protein_coding_gene	5030.93	-0.137212	0.259776	-0.528191	0.597367	1
WBGene00000103	akt-2	F28H6.1	protein_coding_gene	439.592	-0.0684247	0.251147	-0.272448	0.785277	1
WBGene00000105	alg-1	F48F7.1	protein_coding_gene	742.213	-0.124465	0.226022	-0.550675	0.581856	1
WBGene00000106	alg-2	T07D3.7	protein_coding_gene	2394.99	0.0256047	0.246467	0.103887	0.917259	1
WBGene00000107	alh-1	F54D8.3	protein_coding_gene	8762.05	0.0455632	0.189295	0.240699	0.809788	1
WBGene00000108	alh-2	K04F1.15	protein_coding_gene	2.87321	-1.03298	1.88162	-0.548985	0.583016	1
WBGene00000109	alh-3	F36H1.6	protein_coding_gene	1410.83	-0.0185285	0.212913	-0.0870237	0.930653	1
WBGene00000110	alh-4	T05H4.13	protein_coding_gene	4907.41	0.020577	0.211283	0.0973908	0.922416	1
WBGene00000111	alh-5	T08B1.3	protein_coding_gene	92.7847	-0.238754	0.26292	-0.908084	0.363834	1
WBGene00000112	alh-6	F56D12.1	protein_coding_gene	2051.22	0.0357979	0.237435	0.150769	0.880158	1
WBGene00000113	alh-7	F45H10.1	protein_coding_gene	2028.64	0.274887	0.28334	0.970165	0.331964	1
WBGene00000114	alh-8	F13D12.4	protein_coding_gene	16073.6	0.170541	0.367487	0.464075	0.642594	1
WBGene00000115	alh-9	F01F1.6	protein_coding_gene	3260.89	0.13052	0.274521	0.475445	0.63447	1
WBGene00000116	alh-10	C54D1.4	protein_coding_gene	148.718	-0.209562	0.360151	-0.581873	0.560652	1
WBGene00000117	alh-11	F42G9.5	protein_coding_gene	1327.71	0.139157	0.191972	0.724882	0.468524	1
WBGene00000118	alh-12	Y69F12A.2	protein_coding_gene	1686.11	0.178477	0.249532	0.715246	0.474457	1
WBGene00000120	aly-1	C01F6.5	protein_coding_gene	973.549	0.00559383	0.219486	0.0254861	0.979667	1
WBGene00000121	aly-2	F23B2.6	protein_coding_gene	9139.79	0.143784	0.185804	0.773847	0.439021	1
WBGene00000122	aly-3	M18.7	protein_coding_gene	5488.65	0.152505	0.153668	0.992436	0.320985	1
WBGene00000123	ama-1	F36A4.7	protein_coding_gene	6187.2	-0.0196983	0.271381	-0.0725853	0.942136	1
WBGene00000133	amt-1	C05E11.4	protein_coding_gene	12.3325	0.1386	0.703075	0.197134	0.843722	1
WBGene00000134	amt-2	F49E11.3	protein_coding_gene	0.750992	0.289641	3.04272	0.0951915	0.924163	1
WBGene00000135	amt-3	M195.3	protein_coding_gene	22.9797	-0.0701415	0.598773	-0.117142	0.906747	1
WBGene00000136	amt-4	C05E11.5	protein_coding_gene	328.556	-0.218798	0.313972	-0.69687	0.485884	1
WBGene00000137	amx-1	R13G10.2	protein_coding_gene	382.537	-0.298744	0.344584	-0.866969	0.385959	1
WBGene00000138	amx-2	B0019.1	protein_coding_gene	124.245	-0.00984636	0.346237	-0.0284382	0.977313	1
WBGene00000139	amx-3	F25C8.2	protein_coding_gene	25.9235	0.86679	0.693401	1.25006	0.211279	1
WBGene00000140	anc-1	ZK973.6	protein_coding_gene	435.399	-0.294656	0.326495	-0.902481	0.366801	1
WBGene00000142	aos-1	C08B6.9	protein_coding_gene	3194.87	-0.297823	0.418213	-0.712133	0.476382	1
WBGene00000143	apc-2	K06H7.6	protein_coding_gene	1538.17	-0.434262	0.39303	-1.10491	0.2692	1
WBGene00000144	apc-10	F15H10.3	protein_coding_gene	1232.31	0.0416492	0.236602	0.176031	0.86027	1
WBGene00000145	apc-11	F35G12.9	protein_coding_gene	1036.22	-0.753731	0.467789	-1.61126	0.107122	1
WBGene00000146	ape-1	F46F3.4	protein_coding_gene	5474.14	-0.137766	0.294937	-0.467103	0.640426	1
WBGene00000147	aph-1	VF36H2L.1	protein_coding_gene	1187.81	-0.0834295	0.305945	-0.272694	0.785088	1
WBGene00000148	aph-2	ZC434.6	protein_coding_gene	673.358	-0.63159	0.477643	-1.32231	0.186066	1
WBGene00000149	apl-1	C42D8.8	protein_coding_gene	2801.31	-0.0206766	0.282604	-0.0731648	0.941675	1
WBGene00000150	apm-1	F55A12.7	protein_coding_gene	455.568	-0.160375	0.213491	-0.751205	0.452529	1
WBGene00000151	apn-1	T05H10.2	protein_coding_gene	1025.98	-0.502044	0.364304	-1.37809	0.168174	1
WBGene00000155	app-1	W03G9.4	protein_coding_gene	12864.6	0.35023	0.242087	1.44671	0.147978	1
WBGene00000156	2023-04-01	K04G2.8	protein_coding_gene	3046.37	-0.428093	0.446073	-0.959694	0.337209	1
WBGene00000157	aps-2	F02E8.3	protein_coding_gene	696.375	-0.110463	0.254918	-0.433327	0.664778	1
WBGene00000158	apg-1	Y105E8A.9	protein_coding_gene	2781.14	0.0821381	0.213038	0.385557	0.699825	1
WBGene00000159	aps-1	F29G9.3	protein_coding_gene	831.095	-0.36927	0.254968	-1.4483	0.147534	1
WBGene00000160	apb-1	Y71H2B.10	protein_coding_gene	3388.56	-0.0480137	0.214253	-0.224099	0.822681	1
WBGene00000161	apa-2	T20B5.1	protein_coding_gene	1168.78	-0.00998106	0.206312	-0.0483786	0.961415	1
WBGene00000162	apd-3	W09G10.4	protein_coding_gene	1858.32	-0.260097	0.33619	-0.773658	0.439133	1
WBGene00000163	apb-3	R11A5.1	protein_coding_gene	2471.28	-0.637122	0.46091	-1.38231	0.166876	1
WBGene00000164	apm-3	F53H8.1	protein_coding_gene	215.887	-0.20138	0.369737	-0.544657	0.585989	1
WBGene00000165	aps-3	Y48G8AL.14	protein_coding_gene	5304.7	0.563577	0.469573	1.20019	0.230065	1
WBGene00000166	apt-9	W04G3.4	protein_coding_gene	3.01007	0.514352	2.00616	0.256387	0.797652	1
WBGene00000168	apx-1	K08D9.3	protein_coding_gene	3476.86	0.0856378	0.218815	0.391371	0.695523	1
WBGene00000169	aqp-1	F32A5.5	protein_coding_gene	578.815	-0.0318288	0.244198	-0.13034	0.896297	1
WBGene00000170	aqp-2	C01G6.1	protein_coding_gene	340.705	0.212546	0.309948	0.685747	0.492873	1
WBGene00000171	aqp-3	Y69E1A.7	protein_coding_gene	21.3216	0.223152	0.591938	0.376986	0.706184	1
WBGene00000172	aqp-4	F40F9.9	protein_coding_gene	141.972	-0.0550104	0.325663	-0.168918	0.865861	1
WBGene00000173	aqp-5	C35A5.1	protein_coding_gene	0.335622	-0.672148	4.40746	-0.152502	0.878791	1
WBGene00000174	aqp-6	C32C4.2	protein_coding_gene	26.5786	-0.148355	0.617518	-0.240244	0.810141	1
WBGene00000175	aqp-7	M02F4.8	protein_coding_gene	543.973	0.00229678	0.365379	0.00628602	0.994985	1
WBGene00000176	aqp-8	K02G10.7	protein_coding_gene	141.381	-0.412216	0.340652	-1.21008	0.226248	1
WBGene00000177	aqp-9	K07A1.16	protein_coding_gene	45.2466	0.570247	0.476022	1.19794	0.23094	1
WBGene00000178	aqp-10	ZK1321.3	protein_coding_gene	493.133	-0.060041	0.235104	-0.25538	0.79843	1
WBGene00000179	aqp-11	ZK525.2	protein_coding_gene	728.103	0.259155	0.271304	0.95522	0.339467	1
WBGene00000180	arc-1	ZK1320.6	protein_coding_gene	282.933	0.157906	0.261259	0.604403	0.545576	1
WBGene00000181	ard-1	F01G4.2	protein_coding_gene	4563.76	0.172771	0.307805	0.561301	0.574592	1
WBGene00000182	arf-1	B0336.2	protein_coding_gene	7913.57	0.0915863	0.253369	0.361474	0.717745	1
WBGene00000183	arf-5	F57H12.1	protein_coding_gene	10260.3	0.102354	0.272853	0.375124	0.707568	1
WBGene00000184	arf-6	Y116A8C.12	protein_coding_gene	1497.85	0.146353	0.195051	0.750332	0.453055	1
WBGene00000185	arg-1	F31A9.3	protein_coding_gene	0.598278	1.2303	4.08873	0.3009	0.763491	1
WBGene00000186	ark-1	C01C7.1	protein_coding_gene	725.823	-0.311014	0.449518	-0.691884	0.48901	1
WBGene00000187	arl-1	F54C9.10	protein_coding_gene	959.898	-0.401913	0.427301	-0.940584	0.346918	1
WBGene00000188	arl-3	F19H8.3	protein_coding_gene	8.74886	0.949729	0.846356	1.12214	0.261803	1
WBGene00000189	arl-5	ZK632.8	protein_coding_gene	550.433	-0.593902	0.461655	-1.28646	0.198282	1
WBGene00000190	warf-1	F45E4.1	protein_coding_gene	67.8373	0.442689	0.597784	0.740551	0.458966	1
WBGene00000191	arl-7	F20D1.5	pseudogene	18.4458	0.319449	0.583426	0.54754	0.584008	1
WBGene00000192	arl-8	Y57G11C.13	protein_coding_gene	4460.37	0.124716	0.23	0.542245	0.58765	1
WBGene00000193	arl-6	C38D4.8	protein_coding_gene	1.22594	-0.672152	2.7587	-0.243648	0.807504	1
WBGene00000195	arr-1	F53H8.2	protein_coding_gene	692.825	0.111519	0.270434	0.412371	0.680068	1
WBGene00000196	aars-1	W02B12.6	protein_coding_gene	315.885	-0.652969	0.4837	-1.34994	0.177034	1
WBGene00000197	aars-2	F28H1.3	protein_coding_gene	14993.8	0.0808707	0.301281	0.268423	0.788374	1
WBGene00000198	art-1	C15F1.6	protein_coding_gene	5591.85	0.169737	0.248793	0.682243	0.495086	1
WBGene00000199	arx-1	Y71F9AL.16	protein_coding_gene	3655.81	0.172241	0.262062	0.657254	0.511018	1
WBGene00000200	arx-2	K07C5.1	protein_coding_gene	5039.85	0.135698	0.232291	0.584171	0.559105	1
WBGene00000201	arx-3	Y79H2A.6	protein_coding_gene	4580.37	0.12151	0.300575	0.40426	0.686021	1
WBGene00000202	exos-4.2	Y6D11A.1	protein_coding_gene	4540.4	0.273831	0.326792	0.837938	0.402065	1
WBGene00000203	arx-5	Y37D8A.1	protein_coding_gene	3021.84	0.184781	0.284261	0.650041	0.515666	1
WBGene00000204	arx-6	C35D10.16	protein_coding_gene	2850.19	0.202451	0.260538	0.77705	0.437129	1
WBGene00000205	arx-7	M01B12.3	protein_coding_gene	2158.4	0.200709	0.227696	0.881475	0.378061	1
WBGene00000206	asb-1	F35G12.10	protein_coding_gene	12949.6	0.0995917	0.26067	0.38206	0.702417	1
WBGene00000207	asb-2	F02E8.1	protein_coding_gene	4456.1	0.0985346	0.350311	0.281277	0.778498	1
WBGene00000208	trip-4	Y53F4B.15	protein_coding_gene	2617.82	0.15924	0.283432	0.561826	0.574235	1
WBGene00000209	asg-1	K07A12.3	protein_coding_gene	8235.79	0.344084	0.326616	1.05348	0.29212	1
WBGene00000210	asg-2	C53B7.4	protein_coding_gene	2159.87	0.167914	0.389697	0.430884	0.666553	1
WBGene00000211	asm-1	B0252.2	protein_coding_gene	84.1444	0.320878	0.488393	0.657007	0.511177	1
WBGene00000212	asm-2	ZK455.4	protein_coding_gene	433.877	-0.280095	0.288039	-0.972421	0.330841	1
WBGene00000213	asm-3	W03G1.7	protein_coding_gene	2463.71	-0.0231048	0.258209	-0.0894811	0.9287	1
WBGene00000214	asp-1	Y39B6A.20	protein_coding_gene	29019.9	0.387575	0.378537	1.02388	0.305894	1
WBGene00000215	asp-2	T18H9.2	protein_coding_gene	6349.3	0.329718	0.434154	0.75945	0.447583	1
WBGene00000216	asp-3	H22K11.1	protein_coding_gene	61979.2	0.203976	0.362898	0.562076	0.574064	1
WBGene00000217	asp-4	R12H7.2	protein_coding_gene	36415.3	0.386606	0.357819	1.08045	0.279941	1
WBGene00000218	asp-5	F21F8.3	protein_coding_gene	21137	0.333044	0.345451	0.964085	0.335003	1
WBGene00000219	asp-6	F21F8.7	protein_coding_gene	62011.7	0.0746703	0.277494	0.269088	0.787862	1
WBGene00000220	atf-2	K08F8.2	protein_coding_gene	51.352	0.901257	0.396262	2.27439	0.0229423	1
WBGene00000221	atf-4	T04C10.4	protein_coding_gene	949.034	0.391198	0.336836	1.16139	0.245484	1
WBGene00000222	atf-6	F45E6.2	protein_coding_gene	347.236	0.0349327	0.255646	0.136645	0.891312	1
WBGene00000223	atf-7	C07G2.2	protein_coding_gene	6428.86	0.0581337	0.180036	0.322901	0.74677	1
WBGene00000224	atgp-1	F26D10.9	protein_coding_gene	986.233	0.0344507	0.213471	0.161383	0.871792	1
WBGene00000225	atgp-2	C38C6.2	protein_coding_gene	368.955	-0.0984789	0.250013	-0.393895	0.693659	1
WBGene00000226	atl-1	T06E4.3	protein_coding_gene	589.066	-0.784014	0.604305	-1.29738	0.1945	1
WBGene00000227	atm-1	Y48G1BL.2	protein_coding_gene	763.805	-0.346753	0.418731	-0.828103	0.407612	1
WBGene00000228	atn-1	W04D2.1	protein_coding_gene	762.499	-0.0394196	0.267039	-0.147617	0.882645	1
WBGene00000229	atp-2	C34E10.6	protein_coding_gene	74055.3	0.129327	0.298027	0.433944	0.664329	1
WBGene00000230	atp-3	F27C1.7	protein_coding_gene	19842.1	0.170196	0.289357	0.588187	0.556407	1
WBGene00000231	atx-2	D2045.1	protein_coding_gene	5356.36	-0.0551055	0.192029	-0.286965	0.774139	1
WBGene00000232	avr-14	B0207.12	protein_coding_gene	14.1652	-0.615873	0.648037	-0.950368	0.341925	1
WBGene00000233	avr-15	R11G10.1	protein_coding_gene	75.6097	-0.743991	0.356031	-2.08968	0.0366465	1
WBGene00000235	baf-1	B0464.7	protein_coding_gene	4528.91	0.210763	0.294311	0.716125	0.473914	1
WBGene00000236	bag-1	F57B10.11	protein_coding_gene	1529.02	-0.195819	0.275369	-0.711116	0.477013	1
WBGene00000237	bam-2	Y71F9AR.1	protein_coding_gene	454.917	-0.253814	0.253035	-1.00308	0.315824	1
WBGene00000238	bar-1	C54D1.6	protein_coding_gene	124.566	-0.446872	0.392904	-1.13736	0.255389	1
WBGene00000239	bas-1	C05D2.4	protein_coding_gene	432.467	0.0469067	0.278635	0.168344	0.866312	1
WBGene00000240	pah-1	K08F8.4	protein_coding_gene	668.783	-0.152627	0.197007	-0.774729	0.4385	1
WBGene00000241	bbs-1	Y105E8A.5	protein_coding_gene	3.65413	-0.370933	1.26674	-0.292826	0.769655	1
WBGene00000242	bbs-2	F20D12.3	protein_coding_gene	2.34394	-1.45588	2.24408	-0.648764	0.516491	1
WBGene00000244	bbs-8	T25F10.5	protein_coding_gene	4.26568	-1.39431	1.31198	-1.06275	0.287895	1
WBGene00000245	bca-1	T13C5.5	protein_coding_gene	363.97	0.0966869	0.265856	0.363681	0.716096	1
WBGene00000246	bcc-1	M7.3	protein_coding_gene	27.4109	-0.486527	0.510893	-0.952306	0.340942	1
WBGene00000247	bec-1	T19E7.3	protein_coding_gene	1704.63	0.0665807	0.285927	0.232859	0.815871	1
WBGene00000248	ben-1	C54C6.2	protein_coding_gene	683.42	-0.0110165	0.183067	-0.0601771	0.952015	1
WBGene00000249	bir-1	T27F2.3	protein_coding_gene	1890.55	-0.0614288	0.23972	-0.256253	0.797756	1
WBGene00000250	bir-2	C50B8.2	protein_coding_gene	2082.43	0.351843	0.242144	1.45303	0.146215	1
WBGene00000251	bli-1	C09G5.6	protein_coding_gene	2.15373	0.273362	1.43247	0.190832	0.848657	1
WBGene00000252	bli-2	F59E12.12	protein_coding_gene	0.71257	-0.672151	3.4254	-0.196225	0.844434	1
WBGene00000253	bli-3	F56C11.1	protein_coding_gene	209.567	-0.223659	0.277719	-0.805342	0.420623	1
WBGene00000254	bli-4	K04F10.4	protein_coding_gene	6713.54	-0.0106506	0.221926	-0.0479915	0.961723	1
WBGene00000255	bli-5	F45G2.5	protein_coding_gene	12.4539	-0.260579	1.01311	-0.257208	0.797018	1
WBGene00000256	bli-6	Y73B6BL.34	protein_coding_gene	9.3169	-0.16674	1.03132	-0.161677	0.871561	1
WBGene00000257	bmk-1	F23B12.8	protein_coding_gene	3065.87	-0.173046	0.234657	-0.737442	0.460854	1
WBGene00000259	bpl-1	F13H8.10	protein_coding_gene	534.487	-0.369812	0.378186	-0.977857	0.328145	1
WBGene00000262	bra-1	F54B11.6	protein_coding_gene	100.19	-0.0746813	0.342242	-0.218212	0.827264	1
WBGene00000263		F23H11.5	protein_coding_gene	8676.75	0.234203	0.373721	0.626679	0.530869	1
WBGene00000264	brc-1	C36A4.8	protein_coding_gene	1293.61	-0.177494	0.311308	-0.570158	0.568571	1
WBGene00000265	brd-1	K04C2.4	protein_coding_gene	1653.46	0.00201059	0.237543	0.0084641	0.993247	1
WBGene00000266	bre-1	C53B4.7	protein_coding_gene	302.676	-0.289008	0.219418	-1.31716	0.187786	1
WBGene00000267	bre-2	Y39E4B.9	protein_coding_gene	15.4308	-0.150848	0.844661	-0.17859	0.858259	1
WBGene00000268	bre-3	B0464.4	protein_coding_gene	2665.37	0.111743	0.211928	0.52727	0.598006	1
WBGene00000269	bre-4	Y73E7A.7	protein_coding_gene	1343.2	0.226654	0.249827	0.907247	0.364276	1
WBGene00000270	bre-5	T12G3.8	protein_coding_gene	234.052	-0.428338	0.523369	-0.818425	0.413115	1
WBGene00000271	brf-1	F45E12.2	protein_coding_gene	1767.78	-0.275562	0.322057	-0.855632	0.392201	1
WBGene00000272	bro-1	F56A3.5	protein_coding_gene	9.074	0.345515	0.93939	0.367808	0.713016	1
WBGene00000273	brp-1	Y79H2A.1	protein_coding_gene	15869.7	-0.0531369	0.248853	-0.213527	0.830916	1
WBGene00000274	btf-1	F15D4.1	protein_coding_gene	1618.57	-0.0552199	0.26461	-0.208684	0.834695	1
WBGene00000275	bub-1	R06C7.8	protein_coding_gene	9088.46	0.186475	0.241849	0.771039	0.440684	1
WBGene00000276	byn-1	F57B9.5	protein_coding_gene	5373.36	0.0704283	0.227554	0.309502	0.75694	1
WBGene00000277	cab-1	C23H4.1	protein_coding_gene	1568.38	-0.181137	0.227034	-0.79784	0.424963	1
WBGene00000279	cah-1	F54D8.4	protein_coding_gene	53.9793	-0.582513	0.391899	-1.48639	0.137177	1
WBGene00000280	cah-2	D1022.8	protein_coding_gene	13.8152	0.178987	0.731742	0.244605	0.806763	1
WBGene00000281	cah-3	K05G3.3	protein_coding_gene	819.89	0.133518	0.271452	0.491867	0.622813	1
WBGene00000282	cah-4	R01E6.3	protein_coding_gene	2656.8	0.0452997	0.280723	0.161368	0.871804	1
WBGene00000283	cah-5	R173.1	protein_coding_gene	497.892	-0.0637259	0.294433	-0.216436	0.828648	1
WBGene00000284	cah-6	T28F2.3	protein_coding_gene	22.2678	-0.164573	0.559846	-0.293961	0.768788	1
WBGene00000285	cal-1	C13C12.1	protein_coding_gene	38.1844	-0.542317	0.701801	-0.772749	0.439671	1
WBGene00000286	cal-2	C18E9.1	protein_coding_gene	30.8198	-0.424878	0.535471	-0.793466	0.427507	1
WBGene00000287	cal-3	M02B7.6	protein_coding_gene	8.68023	-1.32023	1.03205	-1.27923	0.200817	1
WBGene00000288	cal-4	T07G12.1	protein_coding_gene	14.3301	-0.225056	0.871979	-0.258098	0.796331	1
WBGene00000289	cam-1	C01G6.8	protein_coding_gene	2534.32	0.0711874	0.218577	0.325686	0.744662	1
WBGene00000292	cap-1	D2024.6	protein_coding_gene	3935.47	0.0682592	0.188149	0.362794	0.716758	1
WBGene00000293	cap-2	M106.5	protein_coding_gene	5367.53	0.135344	0.216002	0.626586	0.53093	1
WBGene00000294	cas-1	F41G4.2	protein_coding_gene	2609.45	0.0329449	0.252093	0.130686	0.896024	1
WBGene00000295	cat-1	W01C8.6	protein_coding_gene	3.55951	-0.351616	1.19924	-0.293199	0.76937	1
WBGene00000296	cat-2	B0432.5	protein_coding_gene	4.7924	0.50455	1.20962	0.417114	0.676595	1
WBGene00000298	cat-4	F32G8.6	protein_coding_gene	812.718	-0.120277	0.468907	-0.256505	0.797561	1
WBGene00000301	cav-1	T13F2.8	protein_coding_gene	3601.2	-0.122459	0.327568	-0.373842	0.708522	1
WBGene00000302	cav-2	C56A3.7	protein_coding_gene	57.4286	0.331272	0.336388	0.984793	0.324726	1
WBGene00000308		C04A11.t1	tRNA_gene	0.156002	1.98567	4.38246	0.453095	0.650481	1
WBGene00000366	cbp-1	R10E11.1	protein_coding_gene	2874.7	-0.296638	0.360155	-0.823641	0.410144	1
WBGene00000367	cca-1	C54D2.5	protein_coding_gene	74.7608	-0.494016	0.494514	-0.998993	0.317798	1
WBGene00000368	ccb-1	T28F2.5	protein_coding_gene	92.3509	-0.313967	0.326563	-0.96143	0.336336	1
WBGene00000369	ccf-1	Y56A3A.20	protein_coding_gene	5553.33	0.205741	0.331758	0.620153	0.535157	1
WBGene00000370	ccg-1	Y73F8A.6	protein_coding_gene	2178.13	0.0809395	0.211284	0.383084	0.701657	1
WBGene00000371	cox-5B	F26E4.9	protein_coding_gene	10835.5	0.293895	0.375781	0.782091	0.434161	1
WBGene00000372	cyp-13A7	T10B9.10	protein_coding_gene	7.40456	-0.0954258	1.2602	-0.0757227	0.93964	1
WBGene00000373	cyp-14A5	F08F3.7	protein_coding_gene	160.713	0.0647601	0.368588	0.175698	0.860532	1
WBGene00000374	cyp-31A1	C01F6.3	pseudogene	101.715	0.155134	0.262302	0.591432	0.554231	1
WBGene00000375	cyp-44A1	ZK177.5	protein_coding_gene	1075.64	-0.30158	0.354563	-0.850568	0.395009	1
WBGene00000376	ccr-4	ZC518.3	protein_coding_gene	11376.8	0.0652563	0.172873	0.377481	0.705816	1
WBGene00000377	cct-1	T05C12.7	protein_coding_gene	15551.1	0.190998	0.32768	0.582881	0.559974	1
WBGene00000378	cct-2	T21B10.7	protein_coding_gene	14084.4	0.166099	0.309676	0.536364	0.591707	1
WBGene00000379	cct-4	K01C8.10	protein_coding_gene	13411.4	0.097516	0.285704	0.341319	0.732864	1
WBGene00000380	cct-5	C07G2.3	protein_coding_gene	20276.1	0.15578	0.299439	0.520239	0.602897	1
WBGene00000381	cct-6	F01F1.8	protein_coding_gene	18122.1	0.111275	0.261545	0.425454	0.670506	1
WBGene00000382	cdc-6	C43E11.10	protein_coding_gene	3908.53	0.0443385	0.195292	0.227037	0.820395	1
WBGene00000383	cdc-14	C17G10.4	protein_coding_gene	3464.28	0.0380842	0.238008	0.160012	0.872871	1
WBGene00000386	cdc-25.1	K06A5.7	protein_coding_gene	10733.9	0.270215	0.291035	0.928463	0.353168	1
WBGene00000387	cdc-25.2	F16B4.8	protein_coding_gene	1904.52	0.0609826	0.187665	0.324955	0.745215	1
WBGene00000388	cdc-25.3	ZK637.11	protein_coding_gene	962.429	-0.0665168	0.29488	-0.225573	0.821534	1
WBGene00000389	cdc-25.4	R05H5.2	protein_coding_gene	1.99955	1.40318	1.73988	0.806481	0.419966	1
WBGene00000390	cdc-42	R07G3.1	protein_coding_gene	5973.94	0.0783307	0.18097	0.432839	0.665132	1
WBGene00000391	cdd-1	C47D2.2	protein_coding_gene	77.5359	-0.152361	0.417683	-0.364777	0.715278	1
WBGene00000392	cdd-2	F49E8.4	protein_coding_gene	1399.58	0.364504	0.249476	1.46108	0.143994	1
WBGene00000393	cdf-1	C15B12.7	protein_coding_gene	732.391	0.0203864	0.183593	0.111042	0.911583	1
WBGene00000395	cdh-3	ZK112.7	protein_coding_gene	34.2467	-1.70196	1.41025	-1.20685	0.227491	1
WBGene00000396	cdh-4	F25F2.2	protein_coding_gene	506.74	-0.576646	0.498065	-1.15777	0.246956	1
WBGene00000397	cdh-5	F08B4.2	protein_coding_gene	39.7183	-0.979125	0.720066	-1.35977	0.173902	1
WBGene00000399	cdh-7	R05H10.6	protein_coding_gene	3.25301	1.3297	1.41273	0.941226	0.346589	1
WBGene00000401	cdh-9	F59C12.1	protein_coding_gene	17.7069	-0.196987	0.515635	-0.382029	0.70244	1
WBGene00000402	cdh-10	C45G7.5	protein_coding_gene	13.7614	-0.618453	0.629186	-0.982941	0.325636	1
WBGene00000403	casy-1	B0034.3	protein_coding_gene	544.492	-0.0467583	0.191937	-0.243613	0.807531	1
WBGene00000405	cdk-1	T05G5.3	protein_coding_gene	14565.3	0.205121	0.280643	0.730897	0.464842	1
WBGene00000406	cdk-4	F18H3.5	protein_coding_gene	306.481	-0.161453	0.344895	-0.468123	0.639697	1
WBGene00000407	cdk-5	T27E9.3	protein_coding_gene	1952.5	0.308802	0.273141	1.13056	0.25824	1
WBGene00000408	cdk-7	Y39G10AL.3	protein_coding_gene	3001.34	0.00445543	0.265333	0.0167918	0.986603	1
WBGene00000409	cdk-8	F39H11.3	protein_coding_gene	1464.13	-0.730294	0.472091	-1.54693	0.121879	1
WBGene00000410	cdk-9	H25P06.2	protein_coding_gene	1919.2	0.093857	0.246493	0.380769	0.703375	1
WBGene00000411	cdl-1	R06F6.1	protein_coding_gene	8692.55	0.21125	0.242018	0.872871	0.382733	1
WBGene00000412	cdr-1	F35E8.11	protein_coding_gene	31.773	0.260891	0.494902	0.527157	0.598085	1
WBGene00000413	cdt-1	Y54E10A.15	protein_coding_gene	1564.44	-0.345139	0.378292	-0.912361	0.361579	1
WBGene00000414	cec-1	ZK1236.2	protein_coding_gene	471.576	0.0031511	0.472656	0.00666678	0.994681	1
WBGene00000415	ced-1	Y47H9C.4	protein_coding_gene	2644.9	-0.114637	0.273465	-0.419201	0.675069	1
WBGene00000416	ced-2	Y41D4B.13	protein_coding_gene	4248.16	0.203557	0.244257	0.833374	0.404634	1
WBGene00000417	ced-3	C48D1.2	protein_coding_gene	6027.1	-0.00273173	0.219852	-0.0124253	0.990086	1
WBGene00000418	ced-4	C35D10.9	protein_coding_gene	1267.96	0.120028	0.1845	0.650555	0.515334	1
WBGene00000419	ced-5	C02F4.1	protein_coding_gene	770.727	-0.607698	0.545851	-1.1133	0.265578	1
WBGene00000420	ced-6	F56D2.7	protein_coding_gene	2757.54	0.0856246	0.207855	0.411944	0.680381	1
WBGene00000421	ced-7	C48B4.4	protein_coding_gene	2359.08	-0.542125	0.468843	-1.1563	0.247557	1
WBGene00000422	ced-8	F08F1.5	protein_coding_gene	77.2317	-0.490332	0.418305	-1.17219	0.241121	1
WBGene00000423	ced-9	T07C4.8	protein_coding_gene	3044.38	0.222487	0.25216	0.882327	0.3776	1
WBGene00000424	ced-10	C09G12.8	protein_coding_gene	1251.65	0.0349694	0.183497	0.190572	0.848861	1
WBGene00000425	ced-11	ZK512.3	protein_coding_gene	28.3518	-0.529167	0.653305	-0.809985	0.417949	1
WBGene00000426	ced-12	Y106G6E.5	protein_coding_gene	1580.36	-0.431532	0.38628	-1.11715	0.26393	1
WBGene00000427	ced-13	R09F10.9	protein_coding_gene	1.22838	-2.66728	2.22435	-1.19912	0.230479	1
WBGene00000428	ceh-1	F16H11.4	protein_coding_gene	4.22008	0.6362	1.1277	0.564158	0.572647	1
WBGene00000429	ceh-2	C27A12.5	protein_coding_gene	2.27741	-1.80645	1.84775	-0.97765	0.328247	1
WBGene00000430	ceh-5	C16C2.1	protein_coding_gene	5.64552	0.477452	0.962521	0.496043	0.619864	1
WBGene00000431	ceh-6	K02B12.1	protein_coding_gene	14.7352	0.162668	0.810775	0.200633	0.840985	1
WBGene00000432	ceh-7	C34C6.8	protein_coding_gene	0.542415	0	4.40746	0	1	1
WBGene00000433	ceh-8	ZK265.4	protein_coding_gene	1.36706	2.00701	3.1142	0.644471	0.51927	1
WBGene00000434	ceh-9	Y65B4BR.9	protein_coding_gene	0.757019	0.0272248	2.92509	0.00930734	0.992574	1
WBGene00000435	ceh-10	W03A3.1	protein_coding_gene	11.1557	-0.876997	0.755718	-1.16048	0.245853	1
WBGene00000436	ceh-12	F33D11.4	protein_coding_gene	0.561165	3.52809	4.29411	0.821612	0.411298	1
WBGene00000437	ceh-13	R13A5.5	protein_coding_gene	44.4844	-0.938861	0.455142	-2.06279	0.0391327	1
WBGene00000438	ceh-14	F46C8.5	protein_coding_gene	26.9583	0.256572	0.497525	0.515696	0.606066	1
WBGene00000439	ceh-16	C13G5.1	protein_coding_gene	31.4676	-0.470603	0.516285	-0.911518	0.362022	1
WBGene00000440	ceh-17	D1007.1	protein_coding_gene	0.0794112	-0.672148	4.40746	-0.152502	0.878791	1
WBGene00000441	ceh-18	ZC64.3	protein_coding_gene	88.2003	0.130178	0.272958	0.476914	0.633423	1
WBGene00000442	ceh-19	F20D12.6	protein_coding_gene	18.0924	0.323923	0.56448	0.573843	0.566074	1
WBGene00000443	ceh-20	F31E3.1	protein_coding_gene	352.015	-0.326986	0.232825	-1.40443	0.160191	1
WBGene00000444	ceh-21	T26C11.6	protein_coding_gene	1197.71	0.37882	0.382305	0.990884	0.321742	1
WBGene00000445	ceh-22	F29F11.5	protein_coding_gene	1.43211	-0.279451	1.85946	-0.150286	0.880539	1
WBGene00000446	ceh-23	ZK652.5	protein_coding_gene	1.07354	3.06654	2.42389	1.26513	0.205824	1
WBGene00000447	ceh-24	F55B12.1	protein_coding_gene	1.60886	-0.987103	2.6828	-0.367938	0.71292	1
WBGene00000448	pros-1	K12H4.1	protein_coding_gene	15.393	-0.309933	0.881097	-0.351758	0.72502	1
WBGene00000449	ceh-27	F46F3.1	protein_coding_gene	2.7009	0.220222	1.77789	0.123867	0.901421	1
WBGene00000450	ceh-28	K03A11.3	protein_coding_gene	0.0762772	-0.672148	4.40746	-0.152502	0.878791	1
WBGene00000451	ceh-30	C33D12.7	protein_coding_gene	8.41135	0.317147	0.870659	0.364261	0.715663	1
WBGene00000452	ceh-31	C33D12.1	protein_coding_gene	0.621133	0.0837587	3.45267	0.0242591	0.980646	1
WBGene00000453	ceh-32	W05E10.3	protein_coding_gene	195.129	-0.297607	0.479076	-0.621209	0.534462	1
WBGene00000454	ceh-33	C10G8.7	protein_coding_gene	0.93736	1.52681	2.76362	0.552467	0.580628	1
WBGene00000455	ceh-34	C10G8.6	protein_coding_gene	6.55522	-0.0495378	0.788536	-0.0628225	0.949908	1
WBGene00000457	ceh-36	C37E2.4	protein_coding_gene	1.13915	-0.823194	2.37126	-0.347154	0.728475	1
WBGene00000458	ceh-37	C37E2.5	protein_coding_gene	160.689	-0.317064	0.28703	-1.10464	0.269317	1
WBGene00000459	ceh-38	F22D3.1	protein_coding_gene	3081.1	-0.234208	0.393231	-0.5956	0.551443	1
WBGene00000460	ceh-39	T26C11.7	protein_coding_gene	1019.04	0.0886207	0.188986	0.468928	0.639121	1
WBGene00000461	ceh-40	F17A2.5	protein_coding_gene	330.413	0.0570208	0.222376	0.256416	0.797629	1
WBGene00000462	ceh-41	T26C11.5	protein_coding_gene	491.433	0.202305	0.208215	0.971616	0.331242	1
WBGene00000463	ceh-43	C28A5.4	protein_coding_gene	227.126	-0.281618	0.380423	-0.740277	0.459132	1
WBGene00000464	ceh-44	Y54F10AM.4	protein_coding_gene	1796.41	-0.372126	0.323184	-1.15144	0.249553	1
WBGene00000465	cpg-1	C07G2.1	protein_coding_gene	124849	0.301849	0.342347	0.881706	0.377936	1
WBGene00000466	cel-1	C03D6.3	protein_coding_gene	1287.23	-0.423329	0.4242	-0.997947	0.318305	1
WBGene00000467	cep-1	F52B5.5	protein_coding_gene	1195.43	-0.620195	0.513922	-1.20679	0.227514	1
WBGene00000468	ces-1	F43G9.11	protein_coding_gene	4.90222	-0.306797	1.21539	-0.252427	0.800711	1
WBGene00000469	ces-2	ZK909.4	protein_coding_gene	18.0982	-0.643537	0.548864	-1.17249	0.241001	1
WBGene00000472	cey-1	F33A8.3	protein_coding_gene	9677.96	-0.110762	0.173062	-0.640013	0.522164	1
WBGene00000473	cey-2	F46F11.2	protein_coding_gene	147464	0.203681	0.354265	0.574939	0.565332	1
WBGene00000474	cey-3	M01E11.5	protein_coding_gene	46805	0.27837	0.231217	1.20393	0.228616	1
WBGene00000475	cey-4	Y39A1C.3	protein_coding_gene	36599	0.00414057	0.244768	0.0169163	0.986503	1
WBGene00000476	cfi-1	T23D8.8	protein_coding_gene	8.50198	-0.392047	1.00855	-0.388725	0.69748	1
WBGene00000477	cft-1	C18C4.2	protein_coding_gene	9.32353	-0.782716	0.757267	-1.03361	0.30132	1
WBGene00000478	cfz-2	F27E11.3	protein_coding_gene	92.5903	-0.58224	0.402404	-1.4469	0.147924	1
WBGene00000479	cgh-1	C07H6.5	protein_coding_gene	82320	0.00745279	0.237615	0.031365	0.974978	1
WBGene00000480	cgp-1	Y38C9A.2	protein_coding_gene	5649.25	0.201325	0.200362	1.00481	0.314989	1
WBGene00000481	cha-1	ZC416.8	protein_coding_gene	17.137	-0.303813	0.5613	-0.541267	0.588323	1
WBGene00000482	chd-3	T14G8.1	protein_coding_gene	688.283	-0.450359	0.336647	-1.33778	0.180969	1
WBGene00000484	che-2	F38G1.1	protein_coding_gene	1.47249	-0.672153	2.39247	-0.280945	0.778752	1
WBGene00000485	che-3	F18C12.1	protein_coding_gene	6.37851	-2.58933	1.59246	-1.626	0.10395	1
WBGene00000487	che-6	C23H5.7	protein_coding_gene	0.99043	-0.0507987	2.57343	-0.0197397	0.984251	1
WBGene00000488	che-7	F26D11.10	protein_coding_gene	6.41509	1.05044	0.936404	1.12178	0.261958	1
WBGene00000490	che-11	C27A7.4	protein_coding_gene	4.0174	-1.06424	1.97629	-0.538504	0.590229	1
WBGene00000491	che-12	B0024.8	protein_coding_gene	5.04887	-0.306864	1.34262	-0.228557	0.819214	1
WBGene00000492	che-13	F59C6.7	protein_coding_gene	3.05909	0.407668	1.71722	0.237399	0.812347	1
WBGene00000493	che-14	F56H1.1	protein_coding_gene	11.9377	-0.51504	0.932063	-0.552581	0.58055	1
WBGene00000496	chs-1	T25G3.2	protein_coding_gene	12850.5	0.0948919	0.280797	0.337938	0.73541	1
WBGene00000497	chs-2	F48A11.1	protein_coding_gene	33.6984	-0.22975	0.564935	-0.406684	0.68424	1
WBGene00000498	chk-1	Y39H10A.7	protein_coding_gene	4167.75	0.238872	0.238367	1.00212	0.316286	1
WBGene00000499	chk-2	Y60A3A.12	protein_coding_gene	228.844	-0.26467	0.327074	-0.809205	0.418397	1
WBGene00000500	chn-1	T09B4.10	protein_coding_gene	1973.06	-0.27618	0.530413	-0.520688	0.602584	1
WBGene00000501	cho-1	C48D1.3	protein_coding_gene	14.4321	0.55177	0.626887	0.880175	0.378765	1
WBGene00000502	chp-1	Y110A7A.13	protein_coding_gene	1684.99	-0.26124	0.203346	-1.28471	0.198895	1
WBGene00000503	cht-1	C04F6.3	protein_coding_gene	2747.24	-0.0589756	0.318787	-0.185	0.853229	1
WBGene00000506	cic-1	H14E04.5	protein_coding_gene	972.365	0.160645	0.190919	0.841433	0.400106	1
WBGene00000507	cit-1.1	F44B9.4	protein_coding_gene	1080.97	0.109565	0.276243	0.396626	0.691644	1
WBGene00000508	cit-1.2	F44B9.3	protein_coding_gene	857.972	-0.157611	0.293692	-0.536654	0.591507	1
WBGene00000509	cka-1	C28D4.2	protein_coding_gene	2147.28	0.186115	0.205697	0.904801	0.365571	1
WBGene00000510	cka-2	C52B9.1	protein_coding_gene	22.5472	0.561395	0.67684	0.829435	0.406858	1
WBGene00000511	ckb-1	B0285.8	protein_coding_gene	37.5586	0.028414	0.444101	0.0639808	0.948986	1
WBGene00000512	ckb-2	B0285.9	protein_coding_gene	299.145	-0.0376707	0.237563	-0.158571	0.874007	1
WBGene00000513	ckb-3	B0285.10	protein_coding_gene	0.287086	-2.2218	4.32465	-0.513752	0.607425	1
WBGene00000514	ckb-4	F22F7.5	protein_coding_gene	221.449	0.0565287	0.209748	0.269508	0.787539	1
WBGene00000515	ckc-1	T27A10.3	protein_coding_gene	253.778	-0.207558	0.247781	-0.837669	0.402217	1
WBGene00000516	cki-1	T05A6.1	protein_coding_gene	94.8977	0.227819	0.356747	0.6386	0.523083	1
WBGene00000517	cki-2	T05A6.2	protein_coding_gene	2398.74	0.19476	0.221511	0.879233	0.379275	1
WBGene00000518	ckk-1	C05H8.1	protein_coding_gene	16.7034	-0.639691	0.598618	-1.06861	0.285245	1
WBGene00000519	cku-70	Y47D3A.4	protein_coding_gene	2181.91	-0.0341312	0.254241	-0.134247	0.893207	1
WBGene00000520	cku-80	R07E5.8	protein_coding_gene	1103.42	-0.784135	0.523036	-1.4992	0.133822	1
WBGene00000521	cky-1	C15C8.2	protein_coding_gene	2.15092	1.84278	2.49536	0.738486	0.460219	1
WBGene00000522	clc-1	C09F12.1	protein_coding_gene	541.956	0.0484849	0.350204	0.138447	0.889887	1
WBGene00000523	clc-2	C01C10.1	protein_coding_gene	52.1907	0.132714	0.33835	0.392239	0.694882	1
WBGene00000524	clc-3	ZK563.4	protein_coding_gene	45.7102	0.746739	0.490045	1.52382	0.127555	1
WBGene00000525	clc-4	T05A10.2	protein_coding_gene	2.96155	0.521834	1.69286	0.308256	0.757888	1
WBGene00000526	clc-5	C01C10.4	protein_coding_gene	38.0523	-0.109566	0.46045	-0.237954	0.811917	1
WBGene00000527	cle-1	C36B1.1	protein_coding_gene	1200.86	0.0913929	0.214572	0.425932	0.670158	1
WBGene00000528	clh-1	T27D12.2	protein_coding_gene	644.147	-0.2901	0.213896	-1.35626	0.175016	1
WBGene00000529	clh-2	B0491.8	protein_coding_gene	13.1518	0.126394	0.632922	0.199699	0.841716	1
WBGene00000530	clh-3	E04F6.11	protein_coding_gene	490.921	-0.195066	0.40529	-0.4813	0.630303	1
WBGene00000531	clh-4	T06F4.2	protein_coding_gene	14.9687	0.0523869	0.750791	0.0697756	0.944372	1
WBGene00000532	clh-5	C07H4.2	protein_coding_gene	1737.5	-0.00303908	0.243545	-0.0124785	0.990044	1
WBGene00000533	clh-6	R07B7.1	protein_coding_gene	1223.23	-0.00160935	0.27937	-0.00576063	0.995404	1
WBGene00000534	cpi-2	R01B10.1	protein_coding_gene	8676.19	0.0735741	0.295531	0.248956	0.803395	1
WBGene00000535	cpi-1	K08B4.6	protein_coding_gene	7905.25	-0.374405	0.477766	-0.783657	0.433241	1
WBGene00000536	clk-1	ZC395.2	protein_coding_gene	742.258	-0.343088	0.258423	-1.32762	0.184303	1
WBGene00000537	clk-2	C07H6.6	protein_coding_gene	1761.72	-0.115954	0.297907	-0.389229	0.697107	1
WBGene00000539	cln-3.1	F07B10.1	protein_coding_gene	29.2501	-0.62345	0.442861	-1.40778	0.159196	1
WBGene00000540	cln-3.2	C01G8.2	protein_coding_gene	609.66	0.242334	0.229625	1.05535	0.291267	1
WBGene00000541	cln-3.3	ZC190.1	protein_coding_gene	15.2128	0.505935	0.671187	0.753792	0.450974	1
WBGene00000542	clp-1	C06G4.2	protein_coding_gene	3309.08	-0.222987	0.242449	-0.919727	0.357715	1
WBGene00000543	clp-2	T04A8.16	protein_coding_gene	613.754	-0.376133	0.33546	-1.12125	0.262183	1
WBGene00000544	clp-3	Y47H10A.1	protein_coding_gene	12.5609	-0.959884	0.636541	-1.50797	0.131563	1
WBGene00000545	clp-4	Y39A3CL.5	protein_coding_gene	578.254	-0.0590205	0.242189	-0.243696	0.807466	1
WBGene00000546	clp-6	Y77E11A.10	protein_coding_gene	9.20843	0.909079	0.948914	0.958021	0.338052	1
WBGene00000547	clp-7	Y77E11A.11	protein_coding_gene	2430.19	0.0467157	0.228428	0.20451	0.837955	1
WBGene00000548	clr-1	F56D1.4	protein_coding_gene	2376.88	-0.206258	0.381049	-0.54129	0.588308	1
WBGene00000549	cls-2	R107.6	protein_coding_gene	2656.41	0.00649122	0.264249	0.0245648	0.980402	1
WBGene00000550	clu-1	F55H2.6	protein_coding_gene	4795.81	-0.172665	0.237046	-0.728403	0.466367	1
WBGene00000551	clx-1	C50F7.2	protein_coding_gene	19.1986	0.886259	0.63947	1.38593	0.165769	1
WBGene00000552	cmd-1	T21H3.3	protein_coding_gene	10465.2	0.167507	0.287525	0.582584	0.560174	1
WBGene00000553	cmk-1	K07A9.2	protein_coding_gene	33.0613	0.350297	0.485127	0.722073	0.47025	1
WBGene00000554	cnb-1	F55C10.1	protein_coding_gene	698.14	0.0407096	0.18096	0.224965	0.822006	1
WBGene00000555	cnc-1	R09B5.2	protein_coding_gene	2.4537	0.95898	2.11499	0.45342	0.650246	1
WBGene00000556	cnc-2	R09B5.3	protein_coding_gene	752.617	0.154245	0.378693	0.407309	0.683781	1
WBGene00000557	cnc-3	R09B5.8	protein_coding_gene	278.982	0.605124	0.486872	1.24288	0.213911	1
WBGene00000558	cnc-4	R09B5.9	protein_coding_gene	512.947	-0.219176	0.507769	-0.431646	0.665999	1
WBGene00000559	cnc-5	R09B5.10	protein_coding_gene	0.0582544	0	4.40746	0	1	1
WBGene00000560	cnc-6	Y46E12A.1	protein_coding_gene	118.442	-0.813097	0.629525	-1.2916	0.196495	1
WBGene00000561	cnd-1	C34E10.7	protein_coding_gene	3.64326	1.96459	1.09004	1.80231	0.0714974	1
WBGene00000562	cng-1	F14H8.6	protein_coding_gene	10.9754	-0.195358	1.03095	-0.189494	0.849706	1
WBGene00000563	cng-3	F38E11.12	protein_coding_gene	0.0794112	-0.672148	4.40746	-0.152502	0.878791	1
WBGene00000564	cnk-1	R01H10.8	protein_coding_gene	2305.2	0.0895578	0.207279	0.432064	0.665695	1
WBGene00000565	cnt-1	Y17G7B.15	protein_coding_gene	2288.39	0.178381	0.314902	0.566466	0.571077	1
WBGene00000566	cnt-2	Y39A1A.15	protein_coding_gene	2150.01	-0.073163	0.245801	-0.297651	0.76597	1
WBGene00000567	cnx-1	ZK632.6	protein_coding_gene	7334.41	-0.0611716	0.206085	-0.296827	0.766599	1
WBGene00000583	cof-2	C48E7.5	protein_coding_gene	9.98679	-0.609636	0.963859	-0.632495	0.527063	1
WBGene00000584	cog-1	R03C1.3	protein_coding_gene	15.844	-0.340682	0.579578	-0.587811	0.556659	1
WBGene00000585	cogc-2	C06G3.10	protein_coding_gene	1675.63	-0.41228	0.364833	-1.13005	0.258455	1
WBGene00000591	coh-1	K08A8.3	protein_coding_gene	685.219	-0.0175732	0.204908	-0.0857614	0.931656	1
WBGene00000592	coh-3	F08H9.1	protein_coding_gene	2109.92	0.112993	0.236049	0.478682	0.632165	1
WBGene00000593	col-2	W01B6.7	protein_coding_gene	9.17356	2.5157	0.851329	2.95502	0.00312646	1
WBGene00000594	col-3	T28C6.6	protein_coding_gene	16.0104	1.0556	0.738201	1.42996	0.152728	1
WBGene00000596	col-7	C15A11.5	protein_coding_gene	4.11642	4.5557	1.89281	2.40684	0.0160911	1
WBGene00000597	col-8	F11H8.3	protein_coding_gene	5219.78	0.445846	0.576946	0.772769	0.439659	1
WBGene00000598	col-9	F54B11.1	protein_coding_gene	1.22394	-1.51823	3.51351	-0.432112	0.66566	1
WBGene00000599	col-10	B0222.8	protein_coding_gene	11.7597	-0.39046	1.21502	-0.321361	0.747937	1
WBGene00000601	col-12	F15H10.1	protein_coding_gene	13.4781	0.161928	1.06474	0.152082	0.879122	1
WBGene00000602	col-13	F15H10.2	protein_coding_gene	6.16151	0.455297	1.76646	0.257745	0.796603	1
WBGene00000603	col-14	C46A5.3	protein_coding_gene	21.8789	0.597517	0.84091	0.71056	0.477357	1
WBGene00000606	col-17	F11G11.10	protein_coding_gene	31.6119	0.584589	0.962751	0.607207	0.543713	1
WBGene00000608	col-19	ZK1193.1	protein_coding_gene	4832.61	0.227787	0.540365	0.421543	0.673359	1
WBGene00000609	col-20	F11G11.11	protein_coding_gene	4959.5	0.809047	1.03386	0.782551	0.433891	1
WBGene00000610	col-33	F36A4.6	protein_coding_gene	1.36884	2.46361	2.21509	1.1122	0.266054	1
WBGene00000611	col-34	F36A4.10	protein_coding_gene	72.1666	0.024194	0.534497	0.0452649	0.963896	1
WBGene00000613	col-36	C27H5.5	protein_coding_gene	3.22222	1.25143	2.4373	0.513452	0.607635	1
WBGene00000615	col-38	F54C9.4	protein_coding_gene	207.326	-0.0876911	0.367747	-0.238455	0.811528	1
WBGene00000616	col-39	C09G5.4	protein_coding_gene	16.9959	1.20626	1.046	1.15321	0.248823	1
WBGene00000617	col-40	T13B5.4	protein_coding_gene	4.7794	2.23628	1.83464	1.21892	0.222876	1
WBGene00000618	col-41	T10B10.1	protein_coding_gene	8.23	1.66748	1.29307	1.28955	0.197207	1
WBGene00000620	col-43	ZC513.8	protein_coding_gene	306.435	0.114852	0.293414	0.391435	0.695476	1
WBGene00000621	col-44	F54B11.2	protein_coding_gene	0.154661	1.25143	4.40746	0.283933	0.776461	1
WBGene00000622	col-45	F53G12.7	protein_coding_gene	12.1704	-0.103899	0.941607	-0.110342	0.912138	1
WBGene00000623	col-46	Y18H1A.13	protein_coding_gene	8.21283	-0.883151	1.05975	-0.833355	0.404645	1
WBGene00000624	col-47	Y18H1A.12	protein_coding_gene	0.158822	-1.68644	4.35899	-0.386889	0.698839	1
WBGene00000625	col-48	Y54E10BL.2	protein_coding_gene	30.5258	-0.471027	0.605855	-0.777458	0.436889	1
WBGene00000626	col-49	K09H9.3	protein_coding_gene	3.96914	-1.83693	1.73029	-1.06163	0.288402	1
WBGene00000627	col-50	T28F2.6	protein_coding_gene	12.6234	0.914977	0.80154	1.14152	0.253652	1
WBGene00000628	col-51	T28F2.8	protein_coding_gene	0.576027	-0.676585	3.59218	-0.18835	0.850602	1
WBGene00000629	col-52	D1007.2	protein_coding_gene	1.30381	-2.21412	2.46149	-0.8995	0.368386	1
WBGene00000630	col-53	M01A12.1	protein_coding_gene	8.7945	-0.546165	1.14563	-0.476737	0.633549	1
WBGene00000631	col-54	F33D11.3	protein_coding_gene	2.4424	-0.367218	1.78323	-0.205929	0.836846	1
WBGene00000633	col-56	T08B2.2	protein_coding_gene	1.12602	1.25143	2.87735	0.434925	0.663617	1
WBGene00000634	col-58	F26B1.4	protein_coding_gene	3.05921	1.4948	1.84712	0.809259	0.418366	1
WBGene00000636	col-60	F22D6.10	protein_coding_gene	8.68885	0.142572	1.02153	0.139568	0.889001	1
WBGene00000637	col-61	C01H6.1	protein_coding_gene	0.712855	-0.551007	3.07998	-0.1789	0.858016	1
WBGene00000638	col-62	C15A11.6	protein_coding_gene	11.8602	0.0380633	0.85344	0.0445999	0.964426	1
WBGene00000639	col-63	ZK265.2	protein_coding_gene	3.04593	-4.46968	1.96938	-2.26959	0.0232323	1
WBGene00000640	col-64	F52F12.2	protein_coding_gene	24.3399	0.525442	0.544964	0.964176	0.334958	1
WBGene00000641	col-65	K08C9.4	protein_coding_gene	11.491	0.687375	0.905385	0.759207	0.447729	1
WBGene00000644	col-68	C50D2.4	protein_coding_gene	182.289	0.587334	0.39716	1.47883	0.139185	1
WBGene00000645	col-69	K01A2.7	protein_coding_gene	1.14931	-2.53533	2.84897	-0.889912	0.373513	1
WBGene00000646		H17B01.2	protein_coding_gene	0.724153	2.24737	3.34596	0.671667	0.501795	1
WBGene00000647	col-71	Y49F6B.10	protein_coding_gene	33.4128	0.390519	0.467964	0.834506	0.403996	1
WBGene00000648	col-72	W09G10.1	protein_coding_gene	1.18648	-2.31136	2.85641	-0.809186	0.418408	1
WBGene00000649	col-73	F11G11.12	protein_coding_gene	21.0894	-1.27789	1.26534	-1.00992	0.312534	1
WBGene00000650	col-74	ZK1248.2	protein_coding_gene	26.7499	1.12636	0.78697	1.43126	0.152354	1
WBGene00000651	col-75	K03H9.2	protein_coding_gene	0.0924373	1.25143	4.40746	0.283933	0.776461	1
WBGene00000652	col-76	M110.1	protein_coding_gene	518.932	0.0837631	0.290481	0.28836	0.773071	1
WBGene00000653	col-77	M195.1	protein_coding_gene	16.5348	-0.0497803	1.15158	-0.0432279	0.96552	1
WBGene00000654	col-78	W07A12.5	protein_coding_gene	0.0904026	0	4.40746	0	1	1
WBGene00000655	col-79	C09G5.3	protein_coding_gene	0.889401	2.19847	3.4332	0.640357	0.521941	1
WBGene00000656	col-80	C09G5.5	protein_coding_gene	7804.98	0.643605	0.8719	0.738164	0.460415	1
WBGene00000657	col-81	F38A3.1	protein_coding_gene	90.691	-0.318878	0.480955	-0.66301	0.507324	1
WBGene00000658	col-83	F33A8.9	protein_coding_gene	14.8726	0.704396	0.601021	1.172	0.241198	1
WBGene00000659	col-84	K12D12.3	protein_coding_gene	3.85223	-0.544096	1.12017	-0.485724	0.627163	1
WBGene00000660	col-85	T21B4.2	protein_coding_gene	20.4027	0.812479	0.721458	1.12616	0.260096	1
WBGene00000661	col-86	Y81G3A.5	protein_coding_gene	18.1452	-0.360671	0.605019	-0.596131	0.551087	1
WBGene00000662	col-87	Y39G8C.4	protein_coding_gene	1.18543	-0.411168	2.34671	-0.17521	0.860915	1
WBGene00000663	col-88	W05G11.3	protein_coding_gene	4.54426	1.30675	1.69753	0.769792	0.441423	1
WBGene00000664	col-89	F17C8.2	protein_coding_gene	13.6975	0.181773	0.677781	0.268189	0.788554	1
WBGene00000665	col-90	C29E4.1	protein_coding_gene	11.7407	-1.22209	1.40193	-0.871725	0.383358	1
WBGene00000666	col-91	F09G8.6	protein_coding_gene	3.69321	0.664003	1.61233	0.411828	0.680466	1
WBGene00000667	col-92	W05B2.6	protein_coding_gene	8.42833	2.21375	1.58959	1.39266	0.163723	1
WBGene00000668	col-93	W05B2.5	protein_coding_gene	746.789	1.48469	1.29662	1.14504	0.252191	1
WBGene00000669	col-94	W05B2.1	protein_coding_gene	48.8594	0.57643	1.26296	0.456412	0.648094	1
WBGene00000670	col-95	Y41C4A.16	protein_coding_gene	23195.3	0.535259	0.609752	0.877829	0.380036	1
WBGene00000671	col-96	Y41C4A.19	protein_coding_gene	146.784	0.0537177	0.372139	0.144348	0.885225	1
WBGene00000672	col-97	ZK1010.7	protein_coding_gene	20.3609	0.443297	0.779186	0.568924	0.569408	1
WBGene00000673	col-98	F14F7.1	protein_coding_gene	1635.51	0.300303	0.48003	0.625592	0.531583	1
WBGene00000674	col-99	F29C4.8	protein_coding_gene	60.6096	-0.117724	0.466085	-0.252582	0.800591	1
WBGene00000675	col-101	K02D7.3	protein_coding_gene	19201.2	0.58125	0.560234	1.03751	0.299497	1
WBGene00000676	col-102	C18H7.3	protein_coding_gene	0.0697065	0	4.40746	0	1	1
WBGene00000677	col-103	F56B3.1	protein_coding_gene	1582.7	0.45887	0.523752	0.876122	0.380964	1
WBGene00000678	col-104	F58F6.1	protein_coding_gene	21.5476	-0.162371	0.766901	-0.211724	0.832323	1
WBGene00000679	col-105	F58F6.2	protein_coding_gene	1.2212	-0.339319	2.63234	-0.128904	0.897434	1
WBGene00000680	col-106	Y77E11A.15	protein_coding_gene	26158.1	0.347904	0.450668	0.771972	0.440131	1
WBGene00000681	col-107	C34H4.4	protein_coding_gene	61.7721	0.51328	0.562837	0.911951	0.361795	1
WBGene00000682	col-108	Y41D4A.2	protein_coding_gene	1.16332	-0.563632	2.65844	-0.212016	0.832095	1
WBGene00000683	col-109	Y38C1BA.3	protein_coding_gene	13.4156	-0.183827	1.00753	-0.182453	0.855227	1
WBGene00000684	col-110	F19C7.7	protein_coding_gene	4.50536	2.14618	1.81772	1.1807	0.237722	1
WBGene00000685	col-111	F29B9.9	protein_coding_gene	41.3722	0.538835	0.417094	1.29188	0.196398	1
WBGene00000687	col-113	C34D4.15	protein_coding_gene	24.3821	0.0739342	0.516252	0.143213	0.886122	1
WBGene00000688	col-114	D2024.8	protein_coding_gene	0.672864	-3.17744	4.28729	-0.741129	0.458615	1
WBGene00000689	col-115	Y42H9B.1	protein_coding_gene	1.9733	0.19423	1.87003	0.103865	0.917277	1
WBGene00000690	col-116	F17E9.1	protein_coding_gene	46.0373	0.602223	0.653732	0.921208	0.356942	1
WBGene00000691	col-117	T28C6.4	protein_coding_gene	3.91685	0.749153	1.32345	0.566059	0.571354	1
WBGene00000692	col-118	T11B7.3	protein_coding_gene	107.352	0.301334	0.322991	0.932951	0.350846	1
WBGene00000693	col-119	C53B4.5	protein_coding_gene	17860.7	0.490142	0.622245	0.7877	0.430872	1
WBGene00000694	col-120	Y11D7A.11	protein_coding_gene	15.0882	0.344074	0.7452	0.461721	0.644282	1
WBGene00000695	col-121	F56D5.1	protein_coding_gene	13.893	0.462042	0.656374	0.703932	0.481475	1
WBGene00000696	col-122	T05A1.2	protein_coding_gene	47120.1	0.286501	0.490718	0.58384	0.559328	1
WBGene00000697	col-123	W08D2.6	protein_coding_gene	3.09395	0.66828	1.31623	0.507724	0.611647	1
WBGene00000698	col-124	C24F3.6	protein_coding_gene	3303.26	0.469805	0.757277	0.620388	0.535003	1
WBGene00000699	col-125	C29F4.1	protein_coding_gene	50.4499	0.0143256	0.724061	0.0197851	0.984215	1
WBGene00000702	col-128	F12F6.9	protein_coding_gene	0.50944	-0.724652	4.35899	-0.166243	0.867966	1
WBGene00000703	col-129	M18.1	protein_coding_gene	29.3374	0.537415	0.611796	0.878422	0.379715	1
WBGene00000704	col-130	F08G5.4	protein_coding_gene	5.02216	-0.433972	1.04296	-0.416098	0.677338	1
WBGene00000705	col-131	C39E9.3	protein_coding_gene	2.97944	2.99841	1.94284	1.54331	0.122756	1
WBGene00000706	col-132	C39E9.9	protein_coding_gene	8.85477	-1.10183	0.787853	-1.39852	0.161958	1
WBGene00000707	col-133	F52B11.4	protein_coding_gene	7.71537	1.51898	1.04057	1.45976	0.144356	1
WBGene00000708	col-135	M199.5	protein_coding_gene	173.935	-0.267092	0.530993	-0.503004	0.614962	1
WBGene00000709	col-136	Y51H4A.28	pseudogene	1.84372	1.00511	2.39343	0.419944	0.674526	1
WBGene00000710	col-137	Y51H4A.9	protein_coding_gene	1.38329	-0.66483	3.10836	-0.213885	0.830637	1
WBGene00000711	col-138	C52D10.13	protein_coding_gene	8.57675	-4.14904	1.56439	-2.65218	0.0079975	1
WBGene00000712	col-139	F41F3.4	protein_coding_gene	91.5762	0.336816	0.6838	0.492565	0.62232	1
WBGene00000713	col-140	F26F12.1	protein_coding_gene	15627.4	0.716156	0.875111	0.81836	0.413151	1
WBGene00000714	col-141	T15B7.5	protein_coding_gene	3.75981	0.28245	1.22458	0.230651	0.817586	1
WBGene00000715	col-142	T15B7.4	protein_coding_gene	291.198	0.65631	0.839638	0.781658	0.434415	1
WBGene00000716	col-143	T15B7.3	protein_coding_gene	17567	0.566642	0.6079	0.93213	0.351269	1
WBGene00000717	col-144	B0222.6	protein_coding_gene	27.1189	0.405324	0.910232	0.445298	0.656105	1
WBGene00000718	col-145	B0222.7	protein_coding_gene	11.1027	-0.0101625	1.31516	-0.00772723	0.993835	1
WBGene00000719	col-146	T06E4.6	protein_coding_gene	5.14987	0.147819	1.28388	0.115135	0.908338	1
WBGene00000720	col-147	T06E4.4	protein_coding_gene	18.5588	1.2321	0.905347	1.36092	0.173539	1
WBGene00000721	col-148	C12D8.8	protein_coding_gene	0.0780008	1.25143	4.40746	0.283933	0.776461	1
WBGene00000722	col-149	B0024.1	protein_coding_gene	10.3808	0.834447	1.00739	0.828328	0.407485	1
WBGene00000723	col-150	B0024.2	protein_coding_gene	23.6531	-0.227673	0.636608	-0.357634	0.720617	1
WBGene00000724	col-151	AC3.6	protein_coding_gene	1.97388	-0.247787	1.71559	-0.144433	0.885159	1
WBGene00000725	col-152	F32G8.5	protein_coding_gene	0.415074	0.332632	4.31467	0.0770933	0.938549	1
WBGene00000726	col-153	F17C11.3	protein_coding_gene	32.6103	0.631733	0.498305	1.26776	0.204882	1
WBGene00000727	col-154	F55C10.2	protein_coding_gene	15.011	-0.558318	0.923646	-0.604471	0.54553	1
WBGene00000728	col-155	F55C10.3	protein_coding_gene	59.9414	0.549024	0.591423	0.928311	0.353246	1
WBGene00000729	col-156	F57B7.3	protein_coding_gene	4.91091	-4.13423	1.85246	-2.23175	0.0256313	1
WBGene00000730	col-157	T11F9.9	protein_coding_gene	6.80984	-1.90656	1.40086	-1.36099	0.173516	1
WBGene00000731	col-158	D2023.7	protein_coding_gene	215.963	-0.0354167	0.337797	-0.104846	0.916498	1
WBGene00000732	col-159	F57B1.3	protein_coding_gene	116.03	0.545732	0.763415	0.714857	0.474697	1
WBGene00000733	col-160	F57B1.4	protein_coding_gene	2873.31	0.69397	1.04153	0.666297	0.505221	1
WBGene00000734	col-161	C50B6.4	protein_coding_gene	13.2776	0.0722052	1.48841	0.0485115	0.961309	1
WBGene00000735	col-162	Y2H9A.3	protein_coding_gene	10.8106	0.741693	0.868275	0.854214	0.392986	1
WBGene00000736	col-163	F46B3.17	protein_coding_gene	0.484754	-2.22179	4.32465	-0.513751	0.607426	1
WBGene00000737	col-164	T21D9.1	protein_coding_gene	0.261926	-0.42518	4.38436	-0.0969764	0.922745	1
WBGene00000738	col-165	F14H12.1	protein_coding_gene	27.5308	0.564248	0.891215	0.633122	0.526654	1
WBGene00000739	col-166	T07H6.3	protein_coding_gene	622.394	0.116573	0.491176	0.237335	0.812397	1
WBGene00000740	col-167	T10E10.2	protein_coding_gene	18.5107	1.40636	0.859795	1.6357	0.101903	1
WBGene00000741	col-168	T10E10.1	protein_coding_gene	5.73032	3.65406	1.84273	1.98297	0.0473713	1
WBGene00000742	col-169	T10E10.5	protein_coding_gene	4.86707	-0.565045	1.27652	-0.442643	0.658024	1
WBGene00000743	col-170	T10E10.6	protein_coding_gene	4.14739	1.25144	2.37479	0.526967	0.598217	1
WBGene00000745	col-172	F38B6.5	protein_coding_gene	5.95028	-0.95515	1.22805	-0.777777	0.4367	1
WBGene00000746	col-173	F41C6.5	protein_coding_gene	4.25795	0.957516	1.26186	0.758815	0.447963	1
WBGene00000747	col-174	F46C8.2	protein_coding_gene	2.0889	0.033398	1.70641	0.0195721	0.984385	1
WBGene00000748	col-175	C35B8.1	protein_coding_gene	3.7561	-4.708	2.08545	-2.25755	0.0239739	1
WBGene00000749	col-176	ZC373.7	protein_coding_gene	10.3441	1.35755	0.945557	1.43572	0.151083	1
WBGene00000750	col-177	F59F3.2	protein_coding_gene	3.04632	-0.248502	1.67788	-0.148105	0.88226	1
WBGene00000751	col-178	C34F6.2	protein_coding_gene	7861.74	0.614207	0.792634	0.774893	0.438403	1
WBGene00000752	col-179	C34F6.3	protein_coding_gene	1028.38	0.337164	0.780946	0.431738	0.665932	1
WBGene00000753	col-180	C44C10.1	protein_coding_gene	22.3374	-0.303203	0.828807	-0.36583	0.714492	1
WBGene00000754	col-181	W03G11.1	protein_coding_gene	38830.1	0.232641	0.458666	0.507213	0.612005	1
WBGene00000755	col-182	R09A8.4	pseudogene	0.585706	0.289639	4.25178	0.0681219	0.945689	1
WBGene00000756	col-183	F02D10.1	protein_coding_gene	456.049	0.0277135	0.322665	0.0858892	0.931554	1
WBGene00000757	col-184	F15A2.1	protein_coding_gene	22703.3	0.363414	0.475862	0.763697	0.445048	1
WBGene00000759	col-186	E03G2.4	protein_coding_gene	4.00153	0.195409	1.70191	0.114818	0.908589	1
WBGene00000760	col-187	C30F2.1	protein_coding_gene	5.43365	-0.60476	1.17736	-0.513656	0.607493	1
WBGene00000761	coq-1	C24A11.9	protein_coding_gene	762.223	0.00270295	0.212978	0.0126912	0.989874	1
WBGene00000762	coq-2	F57B9.4	protein_coding_gene	858.246	0.0582914	0.232693	0.250507	0.802195	1
WBGene00000763	coq-3	Y57G11C.11	protein_coding_gene	830.329	0.102914	0.252119	0.408195	0.68313	1
WBGene00000764	coq-4	T03F1.2	protein_coding_gene	401.826	-0.21377	0.22944	-0.931702	0.351491	1
WBGene00000765	coq-5	ZK652.9	protein_coding_gene	1276.87	-0.490372	0.423552	-1.15776	0.246962	1
WBGene00000766	coq-6	K07B1.2	protein_coding_gene	1075.18	0.207069	0.206533	1.00259	0.316056	1
WBGene00000767	coq-8	C35D10.4	protein_coding_gene	1416.02	-0.24966	0.345702	-0.722182	0.470183	1
WBGene00000768	cor-1	R01H10.3	protein_coding_gene	51.7262	0.298979	0.395124	0.756671	0.449247	1
WBGene00000770	cpb-1	C40H1.1	protein_coding_gene	1720.39	-0.0120113	0.226019	-0.0531426	0.957618	1
WBGene00000771	cpb-2	C30B5.3	protein_coding_gene	1.32969	-2.27942	2.24719	-1.01435	0.310418	1
WBGene00000772	cpb-3	B0414.5	protein_coding_gene	6158.22	0.0357224	0.242024	0.147598	0.88266	1
WBGene00000773	cpf-1	F28C6.3	protein_coding_gene	2972.97	-0.0180856	0.234715	-0.0770535	0.938581	1
WBGene00000774	cpf-2	F56A8.6	protein_coding_gene	4212.81	0.185985	0.253489	0.733703	0.46313	1
WBGene00000775	cpin-1	F38E11.3	protein_coding_gene	40.6345	-0.35614	0.505091	-0.705102	0.480747	1
WBGene00000776	cpl-1	T03E6.7	protein_coding_gene	32775.7	0.133153	0.336994	0.395119	0.692755	1
WBGene00000777	cpn-1	F43G9.9	protein_coding_gene	12947.8	0.192155	0.270035	0.711592	0.476718	1
WBGene00000778	cpn-2	D1069.2	protein_coding_gene	43.2249	-0.223104	0.400306	-0.557334	0.577299	1
WBGene00000779	cpn-3	F28H1.2	protein_coding_gene	2399.93	0.146335	0.462853	0.316159	0.751882	1
WBGene00000780	cpn-4	F49D11.8	protein_coding_gene	643.703	0.125777	0.343958	0.365677	0.714606	1
WBGene00000781	cpr-1	C52E4.1	protein_coding_gene	32334.3	-0.0349892	0.329237	-0.106274	0.915365	1
WBGene00000782	cpr-2	F36D3.9	protein_coding_gene	13.7184	0.103832	0.701718	0.147968	0.882368	1
WBGene00000783	cpr-3	T10H4.12	protein_coding_gene	872.464	-0.0345647	0.322891	-0.107048	0.914751	1
WBGene00000784	cpr-4	F44C4.3	protein_coding_gene	27429	0.264625	0.316568	0.835917	0.403202	1
WBGene00000785	cpr-5	W07B8.5	protein_coding_gene	3644.55	0.283102	0.465681	0.60793	0.543234	1
WBGene00000786	cpr-6	C25B8.3	protein_coding_gene	44755.5	0.0817647	0.323028	0.25312	0.800176	1
WBGene00000787	cps-6	C41D11.8	protein_coding_gene	1622.97	0.197078	0.218479	0.902045	0.367033	1
WBGene00000788	cpz-1	F32B5.8	protein_coding_gene	6218.03	0.0361227	0.323106	0.111798	0.910984	1
WBGene00000789	cpz-2	M04G12.2	protein_coding_gene	2546.31	0.0319223	0.253563	0.125895	0.899815	1
WBGene00000792	crb-1	F11C7.4	protein_coding_gene	154.588	-0.278573	0.323248	-0.861792	0.388802	1
WBGene00000793	crh-1	Y41C4A.4	protein_coding_gene	524.696	-0.306206	0.322237	-0.950248	0.341986	1
WBGene00000794	crn-1	Y47G6A.8	protein_coding_gene	5364.63	0.228589	0.251876	0.907547	0.364118	1
WBGene00000795	crn-2	CD4.2	protein_coding_gene	722.805	0.220576	0.281625	0.783227	0.433494	1
WBGene00000796	crn-3	C14A4.4	protein_coding_gene	1830.31	-0.995706	0.494214	-2.01473	0.0439334	1
WBGene00000797	crn-4	AH9.2	protein_coding_gene	1034.45	0.322165	0.307152	1.04888	0.294235	1
WBGene00000798	crn-5	C14A4.5	protein_coding_gene	1442.03	0.373029	0.219931	1.69612	0.0898637	1
WBGene00000799	crn-6	K04H4.6	protein_coding_gene	145.197	-0.0950788	0.449962	-0.211304	0.83265	1
WBGene00000800	cars-1	Y23H5A.7	protein_coding_gene	7107.8	0.171224	0.213541	0.801831	0.42265	1
WBGene00000801	cars-2	Y23H5A.1	pseudogene	77.1157	-0.0885375	0.32466	-0.272709	0.785077	1
WBGene00000802	crt-1	Y38A10A.5	protein_coding_gene	47653.3	-0.0186752	0.291679	-0.0640264	0.948949	1
WBGene00000803	csb-1	F53H4.1	protein_coding_gene	1049.99	0.147722	0.253988	0.581609	0.56083	1
WBGene00000804	csc-1	Y48E1B.12	protein_coding_gene	6519.53	0.210279	0.3266	0.643844	0.519677	1
WBGene00000812	csk-1	Y48G1C.2	protein_coding_gene	2339.52	0.0176098	0.209081	0.0842248	0.932878	1
WBGene00000813	csn-1	Y59A8A.1	protein_coding_gene	2321.39	-0.10628	0.358512	-0.296448	0.766888	1
WBGene00000814	csn-2	B0025.2	protein_coding_gene	1192.41	-0.995799	0.879994	-1.1316	0.257804	1
WBGene00000815	csn-3	Y38C1AA.2	protein_coding_gene	2189.93	-0.258932	0.263023	-0.984446	0.324896	1
WBGene00000816	csn-4	Y55F3AM.15	protein_coding_gene	2447.01	-0.1245	0.270629	-0.46004	0.645488	1
WBGene00000817	csn-5	B0547.1	protein_coding_gene	5118.33	0.266633	0.258739	1.03051	0.30277	1
WBGene00000818	csn-6	Y67H2A.6	protein_coding_gene	3722.02	0.157687	0.229527	0.68701	0.492077	1
WBGene00000819	csp-1	Y48E1B.13	protein_coding_gene	10.7085	0.358803	0.824494	0.43518	0.663432	1
WBGene00000820	csp-2	Y73B6BL.7	protein_coding_gene	2.07774	-0.996849	1.73858	-0.57337	0.566395	1
WBGene00000821	csp-3	Y47H9C.6	protein_coding_gene	2.74955	1.678	1.64682	1.01893	0.308235	1
WBGene00000822	csq-1	F40E10.3	protein_coding_gene	734.476	0.339574	0.452257	0.750843	0.452747	1
WBGene00000829	ctb-1	MTCE.21	protein_coding_gene	7462.2	-0.201315	0.787738	-0.255561	0.79829	1
WBGene00000830	ctl-1	Y54G11A.6	protein_coding_gene	335.477	0.0723347	0.231966	0.311833	0.755167	1
WBGene00000831	ctl-2	Y54G11A.5	protein_coding_gene	2217.24	-0.183698	0.281184	-0.653302	0.513561	1
WBGene00000832	ctn-1	Y23H5A.5	protein_coding_gene	578.283	0.000545034	0.205055	0.00265798	0.997879	1
WBGene00000833	cts-1	T20G5.2	protein_coding_gene	26273.9	0.0986811	0.321994	0.306469	0.759248	1
WBGene00000834	cua-1	Y76A2A.2	protein_coding_gene	2128.49	-0.26125	0.386951	-0.675152	0.499579	1
WBGene00000835	cuc-1	ZK652.11	protein_coding_gene	580.06	-0.398239	0.612035	-0.65068	0.515253	1
WBGene00000836	cul-1	D2045.6	protein_coding_gene	4976.53	0.163792	0.220607	0.742461	0.457808	1
WBGene00000837	cul-2	ZK520.4	protein_coding_gene	6963.56	0.137369	0.191034	0.719081	0.472091	1
WBGene00000838	cul-3	Y108G3AL.1	protein_coding_gene	8996.15	0.192697	0.203517	0.946835	0.343723	1
WBGene00000839	cul-4	F45E12.3	protein_coding_gene	1751.05	-0.258938	0.40627	-0.637355	0.523893	1
WBGene00000840	cul-5	ZK856.1	protein_coding_gene	1377.12	-0.28809	0.378965	-0.760203	0.447134	1
WBGene00000841	cul-6	K08E7.7	protein_coding_gene	24.0903	-0.343175	0.74956	-0.457835	0.647071	1
WBGene00000843	cup-2	F25D7.1	protein_coding_gene	4936.03	0.182302	0.221447	0.823232	0.410376	1
WBGene00000845	cup-4	C02C2.3	protein_coding_gene	29.2173	-0.591615	0.92935	-0.63659	0.524392	1
WBGene00000846	cup-5	R13A5.1	protein_coding_gene	2442.93	0.0937683	0.286677	0.327087	0.743602	1
WBGene00000851	cut-1	C47G2.1	protein_coding_gene	9.09184	0.0176472	1.05368	0.0167481	0.986638	1
WBGene00000853	cut-6	M142.2	protein_coding_gene	33.2944	-0.486264	0.58091	-0.837073	0.402551	1
WBGene00000854	cux-7	C07H6.8	protein_coding_gene	1161.27	-0.0785273	0.259956	-0.30208	0.762591	1
WBGene00000857	cwn-1	K10B4.6	protein_coding_gene	42.7023	0.39509	0.397453	0.994056	0.320195	1
WBGene00000858	cwn-2	W01B6.1	protein_coding_gene	14.1645	0.0926168	0.839368	0.110341	0.912139	1
WBGene00000859	cwp-1	C37H5.10	protein_coding_gene	0.153536	0	4.40746	0	1	1
WBGene00000860	cwp-2	C37H5.11	protein_coding_gene	1.1614	-0.1895	2.47801	-0.0764727	0.939043	1
WBGene00000862	cwp-4	K11D12.1	protein_coding_gene	4.13312	-2.09026	1.45729	-1.43435	0.151473	1
WBGene00000863	cya-1	ZK507.6	protein_coding_gene	3087.78	-0.0132055	0.259947	-0.0508007	0.959484	1
WBGene00000864	cya-2	F59H6.7	protein_coding_gene	7.53956	0.178982	1.00233	0.178566	0.858279	1
WBGene00000865	cyb-1	ZC168.4	protein_coding_gene	15905.5	0.195916	0.282555	0.693371	0.488077	1
WBGene00000866	cyb-2.1	Y43E12A.1	protein_coding_gene	5783.92	-0.026823	0.207038	-0.129556	0.896918	1
WBGene00000867	cyb-2.2	H31G24.4	protein_coding_gene	9719.97	-0.0498893	0.22674	-0.220029	0.825848	1
WBGene00000868	cyb-3	T06E6.2	protein_coding_gene	38259.3	0.242899	0.270981	0.896369	0.370056	1
WBGene00000869	cyc-1	C54G4.8	protein_coding_gene	11187.7	0.0997757	0.214726	0.464665	0.642171	1
WBGene00000870	cyd-1	Y38F1A.5	protein_coding_gene	354.482	-0.0521992	0.227215	-0.229735	0.818298	1
WBGene00000871	cye-1	C37A2.4	protein_coding_gene	4790.67	0.0534784	0.194368	0.275139	0.783209	1
WBGene00000872	cyk-1	F11H8.4	protein_coding_gene	1852.99	-0.142284	0.223392	-0.636924	0.524174	1
WBGene00000874	cyk-3	ZK328.1	protein_coding_gene	2153.81	0.0541666	0.246988	0.219309	0.826409	1
WBGene00000875	cyk-4	K08E3.6	protein_coding_gene	8250.56	0.114339	0.232881	0.490976	0.623443	1
WBGene00000876	cyl-1	C52E4.6	protein_coding_gene	2253.71	-0.197016	0.32535	-0.60555	0.544813	1
WBGene00000877	cyn-1	Y49A3A.5	protein_coding_gene	4965.09	0.278643	0.244946	1.13757	0.255302	1
WBGene00000878	cyn-2	ZK520.5	protein_coding_gene	91.5248	0.04441	0.302403	0.146857	0.883245	1
WBGene00000879	cyn-3	Y75B12B.5	protein_coding_gene	13629.7	0.215736	0.34629	0.622992	0.53329	1
WBGene00000880	cyn-4	F59E10.2	protein_coding_gene	2676.57	0.0310277	0.197069	0.157446	0.874893	1
WBGene00000881	cyn-5	F31C3.1	protein_coding_gene	15880.2	0.153105	0.360577	0.42461	0.671121	1
WBGene00000882	cyn-6	F42G9.2	protein_coding_gene	600.159	0.324719	0.30253	1.07334	0.283117	1
WBGene00000883	cyn-7	Y75B12B.2	protein_coding_gene	94518.4	0.172562	0.330357	0.522349	0.601427	1
WBGene00000884	cyn-8	D1009.2	protein_coding_gene	661.174	-0.337422	0.236735	-1.42531	0.154066	1
WBGene00000885	cyn-9	T27D1.1	protein_coding_gene	946.869	-0.408557	0.374338	-1.09141	0.275091	1
WBGene00000886	cyn-10	B0252.4	protein_coding_gene	1133.81	-0.214863	0.303206	-0.708636	0.47855	1
WBGene00000887	cyn-11	T01B7.4	protein_coding_gene	1791.55	0.382844	0.39515	0.968858	0.332616	1
WBGene00000888	cyn-12	C34D4.12	protein_coding_gene	1866.6	-0.0151897	0.288217	-0.0527022	0.957969	1
WBGene00000889	cyn-13	Y116A8C.34	protein_coding_gene	3942.32	0.0976769	0.192216	0.508161	0.61134	1
WBGene00000890	sig-7	F39H2.2	protein_coding_gene	1769.71	-0.177001	0.323506	-0.547132	0.584288	1
WBGene00000891	cyn-15	Y87G2A.6	protein_coding_gene	2212.94	-0.0865009	0.2206	-0.392116	0.694973	1
WBGene00000892	cyn-16	Y17G7B.9	protein_coding_gene	439.144	-0.712882	0.579454	-1.23027	0.218597	1
WBGene00000893	cyn-17	ZC250.1	protein_coding_gene	3.20591	-0.688137	1.26066	-0.545852	0.585167	1
WBGene00000894	dab-1	M110.5	protein_coding_gene	12352.5	0.0402441	0.173008	0.232614	0.816061	1
WBGene00000895	dac-1	B0412.1	protein_coding_gene	7.54007	0.59186	1.13873	0.519757	0.603233	1
WBGene00000896	dad-1	F57B10.10	protein_coding_gene	3233.89	0.22544	0.278781	0.808663	0.418709	1
WBGene00000897	daf-1	F29C4.1	protein_coding_gene	1394.08	-0.0689664	0.198416	-0.347585	0.728152	1
WBGene00000898	daf-2	Y55D5A.5	protein_coding_gene	1518.05	-0.452608	0.461178	-0.981416	0.326387	1
WBGene00000899	daf-3	F25E2.5	protein_coding_gene	302.095	-0.113207	0.252079	-0.449092	0.653366	1
WBGene00000900	daf-4	C05D2.1	protein_coding_gene	1604.57	-0.0220861	0.23075	-0.0957142	0.923748	1
WBGene00000901	daf-5	W01G7.1	protein_coding_gene	806.023	-0.116649	0.224104	-0.520513	0.602706	1
WBGene00000902	daf-6	F31F6.5	protein_coding_gene	6.57142	0.317706	0.98048	0.324031	0.745915	1
WBGene00000903	daf-7	B0412.2	protein_coding_gene	19.9231	-0.117082	0.521702	-0.224424	0.822427	1
WBGene00000904	daf-8	R05D11.1	protein_coding_gene	235.045	-0.147982	0.411259	-0.359826	0.718977	1
WBGene00000905	daf-9	T13C5.1	protein_coding_gene	16.3198	0.193513	0.737341	0.262447	0.792977	1
WBGene00000906	daf-10	F23B2.4	protein_coding_gene	4.15677	0.133067	1.53736	0.086556	0.931024	1
WBGene00000907	daf-11	B0240.3	protein_coding_gene	0.310313	-1.96448	4.33961	-0.452687	0.650774	1
WBGene00000908	daf-12	F11A1.3	protein_coding_gene	143.692	-0.214324	0.39532	-0.542155	0.587712	1
WBGene00000910	daf-14	F01G10.8	protein_coding_gene	188.581	-0.546679	0.353669	-1.54574	0.122169	1
WBGene00000911	daf-15	C10C5.6	protein_coding_gene	1835.22	-0.53099	0.459218	-1.15629	0.247561	1
WBGene00000912	daf-16	R13H8.1	protein_coding_gene	3015.24	-0.0947825	0.246969	-0.383783	0.701139	1
WBGene00000913	daf-18	T07A9.6	protein_coding_gene	12996.9	-0.356575	0.369881	-0.964026	0.335033	1
WBGene00000914	daf-19	F33H1.1	protein_coding_gene	751.85	-0.201415	0.300764	-0.669676	0.503064	1
WBGene00000915	hsp-90	C47E8.5	protein_coding_gene	138164	0.212604	0.362324	0.586779	0.557352	1
WBGene00000917	daf-25	Y48G1A.3	protein_coding_gene	1115.86	0.0302606	0.207727	0.145675	0.884178	1
WBGene00000920	daf-28	Y116F11B.1	protein_coding_gene	22.26	0.690947	0.624384	1.10661	0.268464	1
WBGene00000923	daf-31	K07H8.3	protein_coding_gene	3300.82	-0.0201037	0.238302	-0.0843624	0.932768	1
WBGene00000928	dao-2	M03A1.7	protein_coding_gene	94.6001	0.223839	0.395168	0.56644	0.571094	1
WBGene00000929	dao-3	K07E3.3	protein_coding_gene	1734.71	0.0968588	0.274792	0.35248	0.724478	1
WBGene00000930	dao-4	ZC373.6	protein_coding_gene	0.341661	-0.672148	4.40746	-0.152502	0.878791	1
WBGene00000931	dao-5	C25A1.10	protein_coding_gene	8007.1	-0.0313629	0.275218	-0.113957	0.909272	1
WBGene00000932	dao-6	T05G5.12	protein_coding_gene	20.3989	-0.525466	0.585188	-0.897944	0.369215	1
WBGene00000933	dap-3	C14A4.2	protein_coding_gene	1792.48	-0.0402815	0.187308	-0.215055	0.829724	1
WBGene00000934	dat-1	T23G5.5	protein_coding_gene	3.20888	0.298708	1.34285	0.222443	0.823969	1
WBGene00000935	daz-1	F56D1.7	protein_coding_gene	11308.1	0.0514006	0.23144	0.22209	0.824244	1
WBGene00000936	dbl-1	T25F10.2	protein_coding_gene	43.5811	-0.369043	0.421734	-0.87506	0.381541	1
WBGene00000937	dbr-1	C55B7.8	protein_coding_gene	1507.87	-0.0800822	0.201559	-0.397313	0.691136	1
WBGene00000938	dcp-66	C26C6.5	protein_coding_gene	896.487	-0.671232	0.469734	-1.42896	0.153016	1
WBGene00000939	dcr-1	K12H4.8	protein_coding_gene	1812.41	-0.596661	0.412451	-1.44662	0.148002	1
WBGene00000940	dcs-1	Y113G7A.9	protein_coding_gene	2044.11	0.184227	0.171393	1.07488	0.282428	1
WBGene00000941	ddp-1	Y39A3CR.4	protein_coding_gene	2831.81	0.213561	0.293625	0.727326	0.467026	1
WBGene00000942	deb-1	ZC477.9	protein_coding_gene	311.003	-0.0899159	0.248712	-0.361527	0.717706	1
WBGene00000950	deg-1	C47C12.6	protein_coding_gene	8.0014	-0.783183	1.15615	-0.677407	0.498148	1
WBGene00000951	deg-3	K03B8.9	protein_coding_gene	6.76484	-0.725262	0.80247	-0.903788	0.366108	1
WBGene00000952	del-1	E02H4.1	protein_coding_gene	2.75386	-0.367897	1.36498	-0.269526	0.787525	1
WBGene00000953	del-2	F58G6.6	protein_coding_gene	1.31446	-2.96555	3.09421	-0.958421	0.337851	1
WBGene00000955	des-2	T26H10.1	protein_coding_gene	5.37861	-0.555452	0.940159	-0.590806	0.55465	1
WBGene00000958	dgk-1	C09E10.2	protein_coding_gene	12.8605	0.64243	0.655309	0.980347	0.326915	1
WBGene00000959	dgk-2	F46H6.2	protein_coding_gene	322.019	0.00806167	0.261582	0.0308189	0.975414	1
WBGene00000960	dgk-3	F54G8.2	protein_coding_gene	0.865647	-0.672151	3.28496	-0.204615	0.837873	1
WBGene00000961	dgn-1	T21B6.1	protein_coding_gene	607.11	-0.0177542	0.280521	-0.0632902	0.949535	1
WBGene00000962	dhc-1	T21E12.4	protein_coding_gene	7329.93	-0.120948	0.283205	-0.427069	0.669329	1
WBGene00000963	dhp-1	R06C7.3	protein_coding_gene	102.861	-0.749015	0.445804	-1.68015	0.0929289	1
WBGene00000964	dhp-2	C47E12.8	protein_coding_gene	42.2429	-0.0519897	0.475931	-0.109238	0.913014	1
WBGene00000965	dhs-1	C01G8.3	protein_coding_gene	1940.64	-0.0834192	0.25068	-0.332771	0.739307	1
WBGene00000966	dhs-2	F55A12.4	protein_coding_gene	1143.52	0.022563	0.276256	0.0816742	0.934906	1
WBGene00000967	dhs-3	T02E1.5	protein_coding_gene	2098.41	-0.0335213	0.28172	-0.118988	0.905285	1
WBGene00000968	dhs-4	T05F1.10	protein_coding_gene	3.29984	-1.17661	1.2985	-0.906133	0.364866	1
WBGene00000969	dhs-5	F56D1.5	protein_coding_gene	158.223	-0.271103	0.27863	-0.972984	0.330561	1
WBGene00000970	dhs-6	C17G10.8	protein_coding_gene	2807.61	0.00227697	0.179037	0.0127178	0.989853	1
WBGene00000971	dhs-7	E04F6.7	protein_coding_gene	20.5045	-0.3276	0.785258	-0.417188	0.676541	1
WBGene00000972	dhs-8	K10H10.3	protein_coding_gene	13.6398	-0.267584	0.710836	-0.376436	0.706593	1
WBGene00000973	dhs-9	Y32H12A.3	protein_coding_gene	1080.93	0.175708	0.229274	0.766364	0.44346	1
WBGene00000974	dhs-11	Y39A1A.11	protein_coding_gene	1558.63	0.250142	0.325858	0.76764	0.442701	1
WBGene00000975	dhs-12	K08F4.9	protein_coding_gene	2232.98	0.102736	0.328084	0.313139	0.754175	1
WBGene00000976	dhs-13	F36H9.3	protein_coding_gene	3384.72	0.117334	0.284584	0.412298	0.680121	1
WBGene00000977	dhs-14	R05D8.8	protein_coding_gene	692.155	-0.0758438	0.298393	-0.254174	0.799361	1
WBGene00000978	dhs-15	R05D8.10	protein_coding_gene	7.56376	0.0326086	0.83082	0.0392486	0.968692	1
WBGene00000979	dhs-16	C10F3.2	protein_coding_gene	8.89708	-0.27273	1.00913	-0.270263	0.786958	1
WBGene00000980	dhs-17	F29G9.6	protein_coding_gene	473.867	-0.0351405	0.250625	-0.140211	0.888493	1
WBGene00000981	dhs-18	C45B11.3	protein_coding_gene	309.125	0.051958	0.340611	0.152543	0.878758	1
WBGene00000982	dhs-19	T11F9.11	protein_coding_gene	848.435	-0.249993	0.312632	-0.79964	0.423919	1
WBGene00000983	dhs-20	F35B12.2	protein_coding_gene	433.363	-0.349085	0.425069	-0.821244	0.411507	1
WBGene00000984	dhs-21	R11D1.11	protein_coding_gene	207.384	-0.377851	0.480151	-0.786942	0.431316	1
WBGene00000985	dhs-22	C15H11.4	protein_coding_gene	6443.26	0.108494	0.206439	0.525549	0.599202	1
WBGene00000986	dhs-23	R08H2.1	protein_coding_gene	116.603	-0.167649	0.404585	-0.414374	0.6786	1
WBGene00000987	dhs-24	Y60A3A.10	protein_coding_gene	2355.89	0.258393	0.179219	1.44177	0.149366	1
WBGene00000988	dhs-25	F09E10.3	protein_coding_gene	692.328	0.448584	0.532773	0.841979	0.3998	1
WBGene00000989	dhs-26	ZK816.5	protein_coding_gene	3290.17	0.0339626	0.348739	0.0973869	0.922419	1
WBGene00000990	dhs-27	C04F6.5	protein_coding_gene	295.765	0.256278	0.25849	0.991442	0.32147	1
WBGene00000991	dhs-28	M03A8.1	protein_coding_gene	2086.5	-0.0978172	0.250411	-0.390627	0.696073	1
WBGene00000992	dhs-29	F27D9.6	protein_coding_gene	71.4629	-0.00733528	0.401439	-0.0182725	0.985421	1
WBGene00000993	dhs-30	T25G12.7	protein_coding_gene	930.905	0.142935	0.213616	0.669119	0.50342	1
WBGene00000994	ints-6	F08B4.1	protein_coding_gene	716.829	-0.643583	0.427161	-1.50665	0.1319	1
WBGene00000995	die-1	C18D1.1	protein_coding_gene	1426	-0.103583	0.191946	-0.539647	0.589441	1
WBGene00000996	dif-1	F49E8.5	protein_coding_gene	3624.84	0.214472	0.240761	0.890809	0.373031	1
WBGene00000998	dig-1	K07E12.1	protein_coding_gene	66.1763	0.526676	0.355126	1.48307	0.138057	1
WBGene00001000	dim-1	C18A11.7	protein_coding_gene	609.326	0.0874717	0.367339	0.238123	0.811786	1
WBGene00001001	dis-3	C04G2.6	protein_coding_gene	2130.18	-0.280165	0.452946	-0.61854	0.536219	1
WBGene00001002	div-1	R01H10.1	protein_coding_gene	3268.27	-0.0454811	0.198999	-0.22855	0.819219	1
WBGene00001005	dlc-1	T26A5.9	protein_coding_gene	11239.4	-0.171364	0.221718	-0.772894	0.439585	1
WBGene00001006	dlg-1	C25F6.2	protein_coding_gene	603.554	0.0579608	0.288957	0.200586	0.841022	1
WBGene00001007	dli-1	C39E9.14	protein_coding_gene	3834.02	0.121089	0.322788	0.375135	0.70756	1
WBGene00001008	dlk-1	F33E2.2	protein_coding_gene	346.286	-0.220978	0.253531	-0.871602	0.383426	1
WBGene00001016	dna-2	F43G6.1	protein_coding_gene	3103.42	0.0791358	0.244383	0.323819	0.746075	1
WBGene00001017	dnc-1	ZK593.5	protein_coding_gene	1641.85	-0.620939	0.424653	-1.46223	0.143679	1
WBGene00001018	dnc-2	C28H8.12	protein_coding_gene	2287.31	-0.124021	0.357615	-0.346799	0.728742	1
WBGene00001019	dnj-1	B0035.14	protein_coding_gene	1685.2	-0.222051	0.22986	-0.966024	0.334032	1
WBGene00001020	dnj-2	B0035.2	protein_coding_gene	707.583	-0.901869	0.500681	-1.80128	0.0716581	1
WBGene00001021	dnj-3	C01G10.12	protein_coding_gene	170.671	-0.237085	0.484104	-0.489741	0.624317	1
WBGene00001022	dnj-4	C01G8.4	protein_coding_gene	510.29	-0.246426	0.36552	-0.674181	0.500196	1
WBGene00001023	dnj-5	C04A2.7	protein_coding_gene	10232	-0.123898	0.268715	-0.461074	0.644745	1
WBGene00001025	dnj-7	C55B6.2	protein_coding_gene	729.533	-0.206128	0.220432	-0.935106	0.349734	1
WBGene00001026	dnj-8	C56C10.13	protein_coding_gene	1453.45	-0.651366	0.517362	-1.25901	0.208025	1
WBGene00001027	dnj-9	F11G11.7	protein_coding_gene	1118.49	-0.151031	0.388643	-0.388611	0.697564	1
WBGene00001028	dnj-10	F22B7.5	protein_coding_gene	851.47	-0.411509	0.427725	-0.962088	0.336005	1
WBGene00001029	dnj-11	F38A5.13	protein_coding_gene	5195.56	-0.136734	0.258471	-0.52901	0.596799	1
WBGene00001030	dnj-12	F39B2.10	protein_coding_gene	8840	0.017076	0.187212	0.0912125	0.927324	1
WBGene00001031	dnj-13	F54D5.8	protein_coding_gene	5637.98	0.00379619	0.192212	0.01975	0.984243	1
WBGene00001032	dnj-14	K02G10.8	protein_coding_gene	661.029	-0.349107	0.196991	-1.77219	0.0763626	1
WBGene00001033	dnj-15	K08D10.2	protein_coding_gene	810.568	-0.108322	0.363382	-0.298095	0.76563	1
WBGene00001034	dnj-16	R74.4	protein_coding_gene	1284.29	-0.543856	0.443153	-1.22724	0.219732	1
WBGene00001035	dnj-17	T03F6.2	protein_coding_gene	1064.45	-0.0456649	0.352502	-0.129545	0.896927	1
WBGene00001036	dnj-18	T04A8.9	protein_coding_gene	579.849	-0.516815	0.400609	-1.29007	0.197026	1
WBGene00001037	dnj-19	T05C3.5	protein_coding_gene	8480.97	0.0422785	0.175637	0.240714	0.809777	1
WBGene00001038	dnj-20	T15H9.7	protein_coding_gene	3761.64	-0.0136309	0.177221	-0.0769146	0.938691	1
WBGene00001039	dnj-21	T19B4.4	protein_coding_gene	464.941	0.090748	0.387821	0.233995	0.814989	1
WBGene00001040	dnj-22	T23B12.7	protein_coding_gene	752.219	-0.50096	0.50627	-0.989511	0.322413	1
WBGene00001041	dnj-23	T24H10.3	protein_coding_gene	2466.49	-0.0517362	0.170643	-0.303185	0.761749	1
WBGene00001042	dnj-24	W03A5.7	protein_coding_gene	337.866	-0.395762	0.34085	-1.1611	0.2456	1
WBGene00001043	dnj-25	W07A8.3	protein_coding_gene	2703.9	-0.0250652	0.230327	-0.108824	0.913342	1
WBGene00001044	dnj-26	Y39C12A.8	protein_coding_gene	360.417	-0.735952	0.946881	-0.777238	NA	NA
WBGene00001045	dnj-27	Y47H9C.5	protein_coding_gene	907.489	-0.058737	0.227735	-0.257918	0.79647	1
WBGene00001046	dnj-28	Y54E10BL.4	protein_coding_gene	1191.37	-0.128077	0.245551	-0.521593	0.601954	1
WBGene00001047	dnj-29	Y63D3A.6	protein_coding_gene	5994.07	0.0252452	0.206215	0.122422	0.902565	1
WBGene00001048	dnj-30	Y71F9B.16	protein_coding_gene	1255.59	-0.0499162	0.21447	-0.232742	0.815962	1
WBGene00001049	dog-1	F33H2.1	protein_coding_gene	2515.73	0.0594287	0.23358	0.254426	0.799167	1
WBGene00001050	dom-3	F54C1.2	protein_coding_gene	1475.23	0.0784346	0.25008	0.313638	0.753796	1
WBGene00001051	cks-1	C09G4.3	protein_coding_gene	6282.84	0.140419	0.196738	0.713736	0.475391	1
WBGene00001052	dop-1	F15A8.5	protein_coding_gene	1.86957	-1.35353	2.26847	-0.596672	0.550727	1
WBGene00001053	dop-2	K09G1.4	protein_coding_gene	17.4155	-0.408982	0.578795	-0.70661	0.479809	1
WBGene00001054	dpf-1	T23F1.7	protein_coding_gene	19.3817	-0.338139	0.494763	-0.683437	0.494331	1
WBGene00001055	dpf-2	C27C12.7	protein_coding_gene	284.533	-0.358719	0.318788	-1.12526	0.260479	1
WBGene00001056	dpf-3	K02F2.1	protein_coding_gene	5278.64	-0.364826	0.373896	-0.97574	0.329193	1
WBGene00001057	dpf-4	F01F1.5	protein_coding_gene	2304.14	-0.0403067	0.241269	-0.167061	0.867322	1
WBGene00001058	dpf-5	R11E3.8	protein_coding_gene	10446.1	0.15046	0.305242	0.492919	0.62207	1
WBGene00001059	dpf-6	F44B9.1	protein_coding_gene	34.6945	-1.19609	0.643333	-1.8592	0.0629981	1
WBGene00001060	dpf-7	R11E3.7	protein_coding_gene	1252.52	-0.213861	0.354366	-0.603502	0.546174	1
WBGene00001061	dpl-1	T23G7.1	protein_coding_gene	4922.42	-0.0651046	0.212275	-0.306699	0.759072	1
WBGene00001063	dpy-1	M01E10.2	protein_coding_gene	18.6894	0.191754	0.763001	0.251315	0.80157	1
WBGene00001064	dpy-2	T14B4.6	protein_coding_gene	28.3595	0.373814	0.505368	0.739687	0.45949	1
WBGene00001065	dpy-3	EGAP7.1	protein_coding_gene	19.4066	-0.270365	0.662381	-0.408171	0.683148	1
WBGene00001066	dpy-4	Y41E3.2	protein_coding_gene	26.9134	-0.622449	1.01444	-0.613591	0.539485	1
WBGene00001067	dpy-5	F27C1.8	protein_coding_gene	30.1119	0.328084	0.918713	0.357112	0.721008	1
WBGene00001068	dpy-6	F16F9.2	protein_coding_gene	3.63915	-0.341229	1.21993	-0.279712	0.779698	1
WBGene00001069	dpy-7	F46C8.6	protein_coding_gene	24.3088	0.0132374	0.557157	0.0237589	0.981045	1
WBGene00001070	dpy-8	C31H2.2	protein_coding_gene	5.14389	-1.15587	1.17617	-0.982741	0.325735	1
WBGene00001071	dpy-9	T21D12.2	protein_coding_gene	30.3276	0.297917	0.461934	0.644934	0.51897	1
WBGene00001072	dpy-10	T14B4.7	protein_coding_gene	114.095	-0.203947	0.366235	-0.556874	0.577614	1
WBGene00001073	dpy-11	F46E10.9	protein_coding_gene	3626.62	0.0939619	0.219189	0.428679	0.668157	1
WBGene00001074	dpy-13	F30B5.1	protein_coding_gene	37.1426	-0.56865	1.04315	-0.545126	0.585667	1
WBGene00001075	dpy-14	H27M09.4	protein_coding_gene	252.064	-0.001648	0.382897	-0.00430404	0.996566	1
WBGene00001076	dpy-17	F54D8.1	protein_coding_gene	429.041	-0.159177	0.315286	-0.504864	0.613654	1
WBGene00001077	dpy-18	Y47D3B.10	protein_coding_gene	1064.12	0.0952975	0.350821	0.271641	0.785898	1
WBGene00001078	dpy-19	F22B7.10	protein_coding_gene	111.751	-0.0801143	0.513136	-0.156127	0.875933	1
WBGene00001079	dpy-20	T22B3.1	protein_coding_gene	0.174763	0	4.40746	0	1	1
WBGene00001080	dpy-21	Y59A8B.1	protein_coding_gene	778.852	-0.375935	0.40151	-0.936303	0.349117	1
WBGene00001081	dpy-22	F47A4.2	protein_coding_gene	457.792	-0.361433	0.349453	-1.03428	0.301004	1
WBGene00001082	dpy-23	R160.1	protein_coding_gene	1069.97	0.0151982	0.209722	0.0724683	0.942229	1
WBGene00001085	dpy-26	C25G4.5	protein_coding_gene	2965.46	-0.340234	0.419938	-0.810201	0.417825	1
WBGene00001086	dpy-27	R13G10.1	protein_coding_gene	686.77	-0.388511	0.340181	-1.14207	0.253424	1
WBGene00001087	dpy-28	Y39A1B.3	protein_coding_gene	2880.82	-0.129973	0.262295	-0.495521	0.620232	1
WBGene00001088	dpy-30	ZK863.6	protein_coding_gene	6319.53	0.0294123	0.285014	0.103196	0.917808	1
WBGene00001089	dre-1	K04A8.6	protein_coding_gene	616.714	-0.00390889	0.233967	-0.016707	0.98667	1
WBGene00001090	drh-1	F15B10.2	protein_coding_gene	1333.88	-0.14995	0.325743	-0.460331	0.645278	1
WBGene00001091	drh-2	C01B10.1	pseudogene	80.0128	-0.0163602	0.767212	-0.0213242	0.982987	1
WBGene00001092	dro-1	F53A2.5	protein_coding_gene	3596.51	0.0685177	0.262932	0.260591	0.794408	1
WBGene00001093	drp-1	T12E12.4	protein_coding_gene	6633.41	0.00621932	0.215638	0.0288415	0.976991	1
WBGene00001094	dars-1	B0464.1	protein_coding_gene	11466.2	0.152336	0.285057	0.534403	0.593062	1
WBGene00001095	dars-2	F10C2.6	protein_coding_gene	391.186	-0.409282	0.368548	-1.11053	0.266772	1
WBGene00001096	dsc-1	C18B12.3	protein_coding_gene	0.392197	1.25143	4.08473	0.306367	0.759325	1
WBGene00001099	dsc-4	K02D7.4	protein_coding_gene	1002.85	0.0729507	0.296659	0.245907	0.805754	1
WBGene00001101	dsh-1	C34F11.9	protein_coding_gene	412.286	-0.0430104	0.35029	-0.122785	0.902277	1
WBGene00001102	dsh-2	C27A2.6	protein_coding_gene	5244.48	0.132945	0.202015	0.658094	0.510478	1
WBGene00001103	dsl-1	W09G12.4	protein_coding_gene	74.1533	0.270491	0.589946	0.458501	0.646593	1
WBGene00001104	dsl-2	W09G12.1	protein_coding_gene	716.86	0.847847	0.46752	1.8135	0.0697548	1
WBGene00001105	dsl-3	Y41D4B.10	protein_coding_gene	55.0908	-0.0170677	0.482848	-0.0353479	0.971802	1
WBGene00001107	dsl-5	F58B3.8	protein_coding_gene	1.3411	4.90781	3.68854	1.33056	0.183335	1
WBGene00001108	dsl-6	H02I12.4	protein_coding_gene	4.93652	2.80298	1.24358	2.25395	0.0241991	1
WBGene00001109	dsl-7	F15B9.9	protein_coding_gene	0.0582544	0	4.40746	0	1	1
WBGene00001110	duo-1	F38B7.5	protein_coding_gene	1222.99	-0.0385502	0.339521	-0.113543	0.9096	1
WBGene00001111	duo-2	F29C4.5	pseudogene	4.2894	-0.771107	1.32882	-0.580294	0.561716	1
WBGene00001112	duo-3	Y106G6H.12	protein_coding_gene	1183.18	-0.738594	0.446957	-1.6525	0.0984335	1
WBGene00001113	dur-1	F25H8.5	protein_coding_gene	73.0547	-0.133537	0.329	-0.405888	0.684825	1
WBGene00001115	dyb-1	F47G6.1	protein_coding_gene	120.321	-0.328805	0.324114	-1.01447	0.310357	1
WBGene00001116	dyc-1	C33G3.1	protein_coding_gene	31.9129	-0.216966	0.542567	-0.399888	0.689239	1
WBGene00001117	dyf-1	F54C1.5	protein_coding_gene	6.84144	-0.745119	1.1978	-0.622074	0.533893	1
WBGene00001118	dyf-2	ZK520.3	protein_coding_gene	25.7414	0.373039	0.480424	0.776477	0.437467	1
WBGene00001119	dyf-3	C04C3.5	protein_coding_gene	264.524	-0.166177	0.298342	-0.557002	0.577526	1
WBGene00001121	dyf-5	M04C9.5	protein_coding_gene	4.3369	-0.229323	1.17097	-0.19584	0.844735	1
WBGene00001122	dyf-6	F46F6.4	protein_coding_gene	15.2727	-0.595469	0.676291	-0.880492	0.378593	1
WBGene00001123	dyf-7	C43C3.3	protein_coding_gene	16.0432	-0.0738691	0.556698	-0.132691	0.894437	1
WBGene00001127	dyf-11	C02H7.1	protein_coding_gene	27.454	-0.502345	0.602597	-0.833634	0.404487	1
WBGene00001129	dyf-13	C27H5.7	protein_coding_gene	0.719497	-1.87413	2.64675	-0.708087	0.478891	1
WBGene00001130	dyn-1	C02C6.1	protein_coding_gene	1826.62	-0.0565742	0.22302	-0.253673	0.799748	1
WBGene00001131	dys-1	F15D3.1	protein_coding_gene	232.507	-0.266459	0.324423	-0.821332	0.411457	1
WBGene00001132	alp-1	T11B7.4	protein_coding_gene	319.777	-0.0393631	0.279315	-0.140927	0.887927	1
WBGene00001133	eat-2	Y48B6A.4	protein_coding_gene	6.90592	0.447216	1.18895	0.376143	0.70681	1
WBGene00001134	eat-3	D2013.5	protein_coding_gene	1602.98	-0.567625	0.442736	-1.28208	0.199813	1
WBGene00001135	eat-4	ZK512.6	protein_coding_gene	13.6343	0.420649	0.723041	0.581778	0.560716	1
WBGene00001136	eat-5	F13G3.8	protein_coding_gene	5.58357	-0.904961	1.38616	-0.652856	0.513849	1
WBGene00001137	eat-6	B0365.3	protein_coding_gene	27152.6	0.0900387	0.227883	0.395109	0.692762	1
WBGene00001145	eat-16	C16C2.2	protein_coding_gene	101.126	-0.104223	0.388921	-0.26798	0.788715	1
WBGene00001147	eat-18	Y105E8A.7	protein_coding_gene	0.521067	3.05237	4.25081	0.718068	0.472715	1
WBGene00001148	eat-20	H30A04.1	protein_coding_gene	891.989	-0.0781815	0.209367	-0.373418	0.708837	1
WBGene00001149	bcat-1	K02A4.1	protein_coding_gene	2514.32	-0.204408	0.233555	-0.875202	0.381464	1
WBGene00001150	ech-1.1	C29F3.1	protein_coding_gene	140.175	0.0681864	0.289379	0.23563	0.81372	1
WBGene00001151	ech-2	F38H4.8	protein_coding_gene	1197.93	0.170901	0.252516	0.676793	0.498537	1
WBGene00001152	ech-3	F43H9.1	protein_coding_gene	123.247	-0.716852	0.425112	-1.68627	0.0917444	1
WBGene00001153	ech-4	R06F6.9	protein_coding_gene	3982.16	0.163118	0.22888	0.71268	0.476044	1
WBGene00001154	ech-5	F56B3.5	protein_coding_gene	1227.5	0.209103	0.170302	1.22784	0.219507	1
WBGene00001155	ech-6	T05G5.6	protein_coding_gene	6845.67	0.24875	0.273081	0.910902	0.362347	1
WBGene00001156	ech-7	Y105E8A.4	protein_coding_gene	1652.48	0.15132	0.39781	0.380383	0.703661	1
WBGene00001157	ech-8	F01G10.2	protein_coding_gene	61.1602	-0.725784	0.465785	-1.55819	0.119187	1
WBGene00001158	ech-9	F01G10.3	protein_coding_gene	25.8078	-0.451386	0.78536	-0.57475	0.56546	1
WBGene00001159	eff-1	C26D10.5	protein_coding_gene	25.8201	-0.959468	0.520741	-1.84251	0.0654011	1
WBGene00001160	efk-1	F42A10.4	protein_coding_gene	4037.7	0.0415851	0.223309	0.186222	0.852271	1
WBGene00001161	efl-1	Y102A5C.18	protein_coding_gene	2780.69	-0.130389	0.261771	-0.498104	0.618411	1
WBGene00001162	efl-2	Y48C3A.17	protein_coding_gene	1028.98	0.0309032	0.229579	0.134608	0.892922	1
WBGene00001163	efn-2	C43F9.8	protein_coding_gene	37.5724	-0.0671036	0.505098	-0.132853	0.89431	1
WBGene00001164	efn-3	F15A2.5	protein_coding_gene	37.4152	-0.2382	0.406958	-0.585319	0.558333	1
WBGene00001165	efn-4	F56A11.3	protein_coding_gene	154.716	-0.276835	0.297985	-0.929021	0.352878	1
WBGene00001166	eftu-2	ZK328.2	protein_coding_gene	9129.33	0.121394	0.249165	0.487205	0.626113	1
WBGene00001167	eef-2	F25H5.4	protein_coding_gene	201819	0.0949448	0.325439	0.291743	0.770483	1
WBGene00001168	eef-1A.1	F31E3.5	protein_coding_gene	464299	0.159723	0.340148	0.46957	0.638662	1
WBGene00001169	eef-1A.2	R03G5.1	protein_coding_gene	14826.6	0.00584066	0.296375	0.019707	0.984277	1
WBGene00001170	egl-1	F23B12.9	protein_coding_gene	16.5294	-0.555056	0.683234	-0.812396	0.416564	1
WBGene00001171	egl-2	F16B3.1	protein_coding_gene	9.35598	0.661913	0.870328	0.760532	0.446936	1
WBGene00001172	egl-3	C51E3.7	protein_coding_gene	393.507	-0.063798	0.270059	-0.236238	0.813248	1
WBGene00001173	egl-4	F55A8.2	protein_coding_gene	6666.9	-0.067851	0.219246	-0.309475	0.75696	1
WBGene00001174	egl-5	C08C3.1	protein_coding_gene	26.796	0.249919	0.408577	0.611681	0.540749	1
WBGene00001175	egl-6	C46F4.1	protein_coding_gene	169.04	0.164518	0.218426	0.753199	0.45133	1
WBGene00001177	egl-8	B0348.4	protein_coding_gene	1051.71	-0.118127	0.266547	-0.443175	0.657639	1
WBGene00001178	egl-9	F22E12.4	protein_coding_gene	583.08	0.046601	0.206222	0.225975	0.821221	1
WBGene00001179	egl-10	F28C1.2	protein_coding_gene	262.935	-0.21684	0.410106	-0.528743	0.596984	1
WBGene00001182	egl-13	T22B7.1	protein_coding_gene	117.28	-0.156241	0.323267	-0.483317	0.62887	1
WBGene00001184	egl-15	F58A3.2	protein_coding_gene	58.1297	-0.751868	0.478608	-1.57095	0.116195	1
WBGene00001185	egl-17	F38G1.2	protein_coding_gene	0.7216	0.843057	2.71847	0.310122	0.756468	1
WBGene00001186	egl-18	F55A8.1	protein_coding_gene	1534.04	-0.0188733	0.194778	-0.0968965	0.922809	1
WBGene00001187	egl-19	C48A7.1	protein_coding_gene	34.537	0.104272	0.47415	0.219914	0.825938	1
WBGene00001188	egl-20	W08D2.1	protein_coding_gene	12.9894	0.306359	0.941108	0.32553	0.74478	1
WBGene00001189	egl-21	F01D4.4	protein_coding_gene	762.573	0.243166	0.316002	0.769508	0.441592	1
WBGene00001190	egl-23	Y37A1B.11	protein_coding_gene	19.7863	-0.302405	0.555307	-0.544572	0.586048	1
WBGene00001193	egl-26	C23H3.1	protein_coding_gene	696.211	0.321797	0.22613	1.42306	0.154718	1
WBGene00001194	egl-27	C04A2.3	protein_coding_gene	4197.97	-0.163395	0.385754	-0.423572	0.671878	1
WBGene00001196	egl-30	M01D7.7	protein_coding_gene	1217.38	-0.13917	0.175109	-0.794759	0.426753	1
WBGene00001202	egl-36	R07A4.1	protein_coding_gene	10.2815	0.312803	0.809303	0.386509	0.699119	1
WBGene00001204	egl-38	C04G2.7	protein_coding_gene	7.22516	-0.048601	1.07636	-0.0451533	0.963985	1
WBGene00001207	egl-43	R53.3	protein_coding_gene	57.1846	0.309227	0.411894	0.750745	0.452806	1
WBGene00001208	egl-44	F28B12.2	protein_coding_gene	251.623	-0.149555	0.35736	-0.418498	0.675583	1
WBGene00001209	egl-45	C27D11.1	protein_coding_gene	14710.4	0.0259159	0.243972	0.106225	0.915404	1
WBGene00001210	egl-46	K11G9.4	protein_coding_gene	7.29632	0.234216	1.15154	0.203394	0.838827	1
WBGene00001211	egl-47	C50H2.2	protein_coding_gene	1.4112	1.57675	2.41476	0.652963	0.51378	1
WBGene00001214	ego-1	F26A3.3	protein_coding_gene	1570.26	-0.536554	0.491813	-1.09097	0.275285	1
WBGene00001215	ego-2	Y53H1C.2	protein_coding_gene	1580.78	-0.1892	0.274927	-0.688181	0.491339	1
WBGene00001224	ehs-1	ZK1248.3	protein_coding_gene	1629.99	-0.0834121	0.25094	-0.332398	0.739588	1
WBGene00001225	eif-3.B	Y54E2A.11	protein_coding_gene	9907.66	0.097679	0.31174	0.313335	0.754026	1
WBGene00001226	eif-3.C	T23D8.4	protein_coding_gene	7343.75	-0.195447	0.330029	-0.59221	0.55371	1
WBGene00001227	eif-3.D	R08D7.3	protein_coding_gene	9822.36	0.198193	0.265801	0.745646	0.455881	1
WBGene00001228	eif-3.E	B0511.10	protein_coding_gene	8393.75	0.125248	0.299816	0.41775	0.67613	1
WBGene00001229	eif-3.F	D2013.7	protein_coding_gene	4161.09	0.048962	0.169505	0.288853	0.772694	1
WBGene00001230	eif-3.G	F22B5.2	protein_coding_gene	5492.58	0.161699	0.29291	0.552044	0.580918	1
WBGene00001231	eif-3.H	C41D11.2	protein_coding_gene	6529.54	0.155309	0.31196	0.497851	0.618589	1
WBGene00001232	eif-3.I	Y74C10AR.1	protein_coding_gene	8562.46	0.0230772	0.255852	0.0901973	0.92813	1
WBGene00001233	eif-3.K	T16G1.11	protein_coding_gene	5628.77	0.178502	0.341098	0.523314	0.600756	1
WBGene00001234	eif-6	C47B2.5	protein_coding_gene	4876.37	0.205114	0.342823	0.598307	0.549635	1
WBGene00001235	elb-1	Y41C4A.10	protein_coding_gene	2800.81	0.148889	0.306819	0.485268	0.627486	1
WBGene00001236	elc-1	Y82E9BR.15	protein_coding_gene	572.681	-0.49914	0.439922	-1.13461	0.256539	1
WBGene00001237	elc-2	W03H1.2	protein_coding_gene	0.543878	-2.17563	3.19496	-0.680957	0.495899	1
WBGene00001239	elo-1	F56H11.4	protein_coding_gene	10372.8	0.180751	0.294537	0.613681	0.539426	1
WBGene00001240	elo-2	F11E6.5	protein_coding_gene	1766.77	-0.117682	0.226273	-0.520089	0.603001	1
WBGene00001241	elo-3	D2024.3	protein_coding_gene	2963.66	0.290323	0.213106	1.36235	0.173089	1
WBGene00001242	elo-4	C40H1.4	protein_coding_gene	27.9808	0.00678538	0.724855	0.00936102	0.992531	1
WBGene00001243	elo-5	F41H10.7	protein_coding_gene	1201.92	-0.57986	0.427374	-1.3568	0.174845	1
WBGene00001244	elo-6	F41H10.8	protein_coding_gene	2318.43	-0.10987	0.422928	-0.259783	0.795031	1
WBGene00001245	elo-7	F56H11.3	protein_coding_gene	0.405728	2.84569	4.32225	0.658382	0.510292	1
WBGene00001246	elo-8	Y47D3A.30	protein_coding_gene	10.2065	-0.123763	0.828871	-0.149315	0.881305	1
WBGene00001247	elo-9	Y53F4B.2	protein_coding_gene	43.2146	-1.16725	0.552117	-2.11414	0.0345029	1
WBGene00001248	elp-1	F38A6.2	protein_coding_gene	81.5313	0.0752467	0.348437	0.215955	0.829023	1
WBGene00001249	elt-1	W09C2.1	protein_coding_gene	353.271	-0.0600171	0.2462	-0.243773	0.807406	1
WBGene00001250	elt-2	C33D3.1	protein_coding_gene	169.645	-0.161458	0.301339	-0.535801	0.592096	1
WBGene00001251	elt-3	K02B9.4	protein_coding_gene	107.204	-0.0667161	0.336296	-0.198385	0.842744	1
WBGene00001252	elt-4	C39B10.6	protein_coding_gene	17.1726	-0.618783	0.84989	-0.728074	0.466568	1
WBGene00001253	elt-6	F52C12.5	protein_coding_gene	145.622	0.164992	0.282853	0.583313	0.559683	1
WBGene00001258	emb-4	Y80D3A.2	protein_coding_gene	4699.08	-0.0505939	0.260034	-0.194567	0.845732	1
WBGene00001259	emb-5	T04A8.14	protein_coding_gene	5371.06	-0.612749	0.459592	-1.33324	0.182452	1
WBGene00001262	emb-8	K10D2.6	protein_coding_gene	5238.59	0.0368756	0.195505	0.188617	0.850393	1
WBGene00001263	emb-9	K04H4.1	protein_coding_gene	1220.04	0.00865383	0.317853	0.0272259	0.97828	1
WBGene00001281	emb-27	F10B5.6	protein_coding_gene	3117.71	-0.00891411	0.25571	-0.0348602	0.972191	1
WBGene00001284	emb-30	F54C8.3	protein_coding_gene	1541.89	-0.331577	0.364269	-0.910251	0.36269	1
WBGene00001303	sec-61.G	F32D8.6	protein_coding_gene	8285.77	0.239978	0.343034	0.699575	0.484193	1
WBGene00001309	emr-1	M01D7.6	protein_coding_gene	4450.09	0.299709	0.280921	1.06688	0.286026	1
WBGene00001310	end-1	F58E10.2	protein_coding_gene	3.6647	0.946817	1.34808	0.702346	0.482463	1
WBGene00001311	end-3	F58E10.5	protein_coding_gene	18.7897	0.0710899	0.522808	0.135977	0.891839	1
WBGene00001320	ent-1	ZK809.4	protein_coding_gene	6957.34	0.0703039	0.197767	0.355489	0.722223	1
WBGene00001324	eor-1	R11E3.6	protein_coding_gene	1233.89	-0.209667	0.347655	-0.603088	0.54645	1
WBGene00001325	eor-2	C44H4.7	protein_coding_gene	484.843	-0.258298	0.329055	-0.78497	0.432471	1
WBGene00001328	epi-1	K08C7.3	protein_coding_gene	138.235	-0.433731	0.390987	-1.10932	0.26729	1
WBGene00001329	epn-1	T04C10.2	protein_coding_gene	4236.91	0.0155104	0.173763	0.0892614	0.928874	1
WBGene00001330	eps-8	Y57G11C.24	protein_coding_gene	723.074	-0.14904	0.246273	-0.605185	0.545056	1
WBGene00001331	erd-2.1	F09B9.3	protein_coding_gene	1186.12	0.0190354	0.16854	0.112942	0.910076	1
WBGene00001332	eri-1	T07A9.5	protein_coding_gene	1911.04	0.0174449	0.291146	0.059918	0.952221	1
WBGene00001333	erm-1	C01G8.5	protein_coding_gene	6583.2	0.0124174	0.179916	0.0690176	0.944976	1
WBGene00001334	ero-1	Y105E8B.8	protein_coding_gene	3223.71	0.0241515	0.255858	0.0943942	0.924796	1
WBGene00001335		F35A5.8	protein_coding_gene	652.281	0.151146	0.204968	0.737411	0.460872	1
WBGene00001336	qars-1	Y41E3.4	protein_coding_gene	7343.49	0.121422	0.242637	0.500425	0.616776	1
WBGene00001337	ears-1	ZC434.5	protein_coding_gene	6496.53	-0.0824741	0.224996	-0.366558	0.713949	1
WBGene00001338	ears-2	T07A9.2	protein_coding_gene	281.446	-0.316845	0.403854	-0.784555	0.432715	1
WBGene00001340	etr-1	T01D1.2	protein_coding_gene	2825.39	0.0170127	0.178453	0.0953345	0.924049	1
WBGene00001345	fos-1	F29G9.4	protein_coding_gene	336.318	-0.154698	0.238994	-0.647287	0.517446	1
WBGene00001352	evl-14	H38K22.1	protein_coding_gene	1262.02	-0.735255	0.478808	-1.53559	0.124638	1
WBGene00001358	evl-20	F22B5.1	protein_coding_gene	680.836	0.172817	0.240877	0.717451	0.473096	1
WBGene00001362	exc-1	C46E1.3	protein_coding_gene	9.4909	-0.727103	0.757401	-0.959998	0.337056	1
WBGene00001365	exc-4	Y105E8A.22	protein_coding_gene	849.068	-0.246295	0.364484	-0.675737	0.499207	1
WBGene00001366	exc-5	C33D9.1	protein_coding_gene	89.2505	-0.375223	0.416812	-0.900222	0.368002	1
WBGene00001368	exc-7	F35H8.5	protein_coding_gene	168.108	0.143471	0.268684	0.533976	0.593358	1
WBGene00001371	exl-1	F26H11.5	protein_coding_gene	1782.91	0.212181	0.29108	0.728943	0.466037	1
WBGene00001372	exo-3	R09B3.1	protein_coding_gene	3244.27	0.218381	0.201977	1.08122	0.2796	1
WBGene00001373	exp-1	H35N03.1	protein_coding_gene	1.60677	1.25891	2.32964	0.540391	0.588927	1
WBGene00001374	exp-2	F12F3.1	protein_coding_gene	13.1976	-0.709065	0.589283	-1.20327	0.228872	1
WBGene00001377	eya-1	C49A1.4	protein_coding_gene	181.399	0.0553579	0.339657	0.162982	0.870533	1
WBGene00001385	far-1	F02A9.2	protein_coding_gene	18403	0.143817	0.366793	0.392093	0.69499	1
WBGene00001386	far-2	F02A9.3	protein_coding_gene	65095.1	0.129067	0.346815	0.37215	0.709781	1
WBGene00001387	far-3	F15B9.1	protein_coding_gene	7207.49	0.709046	0.38381	1.84739	0.064691	1
WBGene00001388	far-4	F15B9.2	protein_coding_gene	9.11032	-1.79231	1.15193	-1.55592	0.119728	1
WBGene00001389	far-5	F15B9.3	protein_coding_gene	20.1277	0.154112	0.978783	0.157453	0.874888	1
WBGene00001390	far-6	W02A2.2	protein_coding_gene	1369.23	0.18581	0.28151	0.660045	0.509225	1
WBGene00001391	far-7	K01A2.2	protein_coding_gene	55.7487	-0.272832	0.42664	-0.639489	0.522505	1
WBGene00001392	far-8	K02F3.3	protein_coding_gene	910.857	-0.00664957	0.277742	-0.0239415	0.980899	1
WBGene00001393	fat-1	Y67H2A.8	protein_coding_gene	24207.4	0.155937	0.260157	0.599396	0.548909	1
WBGene00001394	fat-2	W02A2.1	protein_coding_gene	56458	0.11691	0.293029	0.39897	0.689915	1
WBGene00001395	fat-3	W08D2.4	protein_coding_gene	3803.41	-0.264252	0.258283	-1.02311	0.306255	1
WBGene00001396	fat-4	T13F2.1	protein_coding_gene	8316.67	-0.115487	0.214493	-0.538417	0.590289	1
WBGene00001397	fat-5	W06D12.3	protein_coding_gene	6841.76	0.0147773	0.230764	0.0640363	0.948941	1
WBGene00001398	fat-6	VZK822L.1	protein_coding_gene	18050.2	-0.130654	0.241715	-0.540529	0.588832	1
WBGene00001399	fat-7	F10D2.9	protein_coding_gene	482.848	0.336494	0.325102	1.03504	0.300649	1
WBGene00001400	fax-1	F56E3.4	protein_coding_gene	0.546593	-1.99359	3.60869	-0.552442	0.580646	1
WBGene00001401	fbf-1	H12I13.4	protein_coding_gene	1193.41	-0.00257974	0.257	-0.0100379	0.991991	1
WBGene00001402	fbf-2	F21H12.5	protein_coding_gene	768.984	0.102839	0.2379	0.43228	0.665538	1
WBGene00001403	fbl-1	F56H11.1	protein_coding_gene	36.2224	-0.328326	0.481449	-0.681953	0.495268	1
WBGene00001404	fbp-1	K07A3.1	protein_coding_gene	6954.77	0.195138	0.287845	0.677929	0.497817	1
WBGene00001405	fce-1	C04F12.10	protein_coding_gene	2079.19	0.0266193	0.197742	0.134617	0.892915	1
WBGene00001406	fce-2	F48F5.5	protein_coding_gene	747.001	-0.15487	0.219505	-0.705544	0.480472	1
WBGene00001410	feh-1	Y54F10AM.2	protein_coding_gene	23.2588	-0.235102	0.519111	-0.452893	0.650626	1
WBGene00001411	fem-1	F35D6.1	protein_coding_gene	2338.38	0.00215636	0.215713	0.00999641	0.992024	1
WBGene00001412	fem-2	T19C3.8	protein_coding_gene	6465.98	0.240227	0.266909	0.900033	0.368102	1
WBGene00001413	fem-3	C01F6.4	protein_coding_gene	812.572	-0.506427	0.53693	-0.943189	0.345584	1
WBGene00001414	fer-1	F43G9.6	protein_coding_gene	17.5642	-0.00420625	0.766382	-0.00548845	0.995621	1
WBGene00001423	fib-1	T01C3.7	protein_coding_gene	16657.9	-0.045859	0.224218	-0.204528	0.837941	1
WBGene00001424	fis-1	F41G3.4	protein_coding_gene	0.192813	2.25678	4.35959	0.517658	0.604697	1
WBGene00001425	fis-2	F13B9.8	protein_coding_gene	1478.89	0.33203	0.252732	1.31376	0.188926	1
WBGene00001426	fkb-1	F36H1.1	protein_coding_gene	4830.45	0.203027	0.30258	0.670988	0.502228	1
WBGene00001427	fkb-2	Y18D10A.19	protein_coding_gene	21808.7	0.112196	0.2754	0.407394	0.683719	1
WBGene00001428	fkb-3	C05C8.3	protein_coding_gene	246.838	-0.00864874	0.349578	-0.0247405	0.980262	1
WBGene00001429	fkb-4	ZC455.10	protein_coding_gene	7.81711	-0.697935	0.910637	-0.766424	0.443424	1
WBGene00001430	fkb-5	C50F2.6	protein_coding_gene	457.464	0.184366	0.295601	0.623697	0.532827	1
WBGene00001431	fkb-6	F31D4.3	protein_coding_gene	12079.9	0.167154	0.293898	0.56875	0.569526	1
WBGene00001432	fkb-7	B0511.1	protein_coding_gene	19.5167	-0.3089	0.605873	-0.509842	0.610162	1
WBGene00001433	fkb-8	Y18D10A.25	protein_coding_gene	48.8874	0.664488	0.533028	1.24663	0.212533	1
WBGene00001434	fkh-2	T14G12.4	protein_coding_gene	3.83335	-0.360523	1.28514	-0.280533	0.779069	1
WBGene00001435	fkh-3	C29F7.4	protein_coding_gene	441.447	0.250482	0.335038	0.747621	0.454689	1
WBGene00001436	fkh-4	C29F7.5	protein_coding_gene	250.04	-0.230843	0.267874	-0.861758	0.388821	1
WBGene00001437	fkh-5	F26A1.2	protein_coding_gene	14.5494	-0.319048	0.75451	-0.422855	0.672401	1
WBGene00001438	fkh-6	B0286.5	protein_coding_gene	55.9931	-0.304057	0.466576	-0.651678	0.514609	1
WBGene00001439	fkh-7	F26D12.1	protein_coding_gene	603.176	-0.184751	0.184711	-1.00021	0.317208	1
WBGene00001440	fkh-8	F40H3.4	protein_coding_gene	4.49435	-1.53384	1.35258	-1.13401	0.25679	1
WBGene00001441	fkh-9	K03C7.2	protein_coding_gene	685.492	-0.130089	0.249237	-0.52195	0.601705	1
WBGene00001442	fkh-10	C25A1.2	protein_coding_gene	13.2703	0.97534	0.841401	1.15919	0.24638	1
WBGene00001443	fli-1	B0523.5	protein_coding_gene	1028.44	-0.516074	0.468789	-1.10087	0.270955	1
WBGene00001444	flp-1	F23B2.5	protein_coding_gene	162.235	0.181275	0.387035	0.468369	0.63952	1
WBGene00001445	flp-2	W07E11.3	protein_coding_gene	52.1432	-0.780737	0.540984	-1.44318	0.14897	1
WBGene00001446	flp-3	W07E11.2	protein_coding_gene	60.3448	0.176097	0.601795	0.29262	0.769813	1
WBGene00001447	flp-4	C18D1.3	protein_coding_gene	43.348	-0.25669	0.617626	-0.415607	0.677697	1
WBGene00001448	flp-5	C03G5.7	protein_coding_gene	82.1094	0.100916	0.39724	0.254043	0.799462	1
WBGene00001449	flp-6	F07D3.2	protein_coding_gene	457.823	-0.191614	0.312145	-0.613862	0.539307	1
WBGene00001450	flp-7	F49E10.3	protein_coding_gene	47.3538	0.00067894	0.474419	0.0014311	0.998858	1
WBGene00001451	flp-8	F31F6.4	protein_coding_gene	53.0662	0.213638	0.404343	0.528359	0.59725	1
WBGene00001452	flp-9	C36H8.3	protein_coding_gene	152.593	0.158468	0.327282	0.484195	0.628248	1
WBGene00001453	flp-10	T06C10.4	protein_coding_gene	118.211	-0.463633	0.313159	-1.48051	0.138738	1
WBGene00001454	flp-11	K02G10.4	protein_coding_gene	104.257	-0.000552899	0.511411	-0.00108112	0.999137	1
WBGene00001455	flp-12	C05E11.8	protein_coding_gene	104.902	-0.384491	0.335447	-1.14621	0.25171	1
WBGene00001456	flp-13	F33D4.3	protein_coding_gene	52.7533	-0.0797627	0.483507	-0.164967	0.86897	1
WBGene00001457	flp-14	Y37D8A.15	protein_coding_gene	261.887	0.433146	0.469308	0.922948	0.356034	1
WBGene00001458	flp-15	ZK525.1	protein_coding_gene	90.9733	0.0603679	0.456196	0.132329	0.894724	1
WBGene00001459	flp-16	F15D4.8	protein_coding_gene	118.206	0.0849901	0.472582	0.179842	0.857277	1
WBGene00001460	flp-17	C52D10.11	protein_coding_gene	68.9666	0.212872	0.443781	0.479679	0.631456	1
WBGene00001461	flp-18	Y48D7A.2	protein_coding_gene	104.658	0.159986	0.293668	0.544788	0.5859	1
WBGene00001462	flp-19	M79.4	protein_coding_gene	43.228	0.818021	0.439772	1.8601	0.0628711	1
WBGene00001463	flp-20	E01H11.3	protein_coding_gene	34.811	0.720541	0.46484	1.55009	0.121121	1
WBGene00001464	flp-21	C26F1.10	protein_coding_gene	27.8438	0.51089	0.497005	1.02794	0.303979	1
WBGene00001465	flr-1	F02D10.5	protein_coding_gene	78.0149	-0.113816	0.414961	-0.274281	0.783869	1
WBGene00001466	flr-2	F58H1.4	protein_coding_gene	6.91144	0.0911145	1.27861	0.0712607	0.94319	1
WBGene00001468	flr-4	F09B12.6	protein_coding_gene	14.5822	-1.83727	0.662951	-2.77136	0.00558235	1
WBGene00001470	baz-2	ZK783.4	protein_coding_gene	786.916	-0.367263	0.385041	-0.953829	0.34017	1
WBGene00001475	fmi-1	F15B9.7	protein_coding_gene	18.1815	0.216275	0.677161	0.319385	0.749435	1
WBGene00001476	fmo-1	K08C7.2	protein_coding_gene	47.9441	1.13119	0.736504	1.53589	0.124565	1
WBGene00001477	fmo-2	K08C7.5	protein_coding_gene	82.1522	-0.0342824	0.630784	-0.054349	0.956657	1
WBGene00001478	fmo-3	Y39A1A.19	protein_coding_gene	152.894	-0.103959	0.407002	-0.255427	0.798393	1
WBGene00001479	fmo-4	F53F4.5	protein_coding_gene	238.488	-0.265815	0.296573	-0.89629	0.370098	1
WBGene00001480	fmo-5	H24K24.5	protein_coding_gene	388.552	-0.13782	0.299533	-0.460116	0.645433	1
WBGene00001481	fog-1	Y54E10A.4	protein_coding_gene	944.131	0.174622	0.256632	0.68044	0.496226	1
WBGene00001482	fog-2	Y113G7B.5	protein_coding_gene	1346.67	0.0164481	0.224978	0.0731098	0.941719	1
WBGene00001483	fog-3	C03C11.2	protein_coding_gene	32.1335	0.138049	0.667887	0.206696	0.836248	1
WBGene00001484	fox-1	T07D1.4	protein_coding_gene	601.634	0.0201207	0.217586	0.0924725	0.926323	1
WBGene00001485	fre-1	Y113G7A.8	protein_coding_gene	2149.35	0.161422	0.197807	0.816057	0.414468	1
WBGene00001486	frh-1	F59G1.7	protein_coding_gene	301.372	-0.535109	0.471973	-1.13377	0.256891	1
WBGene00001487	frk-1	T04B2.2	protein_coding_gene	4.76795	-0.669342	1.26045	-0.531034	0.595395	1
WBGene00001488	frm-1	ZK270.2	protein_coding_gene	3506.61	-0.0740759	0.232922	-0.318029	0.750463	1
WBGene00001489	frm-2	T04C9.6	protein_coding_gene	360.383	-0.207212	0.277672	-0.746245	0.455519	1
WBGene00001490	frm-3	H05G16.1	protein_coding_gene	77.2726	-0.337418	0.456709	-0.738803	0.460027	1
WBGene00001491	frm-4	C24A11.8	protein_coding_gene	2869.55	0.012916	0.213205	0.0605801	0.951694	1
WBGene00001492	frm-5.1	Y38C1AB.8	protein_coding_gene	127.71	-0.0773373	0.27176	-0.284579	0.775967	1
WBGene00001493	frm-7	C51F7.1	protein_coding_gene	992.752	-0.187671	0.410553	-0.457117	0.647587	1
WBGene00001494	frm-8	H09G03.2	protein_coding_gene	154.26	0.118463	0.262516	0.451259	0.651803	1
WBGene00001495		F31B12.3	protein_coding_gene	16.7083	0.0443031	0.999361	0.0443314	0.96464	1
WBGene00001496	frm-10	F25H9.5	protein_coding_gene	1080.17	-0.262962	0.384678	-0.683589	0.494235	1
WBGene00001497	fars-1	T08B2.9	protein_coding_gene	6302.85	0.159903	0.23731	0.673812	0.500431	1
WBGene00001498	fars-3	F22B5.9	protein_coding_gene	5170.79	0.104667	0.2822	0.370896	0.710715	1
WBGene00001499	fsn-1	C26E6.5	protein_coding_gene	5822.61	0.203689	0.27199	0.748882	0.453928	1
WBGene00001500	ftn-1	C54F6.14	protein_coding_gene	1951.61	-0.072185	0.302578	-0.238566	0.811442	1
WBGene00001501	ftn-2	D1037.3	protein_coding_gene	7409.81	0.278619	0.276324	1.0083	0.313309	1
WBGene00001502	ftt-2	F52D10.3	protein_coding_gene	10356	0.143802	0.338144	0.425268	0.670641	1
WBGene00001503	fum-1	H14A12.2	protein_coding_gene	11049.2	0.116673	0.289476	0.403048	0.686913	1
WBGene00001505	fut-1	K08F8.3	protein_coding_gene	149.761	-0.115398	0.343001	-0.336435	0.736543	1
WBGene00001506	fut-2	EGAP9.2	protein_coding_gene	0.796109	3.75406	3.26882	1.14844	0.250785	1
WBGene00001507	fut-4	K12H6.3	protein_coding_gene	15.3346	0.687237	0.673576	1.02028	0.307595	1
WBGene00001508	fut-8	C10F3.6	protein_coding_gene	54.504	-1.19387	0.583468	-2.04616	0.0407403	1
WBGene00001509	fzo-1	ZK1248.14	protein_coding_gene	2521.3	-0.0785905	0.247897	-0.317029	0.751222	1
WBGene00001510	fzr-1	ZK1307.6	protein_coding_gene	1954.04	-0.0960115	0.253686	-0.378466	0.705085	1
WBGene00001511	fzy-1	ZK177.6	protein_coding_gene	7074.41	0.144634	0.21432	0.674849	0.499772	1
WBGene00001512	gab-1	ZC482.1	protein_coding_gene	3.52964	1.76987	1.29515	1.36654	0.17177	1
WBGene00001513	gad-1	T05H4.14	protein_coding_gene	8523.42	0.164165	0.245133	0.669698	0.50305	1
WBGene00001514	xnd-1	C05D2.5	protein_coding_gene	8599.67	0.142056	0.252518	0.562557	0.573737	1
WBGene00001515	gap-1	T24C12.2	protein_coding_gene	21.209	-0.527268	0.681182	-0.774049	0.438902	1
WBGene00001516	gap-2	ZK899.8	protein_coding_gene	1500.61	0.113264	0.215706	0.525087	0.599523	1
WBGene00001517	gar-1	C15B12.5	protein_coding_gene	5.21736	-0.605453	1.29417	-0.46783	0.639906	1
WBGene00001518	gar-2	F47D12.1	protein_coding_gene	13.6631	-0.440407	0.70051	-0.628694	0.529549	1
WBGene00001519	gar-3	Y40H4A.1	protein_coding_gene	10.4165	1.01188	0.697622	1.45047	0.146927	1
WBGene00001520	gas-1	K09A9.5	protein_coding_gene	2670.47	0.134805	0.312097	0.431934	0.66579	1
WBGene00001522	gbh-1	D2089.5	protein_coding_gene	224.886	-0.0806383	0.306903	-0.262749	0.792744	1
WBGene00001523	gbh-2	M05D6.7	protein_coding_gene	90.9834	-0.0571895	1.06652	-0.0536225	0.957236	1
WBGene00001526	gck-1	T19A5.2	protein_coding_gene	1697.8	-0.11194	0.221361	-0.505692	0.613073	1
WBGene00001527	gcs-1	F37B12.2	protein_coding_gene	3550.79	-0.0389711	0.242343	-0.16081	0.872243	1
WBGene00001528	gcy-1	AH6.1	protein_coding_gene	0.254211	0	4.40746	0	1	1
WBGene00001530	gcy-3	R134.1	protein_coding_gene	0.0582544	0	4.40746	0	1	1
WBGene00001531	gcy-4	ZK970.5	protein_coding_gene	0.430614	-0.67215	3.95374	-0.170004	0.865007	1
WBGene00001532	gcy-5	ZK970.6	protein_coding_gene	1.04056	0	3.24161	0	1	1
WBGene00001533	gcy-6	B0024.6	protein_coding_gene	0.791664	0	4.40746	0	1	1
WBGene00001534	gcy-7	F52E1.4	protein_coding_gene	0.842609	1.99197	3.85965	0.516101	0.605784	1
WBGene00001535	gcy-8	C49H3.1	protein_coding_gene	3.59706	1.40903	1.30953	1.07598	0.281936	1
WBGene00001536	gcy-9	ZK455.2	protein_coding_gene	2.47302	0.145057	1.6792	0.0863844	0.931161	1
WBGene00001537	gcy-11	C30G4.3	protein_coding_gene	26.8176	0.144384	0.515031	0.28034	0.779217	1
WBGene00001538	gcy-12	F08B1.2	protein_coding_gene	260.556	-0.750535	0.4039	-1.85822	0.0631376	1
WBGene00001539	gcy-13	F23H12.6	protein_coding_gene	0.370148	1.25143	4.40746	0.283933	0.776461	1
WBGene00001540	gcy-14	ZC412.2	protein_coding_gene	0.397056	-3.0162	4.29201	-0.702747	0.482213	1
WBGene00001541	gcy-15	ZC239.7	protein_coding_gene	2.4518	1.03175	1.88207	0.548201	0.583554	1
WBGene00001542	gcy-17	W03F11.2	protein_coding_gene	0.283107	1.98567	4.38246	0.453094	0.650481	1
WBGene00001543	gcy-18	ZK896.8	protein_coding_gene	19.1973	-0.616744	0.582894	-1.05807	0.290023	1
WBGene00001544	gcy-19	C17F4.6	protein_coding_gene	63.4795	0.00971685	0.445003	0.0218355	0.982579	1
WBGene00001545	gcy-20	F21H7.9	protein_coding_gene	0.426196	-1.68644	4.35899	-0.386887	0.69884	1
WBGene00001546	gcy-21	F22E5.3	protein_coding_gene	9.45884	-0.217364	0.957648	-0.226977	0.820442	1
WBGene00001547	gcy-22	T03D8.5	protein_coding_gene	3.27998	-2.20838	1.38389	-1.59577	0.110539	1
WBGene00001548	gcy-23	T26C12.4	protein_coding_gene	17.9904	0.276405	0.507086	0.545086	0.585694	1
WBGene00001549	gcy-25	Y105C5B.2	protein_coding_gene	1.07017	1.81295	3.93472	0.460756	0.644974	1
WBGene00001550	gcy-27	C06A12.4	protein_coding_gene	0.226939	0	4.40746	0	1	1
WBGene00001551	gcy-31	T07D1.1	protein_coding_gene	2.22885	-2.5313	1.92552	-1.31461	0.188642	1
WBGene00001552	gcy-32	C06B3.8	protein_coding_gene	0.9745	-0.672152	2.95947	-0.227119	0.820331	1
WBGene00001553	gcy-33	F57F5.2	protein_coding_gene	3.48514	-1.0984	1.49583	-0.734308	0.462761	1
WBGene00001554	gcy-34	M04G12.3	protein_coding_gene	1.46637	0	2.7041	0	1	1
WBGene00001555	gcy-35	T04D3.4	protein_coding_gene	3.56619	-0.165782	1.60486	-0.1033	0.917725	1
WBGene00001556	gcy-36	C46E1.2	protein_coding_gene	1.69489	-1.53233	1.58237	-0.968375	0.332857	1
WBGene00001557	gcy-37	C54E4.3	protein_coding_gene	3.38798	-0.915874	1.31038	-0.698937	0.484591	1
WBGene00001558	gdi-1	Y57G11C.10	protein_coding_gene	17038.3	0.12875	0.302637	0.425425	0.670527	1
WBGene00001559	gei-1	F45H7.2	protein_coding_gene	254.766	-0.162683	0.330861	-0.491696	0.622935	1
WBGene00001560	gei-3	T22H6.6	protein_coding_gene	401.913	-0.21409	0.26638	-0.803701	0.42157	1
WBGene00001561	gei-4	W07B3.2	protein_coding_gene	1855.36	-0.43192	0.394867	-1.09384	0.274026	1
WBGene00001562	lin-66	B0513.1	protein_coding_gene	1728.93	-0.082993	0.190274	-0.436175	0.66271	1
WBGene00001563	gei-6	C05C8.4	protein_coding_gene	2260.94	-0.191948	0.285034	-0.673421	0.50068	1
WBGene00001564	icl-1	C05E4.9	protein_coding_gene	11321.2	-0.0805111	0.316103	-0.254699	0.798956	1
WBGene00001565	gei-8	C14B9.6	protein_coding_gene	737.69	-0.309009	0.391024	-0.790257	0.429378	1
WBGene00001566	acdh-13	C28C12.9	protein_coding_gene	1091.5	-0.0199762	0.262798	-0.0760133	0.939409	1
WBGene00001568	snpc-4	F32H2.1	protein_coding_gene	3178.42	-0.204438	0.291408	-0.701551	0.482959	1
WBGene00001569	meg-3	F52D2.4	protein_coding_gene	3704.64	0.0108947	0.238373	0.0457042	0.963546	1
WBGene00001570	gei-13	F58A4.11	protein_coding_gene	19.0543	-0.898581	0.545832	-1.64626	0.0997105	1
WBGene00001571	gei-14	K01C8.5	protein_coding_gene	1428.65	-0.526984	0.381662	-1.38076	0.167352	1
WBGene00001572	gei-15	M03A8.4	protein_coding_gene	99.1876	0.0111897	0.342262	0.0326935	0.973919	1
WBGene00001574	gei-17	W10D5.3	protein_coding_gene	6226.78	0.0361021	0.194528	0.185588	0.852768	1
WBGene00001575	gei-18	Y37A1B.15	protein_coding_gene	0.826008	-3.22336	3.30591	-0.975031	0.329545	1
WBGene00001577	gem-4	T12A7.1	protein_coding_gene	236.597	-0.253482	0.326074	-0.777376	0.436937	1
WBGene00001578	ges-1	R12A1.4	protein_coding_gene	1176.75	0.0984122	0.262429	0.375005	0.707657	1
WBGene00001579	gex-2	F56A11.1	protein_coding_gene	2619.63	0.0861161	0.274751	0.313433	0.753951	1
WBGene00001580	gex-3	F28D1.10	protein_coding_gene	2151.41	-0.0958773	0.366895	-0.261321	0.793845	1
WBGene00001581	gfi-1	F57F4.3	protein_coding_gene	1107.38	-0.146326	0.304033	-0.481282	0.630316	1
WBGene00001582	gfi-2	K02A11.1	protein_coding_gene	2737.27	-0.440436	0.428778	-1.02719	0.304331	1
WBGene00001583	gfi-3	M163.4	protein_coding_gene	877.761	0.00281105	0.187505	0.0149919	0.988039	1
WBGene00001584	nrde-4	F45E4.10	protein_coding_gene	1789.98	-0.606205	0.457884	-1.32393	0.185528	1
WBGene00001585	gfl-1	M04B2.3	protein_coding_gene	863.382	-0.592245	0.412552	-1.43557	0.151126	1
WBGene00001586	lgc-57	C09G5.1	protein_coding_gene	2.0784	-0.458851	1.64177	-0.279485	0.779872	1
WBGene00001587	lgc-58	C45B2.4	protein_coding_gene	0.571521	0.28964	3.76124	0.0770066	0.938618	1
WBGene00001588	lgc-56	F09C12.1	protein_coding_gene	2.53725	-2.29293	1.99189	-1.15113	0.249678	1
WBGene00001589	gip-1	H04J21.3	protein_coding_gene	2611.19	0.133323	0.215472	0.61875	0.536081	1
WBGene00001590	lipt-1	C45G3.3	protein_coding_gene	182.538	-0.350896	0.463709	-0.756715	0.449221	1
WBGene00001591	glc-1	F11A5.10	protein_coding_gene	204.643	-0.366449	0.334508	-1.09549	0.273303	1
WBGene00001592	glc-2	F25F8.2	protein_coding_gene	61.9607	-0.299445	0.477752	-0.626781	0.530803	1
WBGene00001593	glc-3	ZC317.3	protein_coding_gene	1.68923	-2.82095	2.17848	-1.29491	0.19535	1
WBGene00001594	glc-4	C27H5.8	protein_coding_gene	4.66329	-0.00594045	1.18767	-0.00500178	0.996009	1
WBGene00001595	gld-1	T23G11.3	protein_coding_gene	27514.7	0.0143237	0.217866	0.0657455	0.94758	1
WBGene00001596	gld-2	ZC308.1	protein_coding_gene	3810.41	-0.17867	0.262795	-0.679883	0.496578	1
WBGene00001597	gld-3	T07F8.3	protein_coding_gene	8548.87	-0.147217	0.28434	-0.517751	0.604632	1
WBGene00001598	glh-1	T21G5.3	protein_coding_gene	10804	-0.0281023	0.234845	-0.119663	0.90475	1
WBGene00001599	glh-2	C55B7.1	protein_coding_gene	6567	-0.0523093	0.240911	-0.217132	0.828106	1
WBGene00001600	glh-3	B0414.6	protein_coding_gene	1780.75	-0.117516	0.295782	-0.397306	0.691142	1
WBGene00001601	glh-4	T12F5.3	protein_coding_gene	5105.2	-0.0315061	0.219908	-0.14327	0.886077	1
WBGene00001602	gln-1	C45B2.5	protein_coding_gene	462.574	0.233344	0.244162	0.955695	0.339226	1
WBGene00001603	gln-2	K03H1.1	protein_coding_gene	4.45996	5.43988	1.87446	2.90211	0.00370664	1
WBGene00001604	gln-3	Y105C5B.28	protein_coding_gene	5107.89	0.0802658	0.274091	0.292843	0.769642	1
WBGene00001605	gln-4	T25C8.3	pseudogene	1.29787	2.45944	2.60237	0.945075	0.344621	1
WBGene00001606	gln-5	F26D10.10	protein_coding_gene	17623.5	0.27212	0.333373	0.816262	0.41435	1
WBGene00001607	gln-6	C28D4.3	protein_coding_gene	35718.7	0.233017	0.256505	0.908431	0.363651	1
WBGene00001608		R07B1.8	protein_coding_gene	0.673141	-2.30414	3.03812	-0.758408	0.448207	1
WBGene00001609	glp-1	F02A9.6	protein_coding_gene	4623.92	-0.10392	0.346399	-0.300001	0.764176	1
WBGene00001612	glr-1	C06E1.4	protein_coding_gene	1.08197	-1.69049	2.22918	-0.758344	0.448245	1
WBGene00001613	glr-2	B0280.12	protein_coding_gene	5.69032	-1.18937	1.65148	-0.720181	0.471414	1
WBGene00001614	glr-3	K10D3.1	protein_coding_gene	0.340914	0	4.40746	0	1	1
WBGene00001615	glr-4	C06A8.9	protein_coding_gene	18.0874	-0.179914	0.677438	-0.265579	0.790563	1
WBGene00001616	glr-5	ZC196.7	protein_coding_gene	6.82652	-1.43685	1.0788	-1.3319	0.182893	1
WBGene00001617	glr-6	F41B4.4	protein_coding_gene	31.623	0.0145789	0.701724	0.0207758	0.983425	1
WBGene00001618	glr-7	C43H6.9	protein_coding_gene	3.36677	-0.402723	1.59165	-0.253022	0.800251	1
WBGene00001619	glr-8	F22A3.3	protein_coding_gene	2.19796	-0.86933	1.89825	-0.457963	0.646979	1
WBGene00001620	glt-1	C12D12.2	protein_coding_gene	1105.54	-0.0967691	0.313673	-0.308504	0.757699	1
WBGene00001621	glt-3	K08F4.4	protein_coding_gene	45.3312	0.153968	0.395153	0.389641	0.696802	1
WBGene00001622	glt-4	T22E5.2	protein_coding_gene	62.4816	-0.334807	0.557883	-0.600138	0.548414	1
WBGene00001623	glt-5	Y53C12A.2	protein_coding_gene	22.7996	-0.63094	0.618277	-1.02048	0.3075	1
WBGene00001624	glt-6	R05G6.6	protein_coding_gene	17.0712	0.21948	0.659971	0.332561	0.739466	1
WBGene00001625	glt-7	W03G1.1	protein_coding_gene	8.81248	0.755429	0.840309	0.89899	0.368658	1
WBGene00001626	gly-1	F44F4.6	protein_coding_gene	0.710024	0.28964	3.42341	0.0846057	0.932575	1
WBGene00001627	gly-2	C55B7.2	protein_coding_gene	47.4112	-0.173044	0.540816	-0.319968	0.748993	1
WBGene00001628	gly-3	ZK688.8	protein_coding_gene	2576.89	-0.0210918	0.29812	-0.0707493	0.943597	1
WBGene00001629	gly-4	Y116F11B.12	protein_coding_gene	1776.78	0.0277955	0.188423	0.147517	0.882724	1
WBGene00001630	gly-5	Y39E4B.12	protein_coding_gene	2128.84	-0.15938	0.251589	-0.633491	0.526413	1
WBGene00001631	gly-6	H38K22.5	protein_coding_gene	236.814	-0.0885384	0.31032	-0.285313	0.775404	1
WBGene00001632	gly-7	Y46H3A.6	protein_coding_gene	4373.97	0.0339806	0.231109	0.147033	0.883106	1
WBGene00001633	gly-8	Y66A7A.6	protein_coding_gene	690.818	0.0828642	0.329914	0.251169	0.801683	1
WBGene00001635	gly-10	Y45F10D.3	protein_coding_gene	1939.33	-0.127313	0.352401	-0.361272	0.717896	1
WBGene00001636	gly-11	Y75B8A.9	protein_coding_gene	105.118	-0.404834	0.481289	-0.841145	0.400267	1
WBGene00001637	gly-12	F48E3.1	protein_coding_gene	38.323	-0.187515	0.428546	-0.43756	0.661705	1
WBGene00001638	gly-13	B0416.6	protein_coding_gene	448.67	-0.0606752	0.294108	-0.206303	0.836554	1
WBGene00001639	gly-14	M01F1.1	protein_coding_gene	69.3248	-0.0328182	0.461679	-0.0710846	0.94333	1
WBGene00001640	gly-15	C54C8.11	protein_coding_gene	1.0793	0	3.65199	0	1	1
WBGene00001643	gly-18	F22D6.11	protein_coding_gene	1.91584	1.24036	2.13327	0.581435	0.560947	1
WBGene00001644	gly-19	F22D6.12	protein_coding_gene	44.3198	-0.769065	0.863715	-0.890415	0.373243	1
WBGene00001645	gly-20	C03E10.4	protein_coding_gene	1485.37	0.135092	0.364078	0.371052	0.710599	1
WBGene00001646	gna-1	B0024.12	protein_coding_gene	61.8002	0.0362408	0.297376	0.121869	0.903003	1
WBGene00001647	gna-2	T23G11.2	protein_coding_gene	3827.99	0.199838	0.22368	0.893407	0.371639	1
WBGene00001648	goa-1	C26C6.2	protein_coding_gene	4467.32	-0.0653103	0.188184	-0.347056	0.728549	1
WBGene00001649	gob-1	H13N06.3	protein_coding_gene	941.849	-0.121029	0.222814	-0.543182	0.587004	1
WBGene00001650	gon-1	F25H8.3	protein_coding_gene	61.6008	-0.534642	0.448229	-1.19279	0.232953	1
WBGene00001651	gon-2	T01H8.5	protein_coding_gene	455.647	-0.558772	0.374066	-1.49378	0.135233	1
WBGene00001653	gon-4	K04D7.5	protein_coding_gene	1243.92	-0.819553	0.51896	-1.57922	0.114285	1
WBGene00001660	gop-1	C34E10.3	protein_coding_gene	396.44	-0.719501	0.39291	-1.83121	0.0670691	1
WBGene00001661	gop-2	C34E10.2	protein_coding_gene	2263.54	0.0952095	0.238951	0.398447	0.690301	1
WBGene00001662	gop-3	C34E10.1	protein_coding_gene	2013.81	-0.0208433	0.210083	-0.0992147	0.920968	1
WBGene00001663	gpa-1	T19C4.6	protein_coding_gene	12.7298	-0.462458	0.965136	-0.479164	0.631822	1
WBGene00001664	gpa-2	F38E1.5	protein_coding_gene	0.887237	4.02717	2.77262	1.45248	0.146369	1
WBGene00001665	gpa-3	E02C12.5	protein_coding_gene	3.90328	-3.00949	1.84555	-1.63067	0.10296	1
WBGene00001666	gpa-4	T07A9.7	protein_coding_gene	57.1074	-0.208069	0.423809	-0.490951	0.623461	1
WBGene00001667	gpa-5	F53B1.7	protein_coding_gene	0.888164	2.24135	3.33537	0.671994	0.501587	1
WBGene00001668	gpa-6	F48C11.1	protein_coding_gene	0.383349	-0.672148	4.40746	-0.152502	0.878791	1
WBGene00001669	gpa-7	R10H10.5	protein_coding_gene	40.6281	-0.075042	0.738826	-0.101569	0.919099	1
WBGene00001670	gpa-8	F56H9.3	protein_coding_gene	0.433189	1.25143	4.40746	0.283933	0.776461	1
WBGene00001671	gpa-9	F56H9.4	protein_coding_gene	6.38479	0.0228105	1.02561	0.0222409	0.982256	1
WBGene00001672	gpa-10	C55H1.2	protein_coding_gene	8.91702	-0.884134	0.902151	-0.980029	0.327072	1
WBGene00001673	gpa-11	C16A11.1	protein_coding_gene	1.45199	-0.713821	2.73744	-0.260763	0.794276	1
WBGene00001674	gpa-12	F18G5.3	protein_coding_gene	23.5338	-0.549532	0.542981	-1.01207	0.311507	1
WBGene00001675	gpa-13	F18E2.5	protein_coding_gene	14.3109	-0.50539	0.634986	-0.795907	0.426086	1
WBGene00001676	gpa-14	B0207.3	protein_coding_gene	4.54895	-1.07298	1.39219	-0.770711	0.440878	1
WBGene00001677	gpa-15	M04C7.1	protein_coding_gene	4.05168	-2.96525	1.6189	-1.83165	0.0670038	1
WBGene00001678	gpa-16	Y95B8A.5	protein_coding_gene	1324.72	-0.445551	0.395293	-1.12714	0.259683	1
WBGene00001679	gpb-1	F13D12.7	protein_coding_gene	4004.4	0.0480467	0.160186	0.299943	0.764221	1
WBGene00001680	gpb-2	F52A8.2	protein_coding_gene	107.08	0.281063	0.266079	1.05631	0.290825	1
WBGene00001681	gpc-1	K02A4.2	protein_coding_gene	6.48764	1.74702	1.33442	1.3092	0.190468	1
WBGene00001682	gpc-2	F08B6.2	protein_coding_gene	1546	-0.409119	0.224801	-1.81992	0.068771	1
WBGene00001683	gpd-1	T09F3.3	protein_coding_gene	27599.8	0.286577	0.37877	0.756599	0.44929	1
WBGene00001684	gpd-2	K10B3.8	protein_coding_gene	4725.02	0.0961907	0.355977	0.270216	0.786994	1
WBGene00001685	gpd-3	K10B3.7	protein_coding_gene	6703.36	-0.0276207	0.360872	-0.0765388	0.93899	1
WBGene00001686	gpd-4	F33H1.2	protein_coding_gene	13510.6	0.304039	0.393412	0.772825	0.439626	1
WBGene00001687	gpn-1	F59D12.4	protein_coding_gene	38.5333	0.399653	0.665907	0.600164	0.548397	1
WBGene00001688	gpr-1	F22B7.13	protein_coding_gene	855.559	0.199569	0.199892	0.998382	0.318094	1
WBGene00001689	gpr-2	C38C10.4	protein_coding_gene	1194.71	-0.0287673	0.177076	-0.162458	0.870945	1
WBGene00001690	grd-1	R08B4.1	protein_coding_gene	1.9739	-0.507446	1.75353	-0.289385	0.772286	1
WBGene00001691	grd-2	F46B3.5	protein_coding_gene	0.175255	-0.672148	4.40746	-0.152502	0.878791	1
WBGene00001692	grd-3	W05E7.1	protein_coding_gene	118.043	0.178958	0.404089	0.442867	0.657862	1
WBGene00001693	grd-4	T01B10.1	protein_coding_gene	90.9384	0.568464	0.557325	1.01999	0.307735	1
WBGene00001694	grd-5	F41E6.2	protein_coding_gene	264.582	-0.0916453	0.382833	-0.239387	0.810805	1
WBGene00001695	grd-6	T18H9.1	protein_coding_gene	1.31354	0	3.5121	0	1	1
WBGene00001696	grd-7	F46H5.6	protein_coding_gene	0.302653	-0.672148	4.40746	-0.152502	0.878791	1
WBGene00001698	grd-9	C04E6.6	protein_coding_gene	2.32624	-3.69877	2.76371	-1.33834	0.180787	1
WBGene00001699	grd-10	F09D12.1	protein_coding_gene	6.70037	0.529143	1.61205	0.328242	0.742729	1
WBGene00001700	grd-11	K02E2.2	protein_coding_gene	3.05976	-0.342513	1.27426	-0.268793	0.788089	1
WBGene00001701	grd-12	F02D8.2	protein_coding_gene	1.95369	-0.616092	2.10144	-0.293176	0.769387	1
WBGene00001702	grd-13	W05E7.3	protein_coding_gene	16.3009	0.311183	0.700702	0.444102	0.656969	1
WBGene00001703	grd-14	T01B10.2	protein_coding_gene	68.5428	0.246649	0.700516	0.352097	0.724766	1
WBGene00001704	grd-15	Y87G2A.15	protein_coding_gene	0.431495	-1.68644	4.35899	-0.386887	0.69884	1
WBGene00001705	grd-16	Y69A2AL.1	protein_coding_gene	2.67851	-0.979418	1.88274	-0.52021	0.602917	1
WBGene00001706	grd-17	Y102A5C.34	pseudogene	1.05724	-3.446	3.60299	-0.956427	0.338857	1
WBGene00001707	grh-1	Y48G8AR.1	protein_coding_gene	66.2005	0.586208	0.369477	1.58659	0.112606	1
WBGene00001708	grk-1	F19C6.1	protein_coding_gene	548.258	-0.0614197	0.307348	-0.199838	0.841608	1
WBGene00001709	grk-2	W02B3.2	protein_coding_gene	211.978	-0.074123	0.32613	-0.22728	0.820206	1
WBGene00001710	grl-1	C24G6.7	protein_coding_gene	11.5951	0.286429	0.680285	0.421043	0.673724	1
WBGene00001711	grl-2	T16G1.8	protein_coding_gene	6.84653	-1.22272	1.10162	-1.10993	0.267029	1
WBGene00001712	grl-3	K03B8.7	protein_coding_gene	0.870311	-3.65911	2.77972	-1.31636	0.188053	1
WBGene00001713	grl-4	F42C5.7	protein_coding_gene	370.693	0.400455	0.371473	1.07802	0.281026	1
WBGene00001714	grl-5	Y47D7A.5	protein_coding_gene	1.80774	0.688554	1.85561	0.371066	0.710589	1
WBGene00001715	grl-6	K10C2.5	protein_coding_gene	0.566648	2.22514	3.5988	0.6183	0.536377	1
WBGene00001716	grl-7	T02E9.2	protein_coding_gene	6.70057	-0.145673	1.16064	-0.125512	0.900119	1
WBGene00001717	grl-8	ZC487.5	protein_coding_gene	14.3432	0.44915	0.758401	0.592232	0.553695	1
WBGene00001718	grl-9	ZC487.4	protein_coding_gene	5.2806	1.07447	1.20813	0.889365	0.373807	1
WBGene00001719	grl-10	C26F1.5	protein_coding_gene	193.528	0.335937	0.337572	0.995157	0.31966	1
WBGene00001720	grl-11	ZK512.9	protein_coding_gene	0.0697065	0	4.40746	0	1	1
WBGene00001721	grl-12	F28A12.2	protein_coding_gene	0.497905	0.0571982	3.34558	0.0170966	0.98636	1
WBGene00001722	grl-13	F32D1.4	protein_coding_gene	0.242897	-0.672148	4.40746	-0.152502	0.878791	1
WBGene00001723	grl-14	T03D8.4	protein_coding_gene	1.42676	-3.52887	2.41056	-1.46392	0.143215	1
WBGene00001724	grl-15	Y75B8A.20	protein_coding_gene	7.77138	2.38699	1.20562	1.97989	0.0477162	1
WBGene00001725	grl-16	Y65B4BR.6	protein_coding_gene	19.5561	0.907459	0.944643	0.960638	0.336734	1
WBGene00001726	grl-17	C56A3.1	protein_coding_gene	33.7929	0.157799	0.417982	0.377527	0.705782	1
WBGene00001727	grl-18	T05C3.4	protein_coding_gene	8.03154	-0.0254207	0.980934	-0.0259148	0.979325	1
WBGene00001728	grl-19	R02D3.6	protein_coding_gene	0.205106	1.25143	4.40746	0.283933	0.776461	1
WBGene00001729	grl-20	C23H5.9	protein_coding_gene	4.42092	2.05969	1.34124	1.53566	0.124621	1
WBGene00001730	grl-21	ZC168.5	protein_coding_gene	9.07942	1.19768	0.957441	1.25091	0.210966	1
WBGene00001731	grl-22	W03A5.3	protein_coding_gene	31.2663	0.473742	0.510353	0.928264	0.35327	1
WBGene00001734	grl-25	ZK643.8	protein_coding_gene	1.78412	-4.03281	2.23007	-1.80837	0.0705482	1
WBGene00001735	grl-26	K02D7.6	protein_coding_gene	8.95433	1.03095	0.85744	1.20235	0.229227	1
WBGene00001736	grl-27	F40C5.3	protein_coding_gene	3.32673	-0.540582	1.30831	-0.413193	0.679465	1
WBGene00001738	grl-29	T24A6.18	protein_coding_gene	0.52738	1.25143	4.36862	0.286458	0.774527	1
WBGene00001739	grl-30	T24A6.3	protein_coding_gene	1.24966	0.57019	2.24653	0.253809	0.799643	1
WBGene00001740	gro-1	ZC395.6	protein_coding_gene	246.26	-0.731904	0.577099	-1.26825	0.20471	1
WBGene00001743	grp-1	K06H7.4	protein_coding_gene	1356.2	-0.54844	0.495957	-1.10582	0.268804	1
WBGene00001744	gars-1	T10F2.1	protein_coding_gene	6072.32	0.108081	0.227373	0.475346	0.63454	1
WBGene00001745	gsa-1	R06A10.2	protein_coding_gene	80.7187	-0.158915	0.362508	-0.438378	0.661112	1
WBGene00001746	gsk-3	Y18D10A.5	protein_coding_gene	2053.94	-0.101852	0.23588	-0.431797	0.665889	1
WBGene00001747	gsp-1	F29F11.6	protein_coding_gene	6893.04	0.0951968	0.21702	0.438655	0.660911	1
WBGene00001748	gsp-2	F56C9.1	protein_coding_gene	13054.7	0.131238	0.202218	0.648996	0.516341	1
WBGene00001749	gst-1	R107.7	protein_coding_gene	9954.13	0.150268	0.332919	0.451364	0.651727	1
WBGene00001750	gst-2	K08F4.6	protein_coding_gene	0.156002	1.98567	4.38246	0.453095	0.650481	1
WBGene00001751	gst-3	K08F4.11	protein_coding_gene	2.3211	-0.672153	2.21206	-0.303858	0.761236	1
WBGene00001752	gst-4	K08F4.7	protein_coding_gene	119.136	0.0786361	0.649103	0.121146	0.903576	1
WBGene00001753	gst-5	R03D7.6	protein_coding_gene	991.359	0.00711137	0.373936	0.0190176	0.984827	1
WBGene00001754	gst-6	F11G11.3	protein_coding_gene	207.976	0.168394	0.323033	0.52129	0.602165	1
WBGene00001755	gst-7	F11G11.2	protein_coding_gene	9717.81	0.34512	0.319434	1.08041	0.279959	1
WBGene00001756	gst-8	F11G11.1	protein_coding_gene	2.74105	1.11589	1.49134	0.748246	0.454312	1
WBGene00001757	gst-9	R05F9.5	protein_coding_gene	9.24581	-2.26384	1.12983	-2.00371	0.0451014	1
WBGene00001758	gst-10	Y45G12C.2	protein_coding_gene	1377.46	0.326716	0.328457	0.994701	0.319882	1
WBGene00001759	gst-11	R11G1.3	protein_coding_gene	3.31782	0.276031	1.69813	0.162551	0.870872	1
WBGene00001760	gst-12	F37B1.2	protein_coding_gene	24.3883	0.499764	0.546365	0.914707	0.360345	1
WBGene00001761	gst-13	T26C5.1	protein_coding_gene	649.281	0.179688	0.359745	0.499487	0.617437	1
WBGene00001762	gst-14	F37B1.3	protein_coding_gene	6.14976	-0.0952307	1.36458	-0.0697876	0.944363	1
WBGene00001763	gst-15	F37B1.4	protein_coding_gene	36.8229	-0.130461	0.541747	-0.240816	0.809698	1
WBGene00001764	gst-16	F37B1.5	protein_coding_gene	95.5326	0.315993	0.289679	1.09084	0.275343	1
WBGene00001767	gst-19	F37B1.8	protein_coding_gene	22.2039	0.900742	0.790859	1.13894	0.254728	1
WBGene00001768	gst-20	Y48E1B.10	protein_coding_gene	375.136	0.215841	0.321769	0.670794	0.502352	1
WBGene00001769	gst-21	ZK697.6	protein_coding_gene	13.6132	-0.263037	0.878752	-0.299331	0.764688	1
WBGene00001770	gst-22	F21H7.1	protein_coding_gene	184.236	-0.115647	0.321784	-0.359392	0.719302	1
WBGene00001771	gst-23	T28A11.11	protein_coding_gene	0.916149	0.0855193	2.31456	0.0369485	0.970526	1
WBGene00001772	gst-24	F37B1.1	protein_coding_gene	114.609	-0.55177	0.289637	-1.90504	0.056775	1
WBGene00001773	gst-25	F37F2.3	protein_coding_gene	1.95278	-1.82199	2.28025	-0.799033	0.424271	1
WBGene00001774	gst-26	Y53F4B.29	protein_coding_gene	371.158	0.455226	0.46736	0.974036	0.330039	1
WBGene00001775	gst-27	Y53F4B.30	protein_coding_gene	993.441	0.379187	0.473967	0.800029	0.423694	1
WBGene00001776	gst-28	Y53F4B.31	protein_coding_gene	50.009	0.33987	0.470189	0.722837	0.46978	1
WBGene00001777	gst-29	Y53F4B.32	protein_coding_gene	64.63	0.379904	0.309983	1.22556	0.220364	1
WBGene00001778	gst-30	ZK546.11	protein_coding_gene	14.3268	-0.197991	0.758109	-0.261165	0.793966	1
WBGene00001779	gst-31	Y53F4B.35	protein_coding_gene	5.03229	-1.99864	1.15576	-1.72928	0.0837583	1
WBGene00001780	gst-32	Y53F4B.37	protein_coding_gene	17.1644	-0.170662	0.580269	-0.294108	0.768675	1
WBGene00001781	gst-33	C02A12.1	protein_coding_gene	29.5618	-0.71097	0.625274	-1.13705	0.255516	1
WBGene00001782	gst-34	Y1H11.1	protein_coding_gene	0.602983	-0.672151	3.23613	-0.207702	0.835461	1
WBGene00001783	gst-35	Y1H11.2	protein_coding_gene	11.3177	0.341595	0.738623	0.462475	0.643741	1
WBGene00001784	gst-36	R07B1.4	protein_coding_gene	665.607	0.0189602	0.347813	0.0545126	0.956527	1
WBGene00001785	gst-37	Y32G9A.1	protein_coding_gene	1.18424	0.575347	2.20519	0.260906	0.794165	1
WBGene00001786	gst-38	F35E8.8	protein_coding_gene	15.3657	0.117265	0.860016	0.136352	0.891543	1
WBGene00001787	gst-39	Y53F4B.33	protein_coding_gene	426.532	0.229025	0.357512	0.640607	0.521778	1
WBGene00001788	gst-40	F56B3.10	protein_coding_gene	4.65845	-0.553775	1.09851	-0.504116	0.61418	1
WBGene00001789	gst-41	R13D7.7	protein_coding_gene	5.29897	-0.231729	1.37363	-0.168698	0.866034	1
WBGene00001790	gst-42	D1053.1	protein_coding_gene	551.242	0.0631314	0.264044	0.239095	0.811032	1
WBGene00001791	gst-43	Y71F9AL.5	protein_coding_gene	284.308	0.0484131	0.292015	0.16579	0.868322	1
WBGene00001792	gst-44	F13A7.10	protein_coding_gene	70.4737	0.0130737	0.332346	0.0393374	0.968621	1
WBGene00001793	gsy-1	Y46G5A.31	protein_coding_gene	6376.15	0.211753	0.214718	0.986188	0.324041	1
WBGene00001794	gta-1	K04D7.3	protein_coding_gene	4928.2	0.349433	0.353332	0.988967	0.322679	1
WBGene00001795	gtl-1	C05C12.3	protein_coding_gene	131.736	-0.534998	0.566915	-0.943701	0.345323	1
WBGene00001796	gtl-2	F54D1.5	protein_coding_gene	6.58793	-0.469805	1.4074	-0.333811	0.738522	1
WBGene00001803	lite-1	C14F11.3	protein_coding_gene	19.7563	0.362239	0.559064	0.647939	0.517024	1
WBGene00001804	gur-3	ZC504.5	protein_coding_gene	0.0582544	0	4.40746	0	1	1
WBGene00001805	gur-4	K09E4.5	protein_coding_gene	6.24956	1.84708	1.14576	1.6121	0.106941	1
WBGene00001806	gur-5	ZK622.2	protein_coding_gene	4.8181	-0.422239	1.21926	-0.346309	0.729111	1
WBGene00001808	gut-2	T10G3.6	protein_coding_gene	1474.66	0.145668	0.233647	0.623452	0.532987	1
WBGene00001811	haf-1	C30H6.6	protein_coding_gene	113.589	-0.182999	0.329755	-0.554954	0.578926	1
WBGene00001812	haf-2	F43E2.4	protein_coding_gene	2682.03	0.150638	0.225853	0.666972	0.50479	1
WBGene00001813	haf-3	F57A10.3	protein_coding_gene	2403.17	-0.0276116	0.202705	-0.136216	0.891651	1
WBGene00001814	haf-4	W04C9.1	protein_coding_gene	764.944	-0.219464	0.296245	-0.740819	0.458803	1
WBGene00001815	hmt-1	W09D6.6	protein_coding_gene	2268.4	-0.034184	0.226272	-0.151075	0.879917	1
WBGene00001816	haf-6	Y48G8AL.11	protein_coding_gene	565.817	-0.187557	0.21282	-0.881294	0.378159	1
WBGene00001817	haf-7	Y50E8A.16	protein_coding_gene	220.423	-0.213519	0.246479	-0.866277	0.386338	1
WBGene00001818	haf-8	Y57G11C.1	protein_coding_gene	0.152554	-1.6345	4.36303	-0.374625	0.707939	1
WBGene00001819	haf-9	ZK484.2	protein_coding_gene	558.191	-0.418717	0.282816	-1.48053	0.138732	1
WBGene00001820	ham-1	F53B2.6	protein_coding_gene	214.227	-0.0800496	0.337979	-0.236848	0.812775	1
WBGene00001821	ham-2	C07A12.1	protein_coding_gene	63.6197	-0.257933	0.380409	-0.678042	0.497745	1
WBGene00001823	hap-1	ZC395.7	protein_coding_gene	462.471	-0.116499	0.34782	-0.334941	0.73767	1
WBGene00001824	hbl-1	F13D11.2	protein_coding_gene	89.1308	-0.267097	0.38959	-0.685584	0.492976	1
WBGene00001827	hcf-1	C46A5.9	protein_coding_gene	7667.71	0.00164643	0.266786	0.00617135	0.995076	1
WBGene00001828	hch-1	F40E10.1	protein_coding_gene	74.4771	-0.819488	0.531371	-1.54221	0.123021	1
WBGene00001829	hcp-1	ZK1055.1	protein_coding_gene	7292.24	0.00485694	0.239066	0.0203164	0.983791	1
WBGene00001830	hcp-2	T06E4.1	protein_coding_gene	4514.72	-0.143969	0.34139	-0.421714	0.673234	1
WBGene00001831	hcp-3	F58A4.3	protein_coding_gene	6808.69	0.225168	0.277855	0.81038	0.417722	1
WBGene00001832	hcp-4	T03F1.9	protein_coding_gene	5185.05	-0.102836	0.26578	-0.386923	0.698813	1
WBGene00001833	hcp-6	Y110A7A.1	protein_coding_gene	2663.06	-0.340956	0.403169	-0.845688	0.397727	1
WBGene00001834	hda-1	C53A5.3	protein_coding_gene	7406.23	0.0764558	0.230953	0.331045	0.740611	1
WBGene00001835	hda-2	C08B11.2	protein_coding_gene	1524.49	-0.239248	0.268689	-0.890428	0.373236	1
WBGene00001836	hda-3	R06C1.1	protein_coding_gene	2419.1	-0.00971855	0.2489	-0.0390461	0.968854	1
WBGene00001837	hda-4	C10E2.3	protein_coding_gene	507.229	-0.391606	0.313316	-1.24988	0.211345	1
WBGene00001838	hda-10	Y51H1A.5	protein_coding_gene	2426.17	0.118207	0.199768	0.591721	0.554037	1
WBGene00001839	hdl-1	ZK829.2	protein_coding_gene	5.03258	0.502286	1.26962	0.395619	0.692386	1
WBGene00001840	hel-1	C26D10.2	protein_coding_gene	27767.7	0.0801267	0.264772	0.302625	0.762175	1
WBGene00001841	hen-1	C36B7.7	protein_coding_gene	46.8589	-0.195351	0.637862	-0.306259	0.759408	1
WBGene00001842	her-1	ZK287.8	protein_coding_gene	60.1661	0.936651	0.409043	2.28986	0.0220296	1
WBGene00001843	hgo-1	W06D4.1	protein_coding_gene	1264.78	-0.125189	0.253676	-0.493497	0.621662	1
WBGene00001844	hid-1	K02E10.2	protein_coding_gene	478.331	-0.233646	0.203204	-1.14981	0.250222	1
WBGene00001851	hif-1	F38A6.3	protein_coding_gene	2954.16	0.074158	0.233836	0.317136	0.75114	1
WBGene00001852	hil-1	C30G7.1	protein_coding_gene	596.683	-0.129109	0.222392	-0.580546	0.561546	1
WBGene00001853	hil-2	Y73B6BL.9	protein_coding_gene	1829.73	-0.119443	0.406336	-0.293951	0.768796	1
WBGene00001854	hil-3	F22F1.1	protein_coding_gene	490.538	-0.0999649	0.461095	-0.216799	0.828365	1
WBGene00001855	hil-4	C18G1.5	protein_coding_gene	20830.5	0.295158	0.317502	0.929626	0.352565	1
WBGene00001856	hil-5	B0414.3	protein_coding_gene	9913.36	0.252967	0.293097	0.863083	0.388092	1
WBGene00001857	hil-6	F59A7.4	protein_coding_gene	6.46114	0.280146	1.20098	0.233265	0.815556	1
WBGene00001858	hil-7	C01B10.5	protein_coding_gene	40.9411	0.372202	0.417361	0.891798	0.372501	1
WBGene00001859	hil-8	T05E8.2	protein_coding_gene	28.3386	-0.232015	0.532398	-0.435792	0.662987	1
WBGene00001860	him-1	F28B3.7	protein_coding_gene	5112.68	-0.242309	0.317365	-0.763502	0.445164	1
WBGene00001862	him-3	ZK381.1	protein_coding_gene	3520.75	0.0787753	0.234641	0.335727	0.737077	1
WBGene00001863	him-4	F15G9.4	protein_coding_gene	55.6325	-0.29827	0.58775	-0.507477	0.61182	1
WBGene00001864	him-5	D1086.4	protein_coding_gene	417.015	-0.577668	0.539421	-1.0709	0.284213	1
WBGene00001865	him-6	T04A11.6	protein_coding_gene	1615.3	0.000976988	0.291158	0.00335553	0.997323	1
WBGene00001867	him-8	T07G12.12	protein_coding_gene	817.074	-0.562101	0.43554	-1.29058	0.196848	1
WBGene00001869	him-10	R12B2.4	protein_coding_gene	2571.69	-0.254287	0.319891	-0.794919	0.426661	1
WBGene00001872	him-14	ZK1127.11	protein_coding_gene	478.315	-0.417639	0.447503	-0.933267	0.350682	1
WBGene00001874	him-17	T09E8.2	protein_coding_gene	4505.49	-0.031225	0.240599	-0.12978	0.89674	1
WBGene00001875	his-1	T10C6.14	protein_coding_gene	9.91001	0.710701	0.77991	0.91126	0.362158	1
WBGene00001876	his-2	T10C6.13	protein_coding_gene	14.6646	-0.791114	1.02214	-0.773981	0.438942	1
WBGene00001877	his-3	T10C6.12	protein_coding_gene	18.4347	0.390363	0.593474	0.657759	0.510693	1
WBGene00001878	his-4	T10C6.11	protein_coding_gene	7.78871	0.235985	0.894309	0.263874	0.791877	1
WBGene00001879	his-5	F45F2.3	protein_coding_gene	18.1072	0.290556	0.589047	0.493264	0.621826	1
WBGene00001880	his-6	F45F2.13	protein_coding_gene	39.3701	0.423742	0.628169	0.674567	0.499951	1
WBGene00001881	his-7	F45F2.4	protein_coding_gene	18.8092	-0.0962843	0.616803	-0.156102	0.875953	1
WBGene00001882	his-8	F45F2.12	protein_coding_gene	20.5189	0.975241	0.533764	1.8271	0.0676841	1
WBGene00001885	his-11	ZK131.5	protein_coding_gene	0.294363	1.25143	4.40746	0.283933	0.776461	1
WBGene00001890	his-16	ZK131.10	protein_coding_gene	0.0780008	1.25143	4.40746	0.283933	0.776461	1
WBGene00001891	his-17	K06C4.5	protein_coding_gene	1.81438	-0.380602	1.76809	-0.215262	0.829563	1
WBGene00001892	his-18	K06C4.10	protein_coding_gene	6.30801	0.0470857	1.12239	0.0419513	0.966538	1
WBGene00001898	his-24	M163.3	protein_coding_gene	2491.66	-0.241984	0.46723	-0.517912	0.60452	1
WBGene00001899	his-25	ZK131.2	protein_coding_gene	3.2199	-2.65661	1.64847	-1.61156	0.107058	1
WBGene00001905	his-31	F17E9.12	protein_coding_gene	52.6743	0.461354	0.459224	1.00464	0.315071	1
WBGene00001906	his-32	F17E9.10	protein_coding_gene	123.827	0.492515	0.37059	1.329	0.183847	1
WBGene00001909	his-35	C50F4.13	protein_coding_gene	1890.86	0.109775	0.312781	0.350964	0.725615	1
WBGene00001910		C50F4.6	protein_coding_gene	569.077	-0.715856	0.491971	-1.45508	0.145648	1
WBGene00001911	his-37	C50F4.7	protein_coding_gene	893.24	0.269028	0.222199	1.21075	0.22599	1
WBGene00001912	his-38	K03A1.6	protein_coding_gene	143.185	0.172843	0.294133	0.587637	0.556776	1
WBGene00001914	his-40	K03A1.1	protein_coding_gene	114.434	0.21524	0.383827	0.560775	0.574951	1
WBGene00001915	his-41	C50F4.5	protein_coding_gene	1440.93	0.126882	0.294697	0.430551	0.666795	1
WBGene00001916	his-42	F08G2.3	protein_coding_gene	0.142246	-1.54275	4.37053	-0.35299	0.724096	1
WBGene00001919	his-45	B0035.10	protein_coding_gene	24.5583	0.317395	0.642383	0.494091	0.621242	1
WBGene00001920	his-46	B0035.9	protein_coding_gene	0.244114	2.12618	4.37009	0.48653	0.626591	1
WBGene00001921	his-47	B0035.7	protein_coding_gene	11.4436	-0.106809	0.697536	-0.153124	0.878301	1
WBGene00001922	his-48	B0035.8	protein_coding_gene	142.201	0.0993312	0.372604	0.266587	0.789788	1
WBGene00001929	his-55	F54E12.1	protein_coding_gene	8.2011	0.122944	0.881178	0.139522	0.889038	1
WBGene00001930	his-56	F54E12.3	protein_coding_gene	2.32335	1.62508	1.71661	0.946681	0.343802	1
WBGene00001931	his-57	F54E12.5	protein_coding_gene	35.3285	-0.290127	0.510302	-0.568539	0.569669	1
WBGene00001932	his-58	F54E12.4	protein_coding_gene	4.81792	-0.0411143	1.40399	-0.0292838	0.976638	1
WBGene00001933	his-59	F55G1.2	protein_coding_gene	337.876	0.293744	0.399219	0.735797	0.461854	1
WBGene00001934	his-60	F55G1.11	protein_coding_gene	385.827	0.378755	0.292645	1.29425	0.195581	1
WBGene00001935	his-61	F55G1.10	protein_coding_gene	238.597	0.28539	0.316715	0.901096	0.367537	1
WBGene00001936	his-62	F55G1.3	protein_coding_gene	203.786	0.31158	0.352893	0.882932	0.377273	1
WBGene00001937	his-63	F22B3.2	protein_coding_gene	243.732	0.0553136	0.422024	0.131067	0.895722	1
WBGene00001938	his-64	F22B3.1	protein_coding_gene	125.541	0.47838	0.346136	1.38206	0.166953	1
WBGene00001939	his-65	H02I12.7	protein_coding_gene	10.139	0.607579	0.887011	0.684974	0.49336	1
WBGene00001940	his-66	H02I12.6	protein_coding_gene	32.2247	0.64551	0.480639	1.34302	0.179264	1
WBGene00001941	his-67	T23D8.5	protein_coding_gene	283.348	0.431465	0.322796	1.33665	0.181337	1
WBGene00001942	his-68	T23D8.6	protein_coding_gene	1486.43	0.205549	0.362343	0.567277	0.570526	1
WBGene00001943	his-69	E03A3.3	protein_coding_gene	5.48187	0.422852	1.05059	0.40249	0.687324	1
WBGene00001944	his-70	E03A3.4	protein_coding_gene	0.485198	-0.254662	4.27585	-0.0595582	0.952507	1
WBGene00001945	his-71	F45E1.6	protein_coding_gene	670.109	0.0344228	0.32233	0.106794	0.914953	1
WBGene00001946	his-72	Y49E10.6	protein_coding_gene	11202	0.118883	0.307527	0.386578	0.699069	1
WBGene00001948	hlh-1	B0304.1	protein_coding_gene	12.6479	0.457012	0.679653	0.67242	0.501316	1
WBGene00001949	hlh-2	M05B5.5	protein_coding_gene	1053.62	-0.153909	0.346166	-0.44461	0.656601	1
WBGene00001950	hlh-3	T24B8.6	protein_coding_gene	133.878	-0.0143179	0.338802	-0.0422604	0.966291	1
WBGene00001951	hlh-4	T05G5.2	protein_coding_gene	7.15655	0.377407	1.03079	0.366135	0.714265	1
WBGene00001952	hlh-6	T15H9.3	protein_coding_gene	14.4312	1.6715	0.665369	2.51215	0.012	1
WBGene00001953	hlh-8	C02B8.4	protein_coding_gene	4.0693	0.446617	1.25173	0.356801	0.721241	1
WBGene00001954	hlh-10	ZK682.4	protein_coding_gene	0.159959	1.25143	4.40746	0.283933	0.776461	1
WBGene00001955	hlh-11	F58A4.7	protein_coding_gene	514.959	-0.0922758	0.216227	-0.426753	0.669559	1
WBGene00001956	hlh-12	C28C12.8	protein_coding_gene	2.15467	2.59211	2.62814	0.986293	0.323989	1
WBGene00001957	hlh-13	F48D6.3	protein_coding_gene	17.2926	1.0536	0.571817	1.84254	0.0653958	1
WBGene00001958	hlh-14	C18A3.8	protein_coding_gene	24.3468	-0.26433	0.440215	-0.600457	0.548202	1
WBGene00001959	hlh-15	C43H6.8	protein_coding_gene	0.822407	-1.9967	3.35311	-0.595478	0.551524	1
WBGene00001960	hlh-16	DY3.3	protein_coding_gene	7.87004	-0.880928	0.869738	-1.01287	0.311124	1
WBGene00001961	hlh-17	F38C2.2	protein_coding_gene	0.453672	1.75648	3.37615	0.52026	0.602882	1
WBGene00001962	hlh-19	F57C12.3	protein_coding_gene	0.309595	-2.37552	4.31688	-0.550287	0.582123	1
WBGene00001963	btb-1	F40G9.4	pseudogene	31.7896	-0.0174089	0.518802	-0.0335559	0.973231	1
WBGene00001965	hlh-26	C17C3.8	protein_coding_gene	0.287086	-2.2218	4.32465	-0.513752	0.607425	1
WBGene00001967	hlh-28	F31A3.2	protein_coding_gene	0.0780008	1.25143	4.40746	0.283933	0.776461	1
WBGene00001968	hlh-29	F31A3.4	protein_coding_gene	0.295089	1.25143	4.40746	0.283933	0.776461	1
WBGene00001971	hmg-1.1	Y48B6A.14	protein_coding_gene	16485.2	0.0752943	0.266671	0.282349	0.777676	1
WBGene00001972	hmg-1.2	F47D12.4	protein_coding_gene	2774.34	-0.0467851	0.166213	-0.281476	0.778345	1
WBGene00001973	hmg-3	C32F10.5	protein_coding_gene	3799.98	-0.520982	0.391059	-1.33223	0.182783	1
WBGene00001974	hmg-4	T20B12.8	protein_coding_gene	2049.58	-0.476529	0.472181	-1.00921	0.312874	1
WBGene00001975	hmg-5	F45E4.9	protein_coding_gene	1942.07	-0.348974	0.269849	-1.29322	0.195934	1
WBGene00001977	hmg-12	Y17G7A.1	protein_coding_gene	25085.5	0.269591	0.329515	0.818143	0.413275	1
WBGene00001978	hmp-1	R13H4.4	protein_coding_gene	2123.03	-0.535779	0.499838	-1.0719	0.283763	1
WBGene00001979	hmp-2	K05C4.6	protein_coding_gene	3927.81	0.269287	0.246706	1.09153	0.275038	1
WBGene00001980	hmr-1	W02B9.1	protein_coding_gene	4678.08	-0.0428072	0.191701	-0.223302	0.8233	1
WBGene00001981	hnd-1	C44C10.8	protein_coding_gene	73.7505	0.173207	0.335252	0.516647	0.605402	1
WBGene00001983	hoe-1	E04A4.4	protein_coding_gene	4437.09	-0.190428	0.260007	-0.732396	0.463927	1
WBGene00001984	hog-1	W06B11.4	protein_coding_gene	6.7001	0.223757	1.02521	0.218255	0.827231	1
WBGene00001985	hop-1	C18E3.8	protein_coding_gene	1415.1	0.110365	0.256861	0.429667	0.667438	1
WBGene00001986	hot-1	F43D2.4	protein_coding_gene	23.9242	-0.491585	0.617656	-0.795889	0.426097	1
WBGene00001987	hot-2	Y39B6A.48	protein_coding_gene	13.7647	-0.0017899	0.601335	-0.00297654	0.997625	1
WBGene00001988	hot-3	W02B8.5	protein_coding_gene	3.94405	2.38009	1.56251	1.52325	0.127696	1
WBGene00001989	hot-4	T12A2.16	protein_coding_gene	11.7535	-0.247233	0.717593	-0.344532	0.730447	1
WBGene00001990	hot-5	K07A12.6	protein_coding_gene	2.30467	3.45982	1.95798	1.76704	0.0772223	1
WBGene00001991	hot-6	C13G3.2	protein_coding_gene	10.4359	-0.823927	0.980464	-0.840344	0.400716	1
WBGene00001992	hot-7	Y48B6A.9	protein_coding_gene	3.45824	-1.13418	2.13652	-0.530853	0.59552	1
WBGene00001993	hpd-1	T21C12.2	protein_coding_gene	2347.62	-0.0257752	0.245744	-0.104887	0.916466	1
WBGene00001994	hpk-1	F20B6.8	protein_coding_gene	781.476	-0.137306	0.227239	-0.604236	0.545687	1
WBGene00001995	hpl-1	K08H2.6	protein_coding_gene	339.577	0.231724	0.306769	0.755371	0.450027	1
WBGene00001996	hpl-2	K01G5.2	protein_coding_gene	3139.93	-0.0617948	0.204423	-0.302289	0.762432	1
WBGene00001997	hpr-9	Y39A1A.23	protein_coding_gene	533.515	-0.0973753	0.318028	-0.306184	0.759464	1
WBGene00001998	hpr-17	F32A11.2	protein_coding_gene	2382.2	0.188062	0.209361	0.898265	0.369044	1
WBGene00001999	hrpa-1	F42A6.7	protein_coding_gene	14900.5	-0.0403211	0.195187	-0.206577	0.83634	1
WBGene00002000	hrpr-1	F58D5.1	protein_coding_gene	12800.2	0.0139006	0.284548	0.0488514	0.961038	1
WBGene00002001	hars-1	T11G6.1	protein_coding_gene	4960.02	0.0517407	0.20986	0.246549	0.805257	1
WBGene00002002	hsb-1	K08E7.2	protein_coding_gene	2248.75	0.210057	0.265073	0.79245	0.428098	1
WBGene00002003	hse-5	B0285.5	protein_coding_gene	1717.49	-0.307745	0.398669	-0.771933	0.440154	1
WBGene00002004	hsf-1	Y53C10A.12	protein_coding_gene	3008.5	-0.0565797	0.253412	-0.223272	0.823324	1
WBGene00002005	hsp-1	F26D10.3	protein_coding_gene	142877	0.186924	0.387377	0.482539	0.629423	1
WBGene00002006	hsp-2	K09C4.3	pseudogene	8.24522	0.408305	0.861028	0.474207	0.635352	1
WBGene00002007	hsp-3	C15H9.6	protein_coding_gene	20120.6	-0.0923938	0.271792	-0.339943	0.7339	1
WBGene00002008	hsp-4	F43E2.8	protein_coding_gene	14510.6	0.0683186	0.283585	0.240911	0.809624	1
WBGene00002010	hsp-6	C37H5.8	protein_coding_gene	24673	-0.144207	0.243998	-0.591016	0.55451	1
WBGene00002011	hsp-12.2	C14B9.1	protein_coding_gene	122.306	-0.193745	0.359673	-0.53867	0.590115	1
WBGene00002012	hsp-12.3	F38E11.1	protein_coding_gene	21.0305	-0.09123	0.693369	-0.131575	0.89532	1
WBGene00002013	hsp-12.6	F38E11.2	protein_coding_gene	15.1112	-0.539243	0.832602	-0.647661	0.517204	1
WBGene00002015	hsp-16.1	T27E4.8	protein_coding_gene	0.0582544	0	4.40746	0	1	1
WBGene00002016	hsp-16.2	Y46H3A.3	protein_coding_gene	94.0284	0.452803	0.375319	1.20645	0.227645	1
WBGene00002017	hsp-16.11	T27E4.2	protein_coding_gene	0.0762772	-0.672148	4.40746	-0.152502	0.878791	1
WBGene00002018	hsp-16.41	Y46H3A.2	protein_coding_gene	50.9544	0.531696	1.33507	0.398252	0.690444	1
WBGene00002020	hsp-16.49	T27E4.9	protein_coding_gene	0.116509	0	4.40746	0	1	1
WBGene00002021	hsp-17	F52E1.7	protein_coding_gene	388.378	-0.283487	0.397897	-0.712465	0.476177	1
WBGene00002023	hsp-25	C09B8.6	protein_coding_gene	1307.88	0.132063	0.331277	0.398647	0.690153	1
WBGene00002024	hsp-43	C14F11.5	protein_coding_gene	1772.34	-0.111249	0.252696	-0.440249	0.659757	1
WBGene00002025	hsp-60	Y22D7AL.5	protein_coding_gene	11947.2	-0.120126	0.24599	-0.488335	0.625313	1
WBGene00002026	hsp-70	C12C8.1	protein_coding_gene	262.221	-0.206953	0.451315	-0.458554	0.646554	1
WBGene00002027	hsr-9	T05F1.6	protein_coding_gene	7818.39	-0.268673	0.356838	-0.752927	0.451494	1
WBGene00002028	hst-1	F08B4.6	protein_coding_gene	1266.12	-0.166032	0.361549	-0.459223	0.646074	1
WBGene00002029	hst-2	C34F6.4	protein_coding_gene	223.514	-0.522994	0.471496	-1.10922	0.267333	1
WBGene00002030	hst-3.1	F40H3.5	protein_coding_gene	3.61269	1.69566	1.91452	0.885685	0.375787	1
WBGene00002031	hst-6	Y34B4A.3	protein_coding_gene	252.995	-0.497422	0.28688	-1.7339	0.082935	1
WBGene00002032	htp-1	F41H10.10	protein_coding_gene	5845.02	0.362018	0.233714	1.54898	0.121387	1
WBGene00002033	htp-2	Y73B6BL.2	protein_coding_gene	3302.84	0.133427	0.202589	0.658612	0.510145	1
WBGene00002034	htp-3	F57C9.5	protein_coding_gene	6227.34	0.163538	0.231946	0.705068	0.480768	1
WBGene00002035	hum-1	F29D10.4	protein_coding_gene	2254.02	-0.382637	0.430506	-0.888807	0.374107	1
WBGene00002036	hum-2	F36D4.3	protein_coding_gene	4436.51	-0.0374514	0.249185	-0.150296	0.880531	1
WBGene00002037	hum-4	F46C3.3	protein_coding_gene	152.266	-0.276039	0.339954	-0.811989	0.416798	1
WBGene00002038	hum-5	T02C12.1	protein_coding_gene	1087.23	-0.330041	0.33345	-0.989777	0.322283	1
WBGene00002039	hum-6	T10H10.1	protein_coding_gene	54.9318	-0.712689	0.38859	-1.83404	0.0666482	1
WBGene00002040	hum-7	F56A6.2	protein_coding_gene	97.1851	-0.375833	0.365719	-1.02765	0.304112	1
WBGene00002041	hum-8	Y66H1A.6	protein_coding_gene	248.173	-0.661452	0.386153	-1.71292	0.0867264	1
WBGene00002042	hus-1	H26D21.1	protein_coding_gene	414.418	-0.34752	0.437782	-0.793819	0.427301	1
WBGene00002043	hyl-1	C09G4.1	protein_coding_gene	2467.15	0.142055	0.195603	0.726242	0.467691	1
WBGene00002044	hyl-2	K02G10.6	protein_coding_gene	1106.16	-0.0192695	0.203202	-0.0948293	0.92445	1
WBGene00002045	icd-1	C56C10.8	protein_coding_gene	58889.9	0.0636849	0.330774	0.192533	0.847325	1
WBGene00002046	icln-1	C01F6.8	protein_coding_gene	2773.62	-0.116654	0.213905	-0.545357	0.585508	1
WBGene00002047	icp-1	Y39G10AR.13	protein_coding_gene	7339.73	0.122348	0.23692	0.516411	0.605567	1
WBGene00002048	ida-1	B0244.2	protein_coding_gene	172.482	-0.0162198	0.321372	-0.0504705	0.959747	1
WBGene00002050	ifa-1	F38B2.1	protein_coding_gene	877.039	-0.194991	0.464991	-0.419344	0.674965	1
WBGene00002051	ifa-3	F52E10.5	protein_coding_gene	8.73872	0.970056	1.09386	0.886816	0.375178	1
WBGene00002052	ifa-4	K05B2.3	protein_coding_gene	348.825	-0.363237	0.396767	-0.915491	0.359934	1
WBGene00002053	ifb-1	F10C1.2	protein_coding_gene	1675.31	-0.131715	0.287991	-0.457359	0.647413	1
WBGene00002054	ifb-2	F10C1.7	protein_coding_gene	1248.86	-0.0520193	0.271444	-0.19164	0.848025	1
WBGene00002055	ifc-1	F37B4.2	protein_coding_gene	78.1388	0.322228	0.540576	0.596083	0.55112	1
WBGene00002056	ifc-2	M6.1	protein_coding_gene	1793.79	-0.0845607	0.25261	-0.334749	0.737815	1
WBGene00002057	ifd-1	R04E5.10	protein_coding_gene	66.7877	-0.404174	0.410731	-0.984037	0.325097	1
WBGene00002058	ifd-2	F25E2.4	protein_coding_gene	141.657	-0.124785	0.361599	-0.345093	0.730025	1
WBGene00002059	ife-1	F53A2.6	protein_coding_gene	10317.4	0.204641	0.358412	0.570967	0.568022	1
WBGene00002060	ife-2	R04A9.4	protein_coding_gene	1793.66	0.178431	0.316765	0.563292	0.573236	1
WBGene00002061	ife-3	B0348.6	protein_coding_gene	13647.1	0.300984	0.361091	0.833539	0.404541	1
WBGene00002062	ife-4	C05D9.5	protein_coding_gene	146.562	-0.202321	0.309277	-0.654173	0.513	1
WBGene00002063	ife-5	Y57A10A.30	protein_coding_gene	234.866	0.439921	0.304255	1.44589	0.148207	1
WBGene00002064	iff-1	T05G5.10	protein_coding_gene	28751.8	0.377324	0.36776	1.02601	0.304889	1
WBGene00002065	iff-2	F54C9.1	protein_coding_gene	5510.81	0.158966	0.403409	0.394055	0.69354	1
WBGene00002066	ifg-1	M110.4	protein_coding_gene	7118.84	-0.130542	0.273718	-0.47692	0.633419	1
WBGene00002067	ifp-1	C43C3.1	protein_coding_gene	9.44904	0.14474	0.796433	0.181736	0.85579	1
WBGene00002068	ify-1	C27A2.3	protein_coding_gene	9172.41	-0.0362927	0.206953	-0.175367	0.860792	1
WBGene00002069	ikb-1	C04F12.3	protein_coding_gene	26.6386	-0.125949	0.551027	-0.228572	0.819202	1
WBGene00002070	ile-1	K07A1.8	protein_coding_gene	5605.41	0.142137	0.195485	0.727099	0.467165	1
WBGene00002071	ile-2	T04G9.3	protein_coding_gene	1376.11	0.032344	0.219753	0.147183	0.882987	1
WBGene00002072	ima-1	T19B10.7	protein_coding_gene	2570.34	-0.157737	0.316799	-0.497908	0.618549	1
WBGene00002073	ima-2	F26B1.3	protein_coding_gene	27974.1	0.213794	0.296809	0.720309	0.471335	1
WBGene00002074	ima-3	F32E10.4	protein_coding_gene	8218.48	-0.0141462	0.207134	-0.0682949	0.945551	1
WBGene00002075	imb-1	F28B3.8	protein_coding_gene	3641.48	-0.051696	0.185613	-0.278514	0.780618	1
WBGene00002076	imb-2	R06A4.4	protein_coding_gene	5549.65	0.0658903	0.210911	0.312408	0.75473	1
WBGene00002077	imb-3	C53D5.6	protein_coding_gene	22331.8	0.0902371	0.30529	0.295579	0.767552	1
WBGene00002078	xpo-1	ZK742.1	protein_coding_gene	12521	0.00731832	0.192244	0.038068	0.969634	1
WBGene00002079	xpo-2	Y48G1A.5	protein_coding_gene	10228.6	0.21551	0.292209	0.73752	0.460806	1
WBGene00002080	xpo-3	C49H3.10	protein_coding_gene	1997.3	-0.154839	0.287491	-0.538586	0.590173	1
WBGene00002081	ina-1	F54G8.3	protein_coding_gene	475.795	-0.698585	0.468246	-1.49192	0.13572	1
WBGene00002083	inf-1	F57B9.6	protein_coding_gene	24380.5	0.165243	0.330743	0.499612	0.617349	1
WBGene00002084	ins-1	F13B12.5	protein_coding_gene	5.91459	0.549701	0.880858	0.624051	0.532594	1
WBGene00002085	ins-2	ZK75.2	protein_coding_gene	10.357	-0.338416	0.879938	-0.384591	0.70054	1
WBGene00002086	ins-3	ZK75.3	protein_coding_gene	11.1842	0.736153	0.965032	0.762827	0.445566	1
WBGene00002087	ins-4	ZK75.1	protein_coding_gene	12.5735	-0.783846	0.829557	-0.944897	0.344711	1
WBGene00002088	ins-5	ZK84.3	protein_coding_gene	27.2623	0.00120968	0.608133	0.00198917	0.998413	1
WBGene00002089	ins-6	ZK84.6	protein_coding_gene	11.3486	-1.89498	0.871311	-2.17486	0.0296404	1
WBGene00002090	ins-7	ZK1251.2	protein_coding_gene	65.9688	-0.746517	0.568015	-1.31426	0.18876	1
WBGene00002091	ins-8	ZK1251.11	protein_coding_gene	1.53198	1.19731	2.36103	0.507112	0.612076	1
WBGene00002092	ins-9	C06E2.8	protein_coding_gene	0.555998	-2.27565	4.32184	-0.526546	0.598509	1
WBGene00002093	ins-10	T08G5.12	protein_coding_gene	10.9284	-0.673253	0.795092	-0.846761	0.397129	1
WBGene00002094	ins-11	C17C3.4	protein_coding_gene	7.22512	0.863436	1.23323	0.70014	0.48384	1
WBGene00002095	ins-12	C17C3.19	protein_coding_gene	0.753632	3.20475	3.88653	0.824577	0.409612	1
WBGene00002097	ins-14	F41G3.16	protein_coding_gene	0.519258	-3.41405	4.28125	-0.797443	0.425194	1
WBGene00002098	ins-15	F41G3.17	protein_coding_gene	0.327919	-1.96448	4.33961	-0.452687	0.650774	1
WBGene00002099	ins-16	Y39A3A.5	protein_coding_gene	1.7431	1.28483	2.53467	0.506903	0.612223	1
WBGene00002100	ins-17	F56F3.6	protein_coding_gene	114.21	0.353782	0.436737	0.810056	0.417908	1
WBGene00002101	ins-18	T28B8.2	protein_coding_gene	22.4049	-0.569053	0.612366	-0.92927	0.352749	1
WBGene00002102	ins-19	T10D4.13	protein_coding_gene	488.199	0.322131	0.46952	0.686086	0.492659	1
WBGene00002103	ins-20	ZK84.7	protein_coding_gene	3.60796	-0.00795169	1.8025	-0.00441148	0.99648	1
WBGene00002104	ins-21	M04D8.1	protein_coding_gene	0.098978	0	4.40746	0	1	1
WBGene00002105	ins-22	M04D8.2	protein_coding_gene	20.188	0.165297	0.595873	0.277402	0.781471	1
WBGene00002106	ins-23	M04D8.3	protein_coding_gene	24.6278	0.986056	0.557597	1.7684	0.0769934	1
WBGene00002107	ins-24	ZC334.3	protein_coding_gene	11.9277	-0.146984	0.745957	-0.197041	0.843796	1
WBGene00002108	ins-25	ZC334.8	protein_coding_gene	0.685148	-0.672149	4.09	-0.16434	0.869464	1
WBGene00002109	ins-26	ZC334.1	protein_coding_gene	14.8449	0.527076	0.703691	0.749016	0.453847	1
WBGene00002110	ins-27	ZC334.11	protein_coding_gene	115.48	-0.0675243	0.508715	-0.132735	0.894403	1
WBGene00002111	ins-28	ZC334.9	protein_coding_gene	13.5142	0.236433	0.722573	0.32721	0.743509	1
WBGene00002112	ins-29	ZC334.10	protein_coding_gene	11.0749	0.786232	0.832868	0.944006	0.345167	1
WBGene00002113	ins-30	ZC334.2	protein_coding_gene	9.76377	0.515336	0.93123	0.553393	0.579994	1
WBGene00002114	ins-31	T10D4.4	protein_coding_gene	3.6917	6.52806	4.25304	1.53491	0.124805	1
WBGene00002115	ins-32	Y8A9A.6	protein_coding_gene	1.32974	2.55827	2.35417	1.0867	0.277169	1
WBGene00002116	ins-33	W09C5.4	protein_coding_gene	1.9803	-2.23684	2.3798	-0.939928	0.347255	1
WBGene00002117	ins-34	F52B11.6	protein_coding_gene	129.772	-0.00172407	0.415863	-0.00414576	0.996692	1
WBGene00002118	ins-35	K02E2.4	protein_coding_gene	3.21226	-0.312178	1.19496	-0.261245	0.793903	1
WBGene00002119	ins-36	Y53H1A.4	protein_coding_gene	1.25731	1.19779	2.48362	0.482277	0.629609	1
WBGene00002120	ins-37	F08G2.6	protein_coding_gene	4.36962	1.26646	1.34043	0.944816	0.344753	1
WBGene00002123	inx-1	C16E9.4	protein_coding_gene	24.5009	0.241549	0.528699	0.456873	0.647762	1
WBGene00002124	inx-2	F08G12.10	protein_coding_gene	1700.39	0.221584	0.253921	0.872646	0.382856	1
WBGene00002125	inx-3	F22F4.2	protein_coding_gene	2665.79	-0.0778583	0.182697	-0.426162	0.66999	1
WBGene00002127	inx-5	R09F10.4	protein_coding_gene	177.779	0.171877	0.303114	0.567036	0.57069	1
WBGene00002128	inx-6	C36H8.2	protein_coding_gene	3.098	-0.935048	1.22094	-0.765842	0.44377	1
WBGene00002129	inx-7	K02B2.4	protein_coding_gene	918.005	0.143806	0.229217	0.627379	0.530411	1
WBGene00002130	inx-8	ZK792.2	protein_coding_gene	2687.54	0.188374	0.296508	0.635309	0.525227	1
WBGene00002131	inx-9	ZK792.3	protein_coding_gene	728.815	-0.0773979	0.182555	-0.423971	0.671587	1
WBGene00002132	inx-10	T18H9.5	protein_coding_gene	87.1677	-0.210658	0.388682	-0.541979	0.587833	1
WBGene00002133	inx-11	W04D2.3	protein_coding_gene	270.466	0.0277087	0.210579	0.131584	0.895314	1
WBGene00002134	inx-12	ZK770.3	protein_coding_gene	951.682	0.0362143	0.2448	0.147934	0.882395	1
WBGene00002135	inx-13	Y8G1A.2	protein_coding_gene	694.896	0.221926	0.314106	0.706532	0.479857	1
WBGene00002136	inx-14	F07A5.1	protein_coding_gene	3633.02	-0.0431302	0.225415	-0.191336	0.848262	1
WBGene00002137	inx-15	R12E2.9	protein_coding_gene	309.586	0.0232355	0.296291	0.0784212	0.937493	1
WBGene00002138	inx-16	R12E2.5	protein_coding_gene	267.204	-0.230906	0.279616	-0.825798	0.408919	1
WBGene00002139	inx-17	R12E2.4	protein_coding_gene	84.3574	-0.166115	0.362426	-0.458341	0.646707	1
WBGene00002140	inx-18	C18H7.2	protein_coding_gene	5.41983	0.775304	0.99559	0.778738	0.436134	1
WBGene00002141	inx-19	T16H5.1	protein_coding_gene	29.1655	0.203294	0.415772	0.488955	0.624874	1
WBGene00002142	inx-20	T23H4.1	protein_coding_gene	5.19128	0.945347	1.06535	0.887358	0.374886	1
WBGene00002143	inx-21	Y47G6A.1	protein_coding_gene	1533.58	-0.0408689	0.289179	-0.141327	0.887611	1
WBGene00002144	inx-22	Y47G6A.2	protein_coding_gene	6101.8	0.223267	0.287991	0.775257	0.438188	1
WBGene00002146	ipp-5	C09B8.1	protein_coding_gene	166.1	-0.400817	0.296925	-1.34989	0.17705	1
WBGene00002147	ire-1	C41C4.4	protein_coding_gene	2094.43	-0.546086	0.443101	-1.23242	0.217793	1
WBGene00002148	gon-14	F44C4.4	protein_coding_gene	3673.46	-0.0546101	0.289438	-0.188677	0.850346	1
WBGene00002149	irk-1	R03E9.4	protein_coding_gene	10.0586	-0.473311	0.936738	-0.505277	0.613365	1
WBGene00002150	irk-2	M02A10.2	protein_coding_gene	15.5892	0.302035	0.708331	0.426403	0.669814	1
WBGene00002151	irk-3	K04G11.5	protein_coding_gene	17.9654	-0.437256	0.599245	-0.729679	0.465587	1
WBGene00002152	iars-1	R11A8.6	protein_coding_gene	6226.16	-0.0715308	0.212818	-0.336113	0.736786	1
WBGene00002153	iars-2	C25A1.7	protein_coding_gene	1301.69	-0.41854	0.365569	-1.1449	0.252251	1
WBGene00002162	isp-1	F42G8.12	protein_coding_gene	10897.6	0.212356	0.323989	0.655443	0.512183	1
WBGene00002163	ist-1	C54D1.3	protein_coding_gene	29.2265	-1.22667	0.634258	-1.93402	0.0531107	1
WBGene00002169	isw-1	F37A4.8	protein_coding_gene	6201.02	-0.108791	0.236538	-0.45993	0.645567	1
WBGene00002173	itr-1	F33D4.2	protein_coding_gene	325.415	-0.781944	0.471341	-1.65898	0.0971204	1
WBGene00002174	itx-1	W03D8.6	protein_coding_gene	628.818	-0.224668	0.262426	-0.85612	0.391932	1
WBGene00002175	jac-1	Y105C5B.21	protein_coding_gene	1203.04	0.114576	0.260468	0.439884	0.660021	1
WBGene00002176	jip-1	F56D12.4	protein_coding_gene	151.328	0.0526133	0.28186	0.186665	0.851923	1
WBGene00002177	jkk-1	F35C8.3	protein_coding_gene	3.28196	-2.15481	1.49803	-1.43843	0.150313	1
WBGene00002178	jnk-1	B0478.1	protein_coding_gene	12.2297	-0.0356413	0.728108	-0.0489505	0.960959	1
WBGene00002179	jph-1	T22C1.7	protein_coding_gene	57.8383	-0.405336	0.465593	-0.870581	0.383983	1
WBGene00002180	jtr-1	Y77E11A.4	protein_coding_gene	2085.43	0.33134	0.181863	1.82192	0.0684676	1
WBGene00002181	kal-1	K03D10.1	protein_coding_gene	210.5	0.0708644	0.324559	0.21834	0.827164	1
WBGene00002182	kap-1	F08F8.3	protein_coding_gene	32.5934	-0.562355	0.598697	-0.939298	0.347578	1
WBGene00002183	kat-1	T02G5.8	protein_coding_gene	5155.54	0.0330717	0.279677	0.11825	0.90587	1
WBGene00002184	kel-1	C47D12.7	protein_coding_gene	34.1862	-0.44102	0.422322	-1.04427	0.296359	1
WBGene00002185	kel-3	T27E9.4	protein_coding_gene	1156.24	-0.068856	0.33082	-0.208137	0.835122	1
WBGene00002186	kel-10	T16H12.6	protein_coding_gene	3.64154	-0.364847	1.37946	-0.264486	0.791406	1
WBGene00002187	kgb-1	T07A9.3	protein_coding_gene	352.786	-0.252925	0.280752	-0.900885	0.367649	1
WBGene00002188	kgb-2	ZC416.4	protein_coding_gene	32.947	-0.414566	0.666115	-0.622364	0.533702	1
WBGene00002189	kin-1	ZK909.2	protein_coding_gene	737.671	-0.0489004	0.272897	-0.17919	0.857789	1
WBGene00002190	kin-2	R07E4.6	protein_coding_gene	956.618	-0.262078	0.249119	-1.05202	0.292791	1
WBGene00002191	kin-3	B0205.7	protein_coding_gene	9279.12	0.0657994	0.254649	0.258392	0.796104	1
WBGene00002192	kin-4	C10C6.1	protein_coding_gene	4251.22	-0.178614	0.379301	-0.470902	0.637711	1
WBGene00002193	kin-5	T13H10.1	protein_coding_gene	2.67448	3.5383	2.02	1.75164	0.0798362	1
WBGene00002194	kin-6	ZK20.2	pseudogene	0.533893	0	4.29413	0	1	1
WBGene00002195	kin-9	F08F1.1	protein_coding_gene	16.75	-0.104995	0.638754	-0.164374	0.869436	1
WBGene00002196	kin-10	T01G9.6	protein_coding_gene	7835.01	0.0861195	0.243394	0.353827	0.723468	1
WBGene00002198	kin-14	F22D6.1	protein_coding_gene	102.602	0.275528	0.354516	0.777195	0.437044	1
WBGene00002199	kin-15	M176.6	protein_coding_gene	5.78751	-0.490312	1.52758	-0.320973	0.748231	1
WBGene00002200	kin-16	M176.7	protein_coding_gene	22.1436	-2.15219	0.709018	-3.03545	0.00240173	1
WBGene00002201	kin-18	T17E9.1	protein_coding_gene	2746.19	-0.544777	0.442548	-1.231	0.218323	1
WBGene00002202	kin-19	C03C10.1	protein_coding_gene	11264.9	0.111517	0.262509	0.424812	0.670974	1
WBGene00002203	kin-20	F46F2.2	protein_coding_gene	574.448	-0.204886	0.235041	-0.871703	0.38337	1
WBGene00002204	kin-21	W08D2.8	protein_coding_gene	0.741248	0	4.40746	0	1	1
WBGene00002206	kin-24	K07F5.4	protein_coding_gene	0.258937	1.25143	4.40746	0.283933	0.776461	1
WBGene00002207	sid-3	B0302.1	protein_coding_gene	1524.19	0.119796	0.282487	0.424075	0.671511	1
WBGene00002208	kin-26	T06C10.6	protein_coding_gene	0.27007	-0.672148	4.40746	-0.152502	0.878791	1
WBGene00002210	kin-29	F58H12.1	protein_coding_gene	361.752	-0.166742	0.29664	-0.562104	0.574045	1
WBGene00002211	kin-30	M01B2.1	protein_coding_gene	2.21269	-0.353156	2.0951	-0.168563	0.86614	1
WBGene00002212	kin-31	B0523.1	pseudogene	15.3871	1.31855	0.721067	1.8286	0.0674588	1
WBGene00002213	kin-32	C30F8.4	protein_coding_gene	220.459	-0.40187	0.374804	-1.07222	0.283623	1
WBGene00002214	klc-1	M7.2	protein_coding_gene	4186.24	-0.209799	0.29231	-0.717728	0.472925	1
WBGene00002215	klc-2	C18C4.10	protein_coding_gene	1369.98	-0.117421	0.228193	-0.514568	0.606855	1
WBGene00002216	klp-3	T09A5.2	protein_coding_gene	52.9325	-0.668317	0.701638	-0.95251	0.340838	1
WBGene00002217	klp-4	F56E3.3	protein_coding_gene	396.733	-0.511518	0.392064	-1.30468	0.192002	1
WBGene00002218	klp-6	R144.1	protein_coding_gene	2.52815	-0.0776333	1.55505	-0.0499233	0.960184	1
WBGene00002219	klp-7	K11D9.1	protein_coding_gene	6924.91	0.186911	0.299505	0.624065	0.532585	1
WBGene00002220	gcc-1	C15C7.2	protein_coding_gene	217.173	-0.407586	0.288412	-1.41321	0.157595	1
WBGene00002221	klp-10	C33H5.4	pseudogene	1466.29	-0.12064	0.274928	-0.438806	0.660802	1
WBGene00002223	klp-12	T01G1.1	protein_coding_gene	881.007	-0.70373	0.498652	-1.41126	0.158167	1
WBGene00002224	klp-13	F22F4.3	protein_coding_gene	6.52124	-1.16519	1.20078	-0.970364	0.331865	1
WBGene00002225	klp-15	M01E11.6	protein_coding_gene	8271.79	0.127184	0.226037	0.56267	0.57366	1
WBGene00002226	klp-16	C41G7.2	protein_coding_gene	9228.09	0.208352	0.221871	0.93907	0.347695	1
WBGene00002227	klp-17	W02B12.7	protein_coding_gene	1.30296	0.878399	2.37185	0.370344	0.711126	1
WBGene00002228	klp-18	C06G3.2	protein_coding_gene	7234.36	0.0183836	0.208412	0.0882079	0.929711	1
WBGene00002229	klp-19	Y43F4B.6	protein_coding_gene	9587.83	0.0242317	0.20439	0.118556	0.905627	1
WBGene00002230	klp-20	Y50D7A.6	protein_coding_gene	153.439	-0.287064	0.286031	-1.00361	0.315565	1
WBGene00002231	knl-1	C02F5.1	protein_coding_gene	4282.85	-0.246389	0.324964	-0.758203	0.448329	1
WBGene00002232	kpc-1	F11A6.1	protein_coding_gene	480.569	-0.00225237	0.439927	-0.00511986	0.995915	1
WBGene00002233	kqt-1	C25B8.1	protein_coding_gene	17.1583	-0.302966	0.597943	-0.50668	0.612379	1
WBGene00002234	kqt-2	M60.5	protein_coding_gene	211.783	0.0477625	0.273691	0.174513	0.861463	1
WBGene00002235	kqt-3	Y54G9A.3	protein_coding_gene	118.414	-0.0760952	0.329237	-0.231126	0.817217	1
WBGene00002238	kars-1	T02G5.9	protein_coding_gene	20935.9	0.100953	0.265785	0.37983	0.704072	1
WBGene00002239	ksr-1	F13B9.5	protein_coding_gene	281.916	-0.293656	0.306542	-0.957963	0.338081	1
WBGene00002240	ksr-2	F58D5.4	protein_coding_gene	1247.72	-0.248756	0.380334	-0.654045	0.513083	1
WBGene00002241	kup-1	F10C2.2	protein_coding_gene	2523.55	-0.0515069	0.272269	-0.189176	0.849955	1
WBGene00002242	kvs-1	C53C9.3	protein_coding_gene	17.6039	-0.273693	0.614703	-0.445244	0.656143	1
WBGene00002243	lad-2	Y54G2A.25	protein_coding_gene	21.81	-0.218458	0.804556	-0.271526	0.785987	1
WBGene00002244	laf-1	Y71H2AM.19	protein_coding_gene	3568.17	-0.262367	0.288716	-0.908738	0.363489	1
WBGene00002245	lag-1	K08B4.1	protein_coding_gene	2881.71	0.0289794	0.22765	0.127298	0.898704	1
WBGene00002246	lag-2	Y73C8B.4	protein_coding_gene	32.5493	-0.202146	0.631133	-0.320291	0.748748	1
WBGene00002247	lam-1	W03F8.5	protein_coding_gene	391.985	-0.289075	0.461364	-0.626567	0.530943	1
WBGene00002248	lam-3	T22A3.8	protein_coding_gene	38.8496	-0.569961	0.667747	-0.853558	0.39335	1
WBGene00002249	lap-1	ZK353.6	protein_coding_gene	7455.18	0.170066	0.285667	0.595331	0.551622	1
WBGene00002250	lap-2	W07G4.4	protein_coding_gene	10922.3	0.207467	0.257557	0.805518	0.420521	1
WBGene00002251	lat-1	B0457.1	protein_coding_gene	5360.13	-0.0603231	0.348039	-0.173323	0.862398	1
WBGene00002252	lat-2	B0286.2	protein_coding_gene	43.6328	0.0805486	0.424068	0.189943	0.849354	1
WBGene00002253	lbp-1	F40F4.3	protein_coding_gene	929.398	0.304084	0.357628	0.85028	0.395169	1
WBGene00002254	lbp-2	F40F4.2	protein_coding_gene	3509.26	0.435691	0.357127	1.21999	0.22247	1
WBGene00002255	lbp-3	F40F4.4	protein_coding_gene	426.44	0.0260963	0.332423	0.0785033	0.937428	1
WBGene00002256	lbp-4	ZK742.5	protein_coding_gene	1177.71	-0.432726	0.526571	-0.821781	0.411201	1
WBGene00002257	lbp-5	W02D3.7	protein_coding_gene	227.713	-0.369582	0.381704	-0.96824	0.332924	1
WBGene00002258	lbp-6	W02D3.5	protein_coding_gene	3738.44	0.228226	0.389193	0.586408	0.557601	1
WBGene00002259	lbp-7	T22G5.2	protein_coding_gene	111.252	-0.210388	0.425841	-0.494054	0.621268	1
WBGene00002260	lbp-8	T22G5.6	protein_coding_gene	12.5208	0.485998	0.941268	0.516323	0.605629	1
WBGene00002261	ldb-1	F58A3.1	protein_coding_gene	530.456	-0.170624	0.342259	-0.498522	0.618116	1
WBGene00002262	ldh-1	F13D12.2	protein_coding_gene	2121.41	0.238566	0.347358	0.686801	0.492208	1
WBGene00002263	lea-1	K08H10.1	protein_coding_gene	40466.3	0.190529	0.361053	0.527703	0.597705	1
WBGene00002264	lec-1	W09H1.6	protein_coding_gene	15214.8	0.118125	0.331401	0.356441	0.72151	1
WBGene00002265	lec-2	F52H3.7	protein_coding_gene	2269.26	-0.146033	0.282174	-0.517526	0.604789	1
WBGene00002266	lec-3	ZK892.1	protein_coding_gene	271.902	-0.0509873	0.304868	-0.167244	0.867178	1
WBGene00002267	lec-4	C44F1.3	protein_coding_gene	959.328	0.207926	0.312163	0.666083	0.505358	1
WBGene00002268	lec-5	ZK1248.16	protein_coding_gene	1265.6	0.226583	0.243369	0.931024	0.351841	1
WBGene00002269	lec-6	Y55B1AR.1	protein_coding_gene	22781.7	0.502572	0.358848	1.40052	0.161359	1
WBGene00002270	lec-7	R07B1.2	protein_coding_gene	10.6081	0.520723	0.99844	0.521536	0.601993	1
WBGene00002271	lec-8	R07B1.10	protein_coding_gene	6490.37	0.0802766	0.349371	0.229774	0.818267	1
WBGene00002272	lec-9	C16H3.2	protein_coding_gene	5336.96	0.320445	0.317325	1.00983	0.312576	1
WBGene00002273	lec-10	W01A11.4	protein_coding_gene	2414.99	0.410332	0.308963	1.32809	0.184147	1
WBGene00002274	lec-11	F38A5.3	protein_coding_gene	639.652	-0.0292585	0.311712	-0.0938638	0.925217	1
WBGene00002275	lem-2	W01G7.5	protein_coding_gene	5064.7	0.274191	0.350639	0.781975	0.43423	1
WBGene00002276	lem-3	F42H11.2	protein_coding_gene	2288.11	-0.0933053	0.305745	-0.305174	0.760234	1
WBGene00002278	lep-2	Y55F3AM.6	protein_coding_gene	596.902	-0.0792017	0.192467	-0.411508	0.6807	1
WBGene00002280	let-2	F01G12.5	protein_coding_gene	1708.2	0.00797749	0.305974	0.0260724	0.9792	1
WBGene00002282	let-4	C44H4.2	protein_coding_gene	38.4278	0.0539766	0.389925	0.138428	0.889902	1
WBGene00002295	let-19	K08F8.6	protein_coding_gene	395.753	-0.636793	0.479204	-1.32886	0.183895	1
WBGene00002297	ect-2	T19E10.1	protein_coding_gene	5408.04	0.0201429	0.166942	0.120658	0.903962	1
WBGene00002299	let-23	ZK1067.1	protein_coding_gene	67.5281	-1.1824	0.691183	-1.71069	0.0871375	1
WBGene00002324	let-49	Y54E5B.3	protein_coding_gene	1480.2	0.274937	0.19578	1.40432	0.160224	1
WBGene00002335	let-60	ZK792.6	protein_coding_gene	1605.17	-0.204521	0.32405	-0.63114	0.527949	1
WBGene00002344	let-70	M7.1	protein_coding_gene	27583.8	0.132415	0.300731	0.440312	0.659711	1
WBGene00002348	myo-1	R06C7.10	protein_coding_gene	98.1302	-0.0936488	0.433723	-0.215918	0.829051	1
WBGene00002363	let-92	F38H4.9	protein_coding_gene	12517.4	0.138463	0.226472	0.611389	0.540942	1
WBGene00002368	let-99	K08E7.3	protein_coding_gene	5532.01	0.085374	0.218675	0.390415	0.696229	1
WBGene00002393	lpr-1	Y65B4BR.2	protein_coding_gene	12.8526	0.0170574	0.963262	0.0177079	0.985872	1
WBGene00002497	let-268	F52H3.1	protein_coding_gene	85.6083	-0.0410437	0.354147	-0.115894	0.907736	1
WBGene00002583	let-363	B0261.2	protein_coding_gene	2270.49	-0.514163	0.389678	-1.31946	0.187016	1
WBGene00002601	let-381	F26B1.7	protein_coding_gene	14.4901	0.448155	0.53099	0.843999	0.39867	1
WBGene00002632	let-413	F26D11.11	protein_coding_gene	454.406	-0.360174	0.418327	-0.860986	0.389246	1
WBGene00002637	let-418	F26F12.7	protein_coding_gene	4558.78	-0.348052	0.327747	-1.06195	0.288257	1
WBGene00002694	let-502	C10H11.9	protein_coding_gene	3439.34	-0.318975	0.352828	-0.904055	0.365966	1
WBGene00002696	let-504	E01A2.4	protein_coding_gene	2993.14	-0.268393	0.355539	-0.754892	0.450314	1
WBGene00002717	let-526	C01G8.9	protein_coding_gene	4616.66	-0.14147	0.285618	-0.495311	0.620381	1
WBGene00002783	let-607	F57B10.1	protein_coding_gene	3221.57	-0.135747	0.289352	-0.469141	0.638969	1
WBGene00002804	let-630	Y110A7A.19	protein_coding_gene	2542.29	0.0435442	0.219773	0.198133	0.842941	1
WBGene00002827	let-653	C29E6.1	protein_coding_gene	92.1235	0.0176807	0.453651	0.0389742	0.968911	1
WBGene00002845	let-711	F57B9.2	protein_coding_gene	10130.3	-0.00976789	0.217664	-0.0448761	0.964206	1
WBGene00002850	let-716	C16A3.3	protein_coding_gene	2576.42	-0.642624	0.435011	-1.47726	0.139606	1
WBGene00002855	let-721	C05D11.12	protein_coding_gene	4618.55	-0.0155802	0.250516	-0.0621925	0.95041	1
WBGene00002879	let-754	C29E4.8	protein_coding_gene	5482.96	0.200186	0.317734	0.630042	0.528667	1
WBGene00002881	let-756	C05D11.4	protein_coding_gene	43.873	0.206456	0.408156	0.505826	0.612979	1
WBGene00002889	let-765	F20H11.2	protein_coding_gene	2630.2	-0.287648	0.39492	-0.72837	0.466387	1
WBGene00002891	let-767	C56G2.6	protein_coding_gene	7365.62	0.24624	0.326231	0.754803	0.450367	1
WBGene00002915	let-805	H19M22.2	protein_coding_gene	422.189	-0.312412	0.292159	-1.06932	0.284926	1
WBGene00002957	let-858	F33A8.1	protein_coding_gene	3501.68	-0.0348399	0.215832	-0.161422	0.871761	1
WBGene00002974	lev-1	F09E8.7	protein_coding_gene	15.5821	0.0848897	0.639911	0.132659	0.894463	1
WBGene00002975	lev-8	C35C5.5	protein_coding_gene	1.59415	-0.412698	2.10278	-0.196263	0.844404	1
WBGene00002976	lev-9	T07H6.5	protein_coding_gene	11.072	-0.28971	0.956408	-0.302914	0.761955	1
WBGene00002977	lev-10	Y105E8A.7	protein_coding_gene	3.66178	-0.79444	1.02411	-0.775734	0.437906	1
WBGene00002978	lev-11	Y105E8B.1	protein_coding_gene	6928.89	0.117266	0.377384	0.310735	0.756002	1
WBGene00002979	lfe-2	C46H11.4	protein_coding_gene	628.089	-0.0252578	0.190017	-0.132924	0.894254	1
WBGene00002980	lgg-1	C32D5.9	protein_coding_gene	8596.75	-0.35396	0.407474	-0.868669	0.385028	1
WBGene00002981	lgg-2	ZK593.6	protein_coding_gene	3614.67	0.123504	0.190142	0.649535	0.515992	1
WBGene00002982	lgg-3	B0336.8	protein_coding_gene	2109.65	0.104782	0.280554	0.373484	0.708788	1
WBGene00002983	lgx-1	C54G7.3	protein_coding_gene	12.3295	-0.076559	0.76609	-0.0999347	0.920396	1
WBGene00002985	lig-1	C29A12.3	protein_coding_gene	5357.86	-0.096488	0.235641	-0.40947	0.682195	1
WBGene00002986	lig-4	C07H6.1	protein_coding_gene	715.3	-0.258244	0.362414	-0.712567	0.476114	1
WBGene00002987	lim-4	ZC64.4	protein_coding_gene	1.4462	0.617873	2.02522	0.305089	0.760299	1
WBGene00002988	lim-6	K03E6.1	protein_coding_gene	60.0359	-0.0662282	0.519336	-0.127525	0.898525	1
WBGene00002989	lim-7	C04F1.3	protein_coding_gene	71.0993	-0.329585	0.379779	-0.867834	0.385485	1
WBGene00002990	lin-1	C37F5.1	protein_coding_gene	159.622	-0.426284	0.405851	-1.05035	0.293559	1
WBGene00002991	lin-2	F17E5.1	protein_coding_gene	67.4469	-0.808239	0.452089	-1.78779	0.0738103	1
WBGene00002992	lin-3	F36H1.4	protein_coding_gene	1425.57	-0.0733738	0.297021	-0.247032	0.804883	1
WBGene00002994	lin-5	T09A5.10	protein_coding_gene	7053.84	0.0241729	0.232938	0.103774	0.917349	1
WBGene00002996	lin-7	Y54G11A.10	protein_coding_gene	1959.73	0.376392	0.225032	1.67261	0.0944034	1
WBGene00002997	lin-8	B0454.1	protein_coding_gene	543.899	0.0797815	0.304952	0.26162	0.793615	1
WBGene00002998	lin-9	ZK637.7	protein_coding_gene	1962.09	-0.171805	0.288359	-0.595804	0.551306	1
WBGene00002999	lin-10	C09H6.2	protein_coding_gene	605.85	-0.319616	0.238999	-1.33731	0.181121	1
WBGene00003000	lin-11	ZC247.3	protein_coding_gene	33.6978	0.210731	0.380919	0.553216	0.580115	1
WBGene00003001	lin-12	R107.8	protein_coding_gene	84.041	-0.518378	0.532157	-0.974107	0.330003	1
WBGene00003002	lin-13	C03B8.4	protein_coding_gene	3576.2	-0.203966	0.337205	-0.604872	0.545264	1
WBGene00003003	lin-14	T25C12.1	protein_coding_gene	128.342	-0.152591	0.306653	-0.497603	0.618764	1
WBGene00003006	lin-17	Y71F9B.5	protein_coding_gene	91.2772	-0.0228646	0.313444	-0.0729463	0.941849	1
WBGene00003007	lin-18	C16B8.1	protein_coding_gene	242.575	0.166855	0.239626	0.696315	0.486231	1
WBGene00003008	lin-22	Y54G2A.1	protein_coding_gene	8.22464	-1.19713	0.944058	-1.26807	0.204772	1
WBGene00003009	lin-23	K10B2.1	protein_coding_gene	3710.32	-0.132464	0.389324	-0.34024	0.733675	1
WBGene00003010	lin-24	B0001.1	protein_coding_gene	3707.71	0.314484	0.248767	1.26417	0.206169	1
WBGene00003011	lin-25	F56H9.5	protein_coding_gene	91.0621	-1.14858	0.548961	-2.09227	0.036414	1
WBGene00003012	lin-26	F18A1.2	protein_coding_gene	4135.59	0.17766	0.201416	0.882055	0.377747	1
WBGene00003014	lin-28	F02E9.2	protein_coding_gene	2233.47	0.0606814	0.222509	0.272715	0.785072	1
WBGene00003015	lin-29	W03C9.4	protein_coding_gene	43.3806	0.0501849	0.394534	0.1272	0.898782	1
WBGene00003017	lin-31	K10G6.1	protein_coding_gene	8.67761	0.280554	0.798428	0.351383	0.725301	1
WBGene00003018	lin-32	T14F9.5	protein_coding_gene	3.26794	-3.01213	1.76511	-1.70649	0.0879176	1
WBGene00003019	lin-33	H32C10.2	protein_coding_gene	288.78	0.20803	0.198685	1.04703	0.295084	1
WBGene00003020	lin-35	C32F10.2	protein_coding_gene	1286.36	-0.609023	0.526548	-1.15663	0.247422	1
WBGene00003021	lin-36	F44B9.6	protein_coding_gene	3328.73	-0.180445	0.335834	-0.537303	0.591058	1
WBGene00003022	lin-37	ZK418.4	protein_coding_gene	3683.69	0.127597	0.244034	0.522866	0.601067	1
WBGene00003024	lin-39	C07H6.7	protein_coding_gene	92.5665	-0.00245669	0.339971	-0.00722617	0.994234	1
WBGene00003025	lin-40	T27C4.4	protein_coding_gene	4987.21	0.0189491	0.217961	0.0869383	0.930721	1
WBGene00003026	lin-41	C12C8.3	protein_coding_gene	9266.68	-0.0984355	0.234589	-0.419608	0.674772	1
WBGene00003029	lin-44	E01A2.3	protein_coding_gene	16.371	-0.050664	0.608628	-0.083243	0.933658	1
WBGene00003030	lin-45	Y73B6A.5	protein_coding_gene	3132.71	-0.150631	0.290104	-0.519229	0.603601	1
WBGene00003031	lin-46	R186.4	protein_coding_gene	3.4543	0.875912	1.52319	0.575051	0.565257	1
WBGene00003033	lin-48	F34D10.5	protein_coding_gene	39.8837	0.44496	0.492926	0.902691	0.36669	1
WBGene00003034	lin-49	F42A9.2	protein_coding_gene	1330.72	-0.495259	0.429305	-1.15363	0.248652	1
WBGene00003035	lin-52	ZK632.13	protein_coding_gene	1601.81	0.145581	0.286998	0.507255	0.611976	1
WBGene00003036	lin-53	K07A1.12	protein_coding_gene	12388.7	0.152243	0.253764	0.599942	0.548545	1
WBGene00003037	lin-54	JC8.6	protein_coding_gene	5108.85	0.222544	0.225366	0.987478	0.323409	1
WBGene00003038	lin-56	ZK673.3	protein_coding_gene	293.726	-0.236642	0.340401	-0.695188	0.486938	1
WBGene00003040	lin-59	T12F5.4	protein_coding_gene	1431.99	-0.180673	0.26803	-0.674079	0.500261	1
WBGene00003041	lin-61	R06C7.7	protein_coding_gene	1861.14	-0.18489	0.208009	-0.888854	0.374081	1
WBGene00003043	lip-1	C05B10.1	protein_coding_gene	2832.83	-0.036497	0.222334	-0.164154	0.86961	1
WBGene00003044	lir-1	F18A1.3	protein_coding_gene	2827.84	0.125612	0.290002	0.433141	0.664912	1
WBGene00003045	lir-2	F18A1.4	protein_coding_gene	516.938	-0.197794	0.228235	-0.866624	0.386148	1
WBGene00003046	lir-3	F37H8.1	protein_coding_gene	128.621	-0.20499	0.287391	-0.713278	0.475673	1
WBGene00003047	lis-1	T03F6.5	protein_coding_gene	4329.89	0.165939	0.358094	0.463395	0.643081	1
WBGene00003048	lit-1	W06F12.1	protein_coding_gene	1997.39	0.00568418	0.172417	0.0329676	0.9737	1
WBGene00003052	lmn-1	DY3.2	protein_coding_gene	15138.2	0.0329162	0.223133	0.147519	0.882723	1
WBGene00003053	lmp-1	C03B1.12	protein_coding_gene	6404.52	0.036759	0.352437	0.104299	0.916932	1
WBGene00003055	lon-1	F48E8.1	protein_coding_gene	1629.44	-0.0813233	0.371376	-0.218978	0.826667	1
WBGene00003056	lon-2	C39E6.1	protein_coding_gene	654.453	0.0843984	0.21714	0.388682	0.697511	1
WBGene00003057	lon-3	ZK836.1	protein_coding_gene	5.46791	-0.40114	1.50618	-0.26633	0.789985	1
WBGene00003058	lov-1	ZK945.9	protein_coding_gene	0.0762772	-0.672148	4.40746	-0.152502	0.878791	1
WBGene00003059	lpd-2	C48E7.3	protein_coding_gene	683.3	-0.705277	0.564374	-1.24966	0.211423	1
[truncated: 18,103 more rows]

## Sheet: UP-miR239a
Related to Figure 3(B): Upregulated genes miR-239a(ap439) vs WT RNA-seq, padj < 0.05 and baseMean >100
[truncated: 2 more rows]

[truncated: 7 more sheets: UP-miR-239a enrichment, DOWN-miR239a, miR-239b vs WT DESeq2_table, UP-miR239b, UP-miR239b enrichment, DOWN-miR239b, DOWN-miR239b enrichment]
