# Supplementary material for: Expression, not sequence, distinguishes miR-238 from its miR-239ab sister miRNAs in promoting longevity in Caenorhabditis elegans
Source: PLoS Genet. 2023 Nov 27;19(11):e1011055. doi: 10.1371/journal.pgen.1011055 (PMC10703411; doi:10.1371/journal.pgen.1011055)
Supplement: S2 Table — Differentially expressed miRNAs in alg-1(gk214) or alg-2(ok3034) mutants compared to WT at day 5 of adulthood. (Spreadsheet uploaded separately). (XLSX) [file pgen.1011055.s002.xlsx]

## Sheet: all_raw_reads
miRNAs	Replicate 1			Replicate 2			Replicate 3			Replicate 4			Replicate 5
	(D5) N2	(D5) alg-1 (gk214)	(D5) alg-2 (ok304)	(D5) N2	(D5) alg-1 (gk214)	(D5) alg-2 (ok304)	(D5) N2	(D5) alg-1 (gk214)	(D5) alg-2 (ok304)	(D5) N2	(D5) alg-1 (gk214)	(D5) alg-2 (ok304)	(D5) N2	(D5) alg-1 (gk214)	(D5) alg-2 (ok304)
	JHR2	JHR3	JHR4	JHR5	JHR6	JHR7	JHR8	JHR9	JHR10	JHR11	JHR12	JHR13	JHR14	JHR15	JHR16
cel-let-7-5p	4917	4382	11553	9499	4723	8004	8170	3162	6736	4595	1104	2635	2915	1051	2975
cel-let-7-3p	6	75	9	14	95	6	5	81	9	6	15	3	8	15	2
cel-lin-4-5p	1360	1183	3103	1917	757	1309	1678	437	1794	1023	264	881	950	332	1496
cel-lin-4-3p	17	40	27	4	43	13	13	26	16	0	8	2	2	6	0
cel-lsy-6-5p	0	1	0	0	1	0	0	0	0	0	0	0	0	0	0
cel-lsy-6-3p	112	84	83	65	59	54	80	46	43	52	14	10	37	12	9
cel-miR-1-5p	93	387	245	195	377	152	168	242	152	60	98	78	63	114	53
cel-miR-1-3p	970	686	2337	4345	1252	3628	3171	737	3260	2073	509	1413	1606	399	1540
cel-miR-1018	46	271	61	79	233	42	102	173	23	48	45	21	36	58	30
cel-miR-1019-5p	0	2	1	2	1	0	0	2	0	1	1	0	0	0	0
cel-miR-1019-3p	0	0	0	0	0	0	0	0	0	0	0	0	0	0	0
cel-miR-1020-5p	3	1	6	12	3	2	12	0	9	4	0	0	1	0	0
cel-miR-1020-3p	59	4	101	95	7	47	132	3	61	76	1	28	44	0	14
cel-miR-1021	0	0	0	0	0	0	0	0	0	0	0	0	0	0	0
cel-miR-1022-5p	323	347	499	358	288	331	398	203	296	208	67	94	159	66	84
cel-miR-1022-3p	1	0	0	1	0	0	1	0	0	1	0	0	0	0	0
cel-miR-12134	5	5	8	5	5	3	8	4	1	3	0	0	3	3	0
cel-miR-124-5p	0	41	3	10	83	7	4	43	6	8	15	0	2	16	1
cel-miR-124-3p	58	587	112	112	463	102	107	313	65	42	99	19	46	107	37
cel-miR-1817	67	22	93	104	35	130	112	17	106	70	6	44	56	4	36
cel-miR-1818	0	0	0	1	6	1	0	0	0	0	0	0	0	0	0
cel-miR-1819-5p	1	1	1	4	0	0	1	0	0	0	0	1	1	0	0
cel-miR-1819-3p	2	2	0	2	3	3	6	2	2	7	0	1	0	1	1
cel-miR-1820-5p	299	1560	455	335	830	214	453	908	189	149	164	97	106	98	34
cel-miR-1820-3p	1	8	0	5	15	8	5	6	0	6	2	0	3	3	3
cel-miR-1821-5p	0	0	1	0	0	0	0	0	1	0	0	0	0	0	0
cel-miR-1821-3p	58	64	41	37	57	22	45	36	26	30	14	10	17	9	10
cel-miR-1822-5p	2	1	2	2	0	0	4	0	2	1	0	0	1	0	0
cel-miR-1822-3p	158	16	127	92	8	46	125	10	51	45	2	11	32	1	8
cel-miR-1823-5p	0	1	0	1	2	0	0	0	0	0	0	0	0	0	0
cel-miR-1823-3p	1	36	4	9	42	1	10	21	1	8	10	1	1	12	1
cel-miR-1824-5p	5	15	5	13	35	10	9	22	10	5	10	4	5	5	3
cel-miR-1824-3p	3	12	0	5	36	3	5	13	6	1	0	0	1	0	0
cel-miR-1828	4	1	6	4	0	1	10	0	5	4	0	0	7	0	2
cel-miR-1829a-5p	17	46	45	93	79	72	102	64	51	34	12	21	26	9	12
cel-miR-1829a-3p	14	22	4	16	32	4	20	18	2	8	4	1	5	3	0
cel-miR-1829b-5p	2594	3057	1104	2691	2802	567	2755	1787	547	1343	644	187	1185	685	173
cel-miR-1829b-3p	3	5	1	4	10	3	12	10	1	4	0	0	1	0	0
cel-miR-1829c-5p	868	947	849	1157	1145	542	1199	745	653	651	258	160	414	162	102
cel-miR-1829c-3p	3	5	2	4	10	3	12	10	1	4	0	0	1	0	0
cel-miR-1830-5p	22	49	37	69	58	30	96	33	46	26	9	9	21	5	2
cel-miR-1830-3p	83	64	69	29	31	16	60	50	34	11	2	2	9	2	2
cel-miR-1832a-5p	245	90	155	124	104	58	391	61	63	79	12	15	84	12	7
cel-miR-1832a-3p	12	3	5	11	9	8	23	10	5	13	2	0	25	3	1
cel-miR-1832b-5p	0	0	5	1	1	2	1	2	1	1	1	0	1	0	0
cel-miR-1832b-3p	3	1	3	4	1	1	2	1	0	1	1	0	1	0	0
cel-miR-1833	1	0	0	0	0	0	0	0	0	1	0	0	0	0	0
cel-miR-2-5p	23	140	71	46	173	73	97	137	56	16	13	12	16	21	18
cel-miR-2-3p	1785	5253	3063	2863	5629	1775	2207	2456	1905	1492	994	761	1101	1245	742
cel-miR-2207-5p	3	7	2	9	6	1	9	5	2	3	1	0	5	1	1
cel-miR-2207-3p	0	1	0	0	0	0	0	0	0	1	0	0	0	0	0
cel-miR-2208a-5p	3	33	4	9	52	5	10	22	4	5	13	1	0	9	0
cel-miR-2208a-3p	0	6	0	4	9	2	1	3	0	0	1	1	0	0	0
cel-miR-2208b-5p	3	38	4	8	20	5	7	18	7	6	7	0	4	6	4
cel-miR-2208b-3p	1	16	0	2	11	0	3	14	1	2	1	0	1	3	0
cel-miR-2209a-5p	0	0	1	0	1	0	0	2	1	0	0	0	0	0	0
cel-miR-2209a-3p	376	820	222	608	913	186	600	569	128	318	154	38	264	154	58
cel-miR-2209b-5p	0	1	0	0	1	0	0	0	0	0	0	0	0	0	0
cel-miR-2209b-3p	0	5	1	0	13	3	0	11	0	1	0	1	0	2	0
cel-miR-2209c-5p	0	0	0	0	1	0	0	1	0	0	0	0	0	0	0
cel-miR-2209c-3p	3	14	2	4	6	1	3	9	2	4	1	0	2	0	2
cel-miR-2210-5p	0	0	0	1	0	0	1	0	0	0	0	0	0	0	0
cel-miR-2210-3p	12	8	19	15	5	14	13	5	7	8	3	5	7	0	6
cel-miR-2211-5p	0	0	0	0	0	0	0	0	0	0	0	0	0	0	0
cel-miR-2211-3p	0	0	0	0	0	1	0	0	0	0	0	0	0	0	0
cel-miR-2212-5p	57	25	66	68	34	41	82	21	47	26	12	22	24	5	26
cel-miR-2212-3p	0	0	0	0	0	0	0	0	0	0	0	0	0	0	0
cel-miR-2213-5p	0	0	0	0	0	0	0	0	0	0	0	0	0	0	0
cel-miR-2213-3p	0	0	0	0	0	1	0	0	0	0	2	0	0	0	0
cel-miR-2215-5p	0	0	0	0	0	0	0	0	0	0	0	0	0	0	0
cel-miR-2215-3p	0	2	1	1	3	0	1	0	1	2	1	1	1	0	0
cel-miR-2216-5p	24	3	20	29	6	13	40	4	14	7	0	2	17	0	4
cel-miR-2216-3p	0	0	0	1	0	2	2	4	0	1	0	0	0	1	0
cel-miR-2217a-5p	1	0	0	1	0	0	1	2	0	0	0	0	0	0	0
cel-miR-2217a-3p	4	1	5	9	7	5	5	3	1	3	0	1	1	0	0
cel-miR-2217b-1-5p	0	0	0	0	0	0	0	0	0	0	0	0	0	0	0
cel-miR-2217b-3p	7	4	4	19	2	9	23	3	10	10	0	3	7	0	2
cel-miR-2217b-3p	7	4	4	20	2	11	23	3	9	10	0	3	7	0	2
cel-miR-2217b-5p	0	0	0	0	0	0	0	0	0	0	0	0	0	0	0
cel-miR-2217b-3p	7	4	4	19	2	9	23	3	10	10	0	3	7	0	2
cel-miR-2217b-5p	0	0	0	0	0	0	0	0	0	0	0	0	0	0	0
cel-miR-2217b-3p	7	4	4	19	2	9	23	3	10	10	0	3	7	0	2
cel-miR-2217b-5p	0	0	0	0	0	0	0	0	0	0	0	0	0	0	0
cel-miR-2218a-5p	0	0	0	0	1	0	0	0	0	0	0	0	0	0	0
cel-miR-2218a-3p	0	0	0	1	0	0	0	0	0	0	0	0	0	0	0
cel-miR-2218b-5p	0	0	0	0	0	0	0	0	0	0	0	0	0	0	0
cel-miR-2218b-3p	6	0	2	2	1	0	2	0	1	0	0	0	1	0	0
cel-miR-2219-5p	7	5	6	11	19	5	16	7	5	7	3	2	3	3	0
cel-miR-2219-3p	0	0	0	1	0	0	2	1	0	0	0	0	1	0	0
cel-miR-2220-5p	0	0	0	0	0	0	1	0	0	0	0	0	0	0	0
cel-miR-2220-3p	6	21	4	4	17	0	6	16	1	1	2	0	5	3	1
cel-miR-2221	9	6	8	10	3	4	8	4	2	2	0	0	2	0	0
cel-miR-228-5p	53589	378400	81963	25994	87317	19752	22710	74166	20836	19684	23131	7937	12249	23688	8866
cel-miR-228-3p	168	884	209	118	898	165	174	838	155	28	60	17	8	85	24
cel-miR-229-5p	27902	6582	20598	54219	10177	20439	43775	4817	16952	17069	1778	4815	11627	1006	2878
cel-miR-229-3p	4128	2987	4969	5658	3789	4032	7741	2597	3368	2003	596	875	1474	438	556
cel-miR-230-5p	398	2726	433	279	1174	213	393	1887	162	182	244	37	124	123	20
cel-miR-230-3p	323	3020	193	778	4975	471	514	2939	158	253	523	58	136	295	22
cel-miR-231-5p	19	63	26	16	52	12	23	35	8	8	16	3	7	10	1
cel-miR-231-3p	196	697	342	280	541	150	232	319	157	148	101	62	97	141	78
cel-miR-232-5p	9	25	7	17	24	29	11	19	17	9	1	6	3	2	3
cel-miR-232-3p	368	452	528	483	437	396	553	285	457	274	98	180	239	108	167
cel-miR-233-5p	2	34	13	9	41	9	10	37	7	1	4	0	1	4	0
cel-miR-233-3p	839	3611	802	1947	5438	1231	1400	3308	720	674	892	266	461	831	203
cel-miR-234-5p	0	1	1	1	0	0	0	0	4	0	0	0	0	0	0
cel-miR-234-3p	44	79	50	120	100	42	54	44	62	57	36	24	28	14	18
cel-miR-235-5p	1	2	3	4	3	1	5	0	3	2	0	0	0	0	4
cel-miR-235-3p	47625	16265	51169	54054	18851	55750	62704	14252	29487	16524	3460	10886	12669	1757	6368
cel-miR-236-5p	11	3	11	18	7	11	17	1	10	3	0	3	8	0	5
cel-miR-236-3p	21004	5291	29300	26450	4637	13602	27711	3009	17784	14511	1251	5892	12379	1132	6006
cel-miR-237-5p	17370	21939	63980	17183	15539	21738	24230	14255	36000	16531	5349	15326	11731	5746	13628
cel-miR-237-3p	33	139	41	30	172	23	43	130	29	19	25	17	7	16	16
cel-miR-238-5p	159	182	288	240	270	280	578	234	246	38	39	40	53	32	31
cel-miR-238-3p	49123	25008	67023	136279	30808	70266	94095	16524	63644	47657	6461	20365	31697	5165	16448
cel-miR-239a-5p	9098	10937	25071	19726	12697	13536	16718	9158	11327	6009	2277	3903	5536	1936	3610
cel-miR-239a-3p	277	931	600	377	960	341	316	528	277	95	105	52	70	108	73
cel-miR-239b-5p	9445	41029	19152	15451	31112	8444	14440	23255	6118	4390	4087	1731	4243	3171	1323
cel-miR-239b-3p	1	1	1	8	15	3	5	8	5	0	2	0	1	3	0
cel-miR-240-5p	7529	5780	13496	12048	6984	10660	11981	4596	10203	5392	1371	3283	3700	936	1903
cel-miR-240-3p	615	430	1601	1215	451	973	1097	276	1057	737	134	525	616	85	281
cel-miR-241-5p	587	654	932	2783	2411	2043	2779	1370	1904	1806	649	790	895	387	436
cel-miR-241-3p	120	233	194	196	267	79	217	161	60	84	64	43	65	30	27
cel-miR-242	498	204	593	579	167	377	483	126	322	261	27	123	224	54	155
cel-miR-243-5p	1232	456	2297	1910	457	1011	1976	313	1362	893	106	451	856	151	608
cel-miR-243-3p	690	410	1020	1020	581	523	1191	361	555	267	75	120	321	50	87
cel-miR-244-5p	8087	34664	11573	9363	24352	6497	11928	22225	4982	4537	5015	1928	3788	3244	1101
cel-miR-244-3p	6	23	19	14	29	17	9	19	21	5	2	3	5	5	1
cel-miR-245-5p	0	0	0	3	1	0	0	0	2	0	0	0	1	0	0
cel-miR-245-3p	12428	10839	14354	12217	7525	8635	10595	5002	6607	5427	1638	2647	4593	1096	2207
cel-miR-246-5p	14	34	14	25	54	31	49	29	19	15	3	6	6	5	6
cel-miR-246-3p	56046	36325	38831	89049	40012	24387	95233	30027	28203	52136	9730	11141	38084	10922	11895
cel-miR-247-5p	1	1	0	2	0	1	1	0	1	2	0	0	0	0	0
cel-miR-247-3p	11	93	12	30	111	13	15	58	12	5	17	1	4	8	6
cel-miR-248	4082	1836	7105	13960	3564	8989	12847	2289	10208	7532	909	3794	5016	1017	5309
cel-miR-249-5p	0	5	3	6	4	0	3	2	1	0	0	0	0	0	1
cel-miR-249-3p	654	4179	890	730	3451	613	686	2473	479	417	550	180	366	555	165
cel-miR-250-5p	102	142	84	475	461	528	617	342	405	233	88	98	170	74	116
cel-miR-250-3p	6507	8322	4914	7870	8398	2807	7880	4472	3048	4855	2056	1182	3726	2582	1549
cel-miR-251	19	60	50	17	34	14	18	23	25	7	10	10	3	6	10
cel-miR-252-5p	568	344	1011	583	242	507	627	135	474	307	95	228	242	46	154
cel-miR-252-3p	1	1	1	0	2	0	0	0	0	0	0	0	2	0	0
cel-miR-253-5p	7	31	28	11	27	7	11	16	15	5	2	4	5	5	5
cel-miR-253-3p	1962	4633	1087	3814	5717	1279	3890	4011	745	1441	985	282	1169	1044	258
cel-miR-254-5p	0	10	2	5	2	1	3	1	0	1	0	0	0	0	0
cel-miR-254-3p	10	36	13	12	11	3	1	3	2	5	0	2	0	0	0
cel-miR-255-5p	3	6	10	1	2	0	1	1	0	0	2	1	0	1	1
cel-miR-255-3p	23	6	29	8	6	11	20	5	10	10	0	2	6	0	0
cel-miR-256	0	0	0	0	0	0	0	0	0	0	0	0	0	0	0
cel-miR-259-5p	162	241	379	274	163	224	213	127	235	189	58	110	132	58	110
cel-miR-259-3p	121	126	196	198	152	132	240	130	164	117	32	55	122	40	43
cel-miR-261	0	0	0	0	0	0	0	0	0	0	0	0	0	0	0
cel-miR-264	0	0	0	0	0	0	0	0	0	0	0	0	0	0	0
cel-miR-265	0	0	0	0	0	0	0	0	0	0	0	0	0	0	0
cel-miR-266	0	0	0	0	1	0	0	0	0	0	1	0	0	0	0
cel-miR-267	0	1	0	0	0	0	0	0	0	0	0	0	0	0	0
cel-miR-268	0	0	0	0	0	0	0	0	0	0	0	0	0	0	0
cel-miR-269	0	0	0	0	1	0	0	1	0	0	1	0	0	0	0
cel-miR-270	0	0	0	0	0	0	0	0	0	0	0	0	0	0	0
cel-miR-271	0	0	0	0	0	0	0	0	0	0	0	0	0	0	0
cel-miR-272	0	0	0	0	0	0	0	0	0	0	0	0	0	0	0
cel-miR-273	0	0	0	0	1	0	0	0	0	0	0	0	0	0	0
cel-miR-2953-5p	3	7	2	5	7	6	4	4	1	1	2	1	2	2	0
cel-miR-2953-3p	4	2	5	2	7	1	2	0	1	2	1	0	1	0	0
cel-miR-34-5p	9788	7391	15610	15676	8452	9970	12306	4927	9097	6198	1865	3186	4727	2290	3803
cel-miR-34-3p	3156	1515	3845	4473	1923	3297	4781	1030	3022	1686	407	921	1928	476	1107
cel-miR-35-5p	55	257	1004	57	187	328	202	162	550	79	49	260	83	76	276
cel-miR-35-3p	96892	134253	29123	138515	149632	18121	129916	66151	23886	108806	46892	8335	70461	37773	8977
cel-miR-354-5p	1	5	1	1	6	0	2	7	0	0	1	1	0	1	0
cel-miR-354-3p	4	10	4	7	10	2	7	5	3	1	4	1	0	2	3
cel-miR-355-5p	820	581	3684	524	387	1321	927	314	1604	371	107	607	351	43	286
cel-miR-355-3p	0	0	0	0	0	0	0	0	0	0	0	0	0	0	0
cel-miR-356a	0	0	0	0	0	0	0	0	0	0	0	0	0	0	0
cel-miR-356b-5p	2	2	0	1	2	0	2	7	0	1	0	1	1	0	4
cel-miR-356b-3p	160	265	242	207	166	167	219	125	121	105	45	46	73	45	41
cel-miR-357-5p	0	4	0	0	2	0	0	0	0	0	0	0	0	0	0
cel-miR-357-3p	133	92	130	191	121	96	153	93	88	74	28	15	34	16	19
cel-miR-358-5p	9	9	7	11	18	1	15	7	5	4	2	4	5	5	0
cel-miR-358-3p	48	22	72	89	35	42	88	29	43	43	7	12	29	4	10
cel-miR-359	521	271	1150	755	309	524	787	191	575	391	66	227	341	75	302
cel-miR-36-5p	55	66	87	107	104	84	181	63	100	54	11	22	34	10	21
cel-miR-36-3p	26046	40439	4717	177281	168271	9320	146056	80309	7037	57149	25957	2051	44147	16212	1343
cel-miR-360-5p	9	9	11	19	14	7	17	5	7	2	0	1	2	1	2
cel-miR-360-3p	0	0	0	2	1	1	0	0	0	0	0	0	0	0	0
cel-miR-37-5p	240	264	422	187	388	481	684	284	481	86	36	86	70	35	70
cel-miR-37-3p	39227	68144	9572	18259	32421	2744	26810	19223	3527	20581	12165	1440	17947	11037	1724
cel-miR-38-5p	6	26	30	45	45	58	66	47	53	17	9	13	21	7	9
cel-miR-38-3p	6865	11611	4704	20211	23444	6018	27294	16281	6647	11162	7033	1934	10229	3699	1060
cel-miR-39-5p	485	436	653	519	1402	504	1684	931	661	104	73	109	103	75	126
cel-miR-39-3p	115425	156767	31889	254934	326403	33538	292856	175341	33362	138796	77487	10595	106925	57964	9888
cel-miR-392-5p	0	1	2	2	1	4	7	0	0	1	0	0	2	0	0
cel-miR-392-3p	79	47	82	119	46	60	117	30	48	57	9	11	41	15	25
cel-miR-40-5p	5	6	15	5	8	4	6	16	12	4	1	2	4	2	3
cel-miR-40-3p	28632	52618	5343	36760	51398	3090	33158	21170	4081	36689	17341	1610	22049	16430	2035
cel-miR-41-5p	69	40	242	66	57	260	174	50	212	22	9	37	19	3	11
cel-miR-41-3p	366	1528	342	733	1603	92	670	687	90	317	316	38	258	206	18
cel-miR-42-5p	49	319	44	55	470	86	91	342	56	11	41	6	16	35	7
cel-miR-42-3p	145	1579	113	338	2493	183	444	1380	114	353	968	81	296	1061	155
cel-miR-43-5p	14	140	34	27	165	35	43	123	23	3	12	4	3	19	2
cel-miR-43-3p	103	1009	97	170	878	40	168	524	45	80	175	12	68	155	15
cel-miR-44-5p	232	1870	251	159	1649	216	362	1183	191	41	170	27	40	303	53
cel-miR-44-3p	76881	379806	88919	132656	417006	85699	115726	236726	64570	56355	92656	25388	36161	119245	24957
cel-miR-45-5p	326	1830	645	255	1426	409	344	1233	355	82	119	70	68	116	89
cel-miR-45-3p	76881	379806	88919	132656	417006	85699	115726	236726	64570	56355	92656	25388	36161	119245	24957
cel-miR-46-5p	1135	3263	1860	1018	1870	892	1293	1689	1053	765	507	381	675	464	353
cel-miR-46-3p	5143	11595	8024	4945	7811	4187	5431	5469	3889	2936	1737	1621	2104	1226	924
cel-miR-47-5p	653	768	893	1704	1191	1132	1284	687	845	563	184	269	334	171	149
cel-miR-47-3p	5199	6983	9014	3714	3366	3801	5101	3276	3349	2204	1025	1549	1856	463	576
cel-miR-48-5p	82376	113343	133794	114790	107130	75941	105070	69254	76494	55293	24244	29601	39925	25809	35392
cel-miR-48-3p	285	508	592	720	956	530	546	420	514	274	160	239	195	174	141
cel-miR-4805-5p	0	0	0	1	1	0	0	0	0	0	0	0	0	0	0
cel-miR-4805-3p	5	57	1	7	18	2	11	23	0	3	10	1	5	1	0
cel-miR-4806-5p	1	3	5	11	0	4	2	4	1	1	1	1	1	0	0
cel-miR-4806-3p	1	0	5	6	1	0	1	0	2	4	0	2	1	0	0
cel-miR-4807	3	25	1	11	12	2	7	13	2	3	6	2	2	5	1
cel-miR-4808-5p	1	1	0	0	1	0	0	2	0	0	0	1	0	0	0
cel-miR-4808-3p	0	6	0	1	2	0	0	3	0	0	1	0	0	0	0
cel-miR-4809-5p	0	0	0	1	0	0	0	0	0	0	0	0	0	0	0
cel-miR-4809-3p	2	20	1	1	9	0	4	9	0	2	1	0	1	1	0
cel-miR-4810a	5	17	4	3	17	3	2	9	1	3	4	0	2	3	1
cel-miR-4810b-5p	0	2	0	0	1	1	1	0	2	0	0	0	0	1	0
cel-miR-4810b-3p	0	3	0	1	2	0	1	2	0	0	2	0	0	0	0
cel-miR-4811-5p	2	5	1	0	4	4	1	2	3	0	2	1	0	1	0
cel-miR-4811-3p	13	57	13	11	48	17	21	23	10	10	10	5	4	5	9
cel-miR-4812-5p	30	25	11	15	10	5	23	8	5	6	5	2	9	0	1
cel-miR-4812-3p	0	1	0	0	0	0	0	1	0	0	0	0	1	0	0
cel-miR-4813-5p	17	11	12	20	41	30	50	22	11	5	3	2	6	0	1
cel-miR-4813-3p	172	330	192	272	360	97	272	231	90	139	83	60	106	74	52
cel-miR-4814-5p	13	62	19	10	49	7	16	29	5	11	14	2	3	13	0
cel-miR-4814-3p	0	1	0	1	5	1	2	1	3	0	0	0	1	0	1
cel-miR-4815	1	2	2	0	0	0	1	1	1	0	0	0	0	0	0
cel-miR-4816-5p	30	56	33	35	37	30	59	30	26	13	3	10	12	10	4
cel-miR-4816-3p	86	46	35	156	93	52	192	52	34	56	15	16	41	8	7
cel-miR-49-5p	73	156	96	52	154	54	63	103	49	46	20	12	26	12	20
cel-miR-49-3p	128	407	206	281	502	141	217	342	260	183	160	75	99	72	24
cel-miR-4920	2	1	1	0	0	0	6	0	0	1	0	0	1	0	1
cel-miR-4921	0	0	0	0	0	0	0	0	0	0	0	0	0	0	0
cel-miR-4922	4	0	4	6	0	1	9	0	0	1	0	2	2	0	0
cel-miR-4922	4	0	4	6	0	1	9	0	0	1	0	2	2	0	0
cel-miR-4923a	0	1	0	1	4	0	2	4	0	0	0	0	1	1	0
cel-miR-4923b	1	5	1	1	5	0	3	2	0	3	1	0	0	0	0
cel-miR-4924	0	0	0	0	0	0	1	0	0	0	0	0	0	0	0
cel-miR-4925	0	1	0	1	4	0	0	0	0	0	0	0	0	0	0
cel-miR-4926	1	13	10	0	8	1	3	9	3	1	1	0	3	2	3
cel-miR-4927	0	0	0	0	0	0	0	0	0	0	0	0	0	0	0
cel-miR-4929	12	1	27	42	9	12	13	5	19	19	1	8	12	1	10
cel-miR-4930	0	0	0	0	0	0	0	0	0	0	0	0	0	0	0
cel-miR-4931	0	0	0	0	0	0	0	0	0	0	0	0	0	0	0
cel-miR-4932	1	0	0	2	0	1	2	0	0	0	0	1	0	0	0
cel-miR-4933	1	0	0	1	1	0	0	0	0	0	0	0	0	0	0
cel-miR-4934	0	0	0	0	0	0	0	0	0	1	0	0	0	0	0
cel-miR-4935	0	0	0	0	0	0	0	0	0	0	0	0	0	0	0
cel-miR-4936	11	21	61	23	23	19	16	7	23	12	4	6	6	3	2
cel-miR-4937	48	62	99	55	48	52	45	31	38	20	13	18	22	16	14
cel-miR-4938	0	0	0	0	0	0	0	0	0	0	0	0	0	0	0
cel-miR-50-5p	4144	4279	6198	9343	7500	8026	9588	4876	6710	4235	1473	2091	2886	1058	1446
cel-miR-50-3p	10	54	24	26	42	16	14	20	21	7	4	5	4	17	6
cel-miR-51-5p	7115	19774	4742	17984	20416	4005	11723	10152	5280	13901	6554	2534	8922	6381	2765
cel-miR-51-3p	13	61	42	52	99	60	76	86	68	5	15	7	8	8	12
cel-miR-52-5p	7615	60346	12442	23991	78066	11830	18339	46053	12466	11855	18088	6099	8908	23833	8717
cel-miR-52-3p	79	479	116	227	873	217	215	629	195	30	46	13	41	60	37
cel-miR-53-5p	978	4521	2336	3200	5173	1705	2317	3037	1859	1416	1206	920	1218	1548	1184
cel-miR-53-3p	10	42	34	20	41	19	9	17	11	7	2	1	2	0	0
cel-miR-54-5p	561	2352	1161	669	1957	803	874	1897	1053	196	246	115	248	377	224
cel-miR-54-3p	3678	23651	10178	8711	21399	5719	7188	14606	6666	6384	5898	3732	4619	8547	4545
cel-miR-55-5p	32	164	140	34	163	61	68	118	80	10	23	18	14	20	10
cel-miR-55-3p	7808	11625	10304	16390	14592	9420	12198	7311	13866	11820	4520	4323	5247	1691	1632
cel-miR-5545-5p	8	33	15	20	36	11	28	37	8	12	11	7	15	6	1
cel-miR-5545-3p	1	5	3	8	6	2	8	3	8	6	2	1	1	0	0
cel-miR-5546-5p	0	0	0	0	0	0	0	1	0	0	0	0	0	0	0
cel-miR-5546-3p	30	33	8	58	83	6	95	39	8	33	23	1	29	9	1
cel-miR-5547-5p	1	12	3	0	6	0	0	4	0	0	0	0	2	1	0
cel-miR-5547-3p	5	5	3	3	4	4	5	3	4	4	2	0	1	0	0
cel-miR-5548-5p	0	0	0	0	0	0	0	0	0	0	0	0	0	0	0
cel-miR-5548-3p	0	0	0	0	1	0	0	1	0	0	0	0	0	0	0
cel-miR-5549-5p	0	0	0	0	0	0	0	0	0	0	0	0	0	0	0
cel-miR-5549-3p	2	2	6	5	4	3	6	1	5	1	0	2	1	0	2
cel-miR-5550-5p	1	0	0	1	2	2	2	0	0	0	1	0	1	0	0
cel-miR-5550-3p	2	2	2	1	4	0	7	1	2	2	1	0	0	0	0
cel-miR-5551-5p	53	37	68	105	68	66	118	48	59	68	21	19	45	16	16
cel-miR-5551-3p	0	0	0	0	0	0	0	0	0	0	0	0	0	0	0
cel-miR-5552-5p	35	42	49	14	17	18	46	19	18	19	10	3	13	4	4
cel-miR-5552-3p	7	13	5	1	6	1	18	10	1	5	2	3	6	2	3
cel-miR-5553-5p	0	0	1	6	1	0	0	0	0	0	0	0	1	0	0
cel-miR-5553-3p	0	1	1	0	1	0	3	0	0	1	0	0	1	0	0
cel-miR-5592-5p	697	747	1084	670	373	593	725	357	509	272	83	158	165	50	106
cel-miR-5592-3p	1999	2410	3976	1981	1711	2029	2450	1908	1725	889	394	531	774	253	343
cel-miR-5592-5p	692	743	1078	669	366	589	725	355	506	271	83	158	165	50	105
cel-miR-5592-3p	1999	2410	3976	1981	1711	2029	2450	1908	1725	889	394	531	774	253	343
cel-miR-5593-5p	18	9	1	13	9	1	28	0	3	6	0	1	9	2	1
cel-miR-5593-3p	0	0	0	0	1	0	2	0	0	1	1	0	0	0	0
cel-miR-5593-5p	18	9	1	13	9	1	28	0	3	6	0	1	9	2	1
cel-miR-5593-3p	0	0	0	0	1	0	2	0	0	1	1	0	0	0	0
cel-miR-5594-5p	19	18	17	22	19	9	35	15	8	16	3	3	7	1	2
cel-miR-5594-3p	12	29	5	13	16	3	26	10	5	7	3	2	6	6	0
cel-miR-5595-5p	2	3	1	0	1	0	1	0	1	0	0	0	1	0	0
cel-miR-5595-3p	0	0	0	1	0	0	1	0	0	0	0	0	1	0	1
cel-miR-55b	0	0	0	0	0	0	0	0	1	0	0	0	0	0	0
cel-miR-56-5p	55	409	182	86	479	148	106	392	181	36	46	54	27	37	44
cel-miR-56-3p	2472	4911	3180	5795	5433	3020	3680	2503	4053	4496	1796	1698	2113	1271	1738
cel-miR-57-5p	88420	220655	117462	143032	235036	99805	121848	150602	96315	67826	52311	35078	43499	43510	32969
cel-miR-57-3p	5	30	5	3	44	4	2	23	3	0	5	2	3	3	0
cel-miR-58a-5p	770	1328	1818	1301	2955	1938	1183	1319	1626	673	309	610	527	365	614
cel-miR-58a-3p	264878	390049	599360	495999	440136	375387	527722	341645	381748	322498	107142	197618	253662	156450	221832
cel-miR-58b-5p	2	12	0	3	13	2	10	5	2	0	3	0	5	6	0
cel-miR-58b-3p	2	13	5	4	16	6	6	8	4	8	4	0	11	6	8
cel-miR-58c	1	4	3	3	2	2	1	1	1	0	0	0	1	0	0
cel-miR-59-5p	2	2	4	6	1	5	2	2	4	0	0	2	1	1	1
cel-miR-59-3p	2201	4022	5877	3502	4084	2486	3443	3090	3112	1931	979	1267	1473	1401	1570
cel-miR-60-5p	53	30	64	51	34	44	64	25	39	19	4	12	12	10	10
cel-miR-60-3p	8457	4098	24137	14243	2938	10945	13659	2294	14696	11925	1009	7420	7831	1124	5966
cel-miR-61-5p	65	159	10	127	372	26	299	428	16	151	131	8	181	118	8
cel-miR-61-3p	59284	59275	16394	67908	61065	10355	64956	33211	8883	30758	11539	3234	25081	11067	3607
cel-miR-62	181	311	263	517	443	194	397	249	239	222	61	71	168	59	50
cel-miR-63-5p	538	99	1141	824	79	553	748	72	520	418	30	210	276	22	198
cel-miR-63-3p	2568	489	5986	9689	807	7193	8395	644	6389	3943	188	2158	2379	164	1739
cel-miR-64-5p	102187	30143	76912	195189	45024	78426	186195	22331	67227	79152	9196	21322	49953	6287	14302
cel-miR-64-3p	62	89	96	63	75	41	108	57	62	17	7	19	24	20	21
cel-miR-65-5p	97262	26339	91635	184406	42434	97609	185684	21559	78364	78227	8173	24756	49271	6845	21024
cel-miR-65-3p	25	52	62	41	47	9	35	23	22	27	14	7	25	11	12
cel-miR-66-5p	43134	17351	34772	65926	19623	28936	64213	14378	27641	36614	6461	11213	25657	6546	11780
cel-miR-66-3p	75	77	99	151	77	113	189	57	67	74	10	25	47	8	13
cel-miR-67-5p	5	17	17	10	28	8	12	13	4	1	0	2	1	5	4
cel-miR-67-3p	175	275	283	406	465	198	268	203	181	172	83	80	115	83	41
cel-miR-70-5p	27	6	20	27	10	10	46	8	21	24	2	9	16	7	6
cel-miR-70-3p	63445	9454	103176	67263	8840	43499	88957	7444	45119	52274	3327	25904	50817	3506	24010
cel-miR-71-5p	55353	50987	109171	212780	92802	173946	156614	60668	140692	93765	23092	53311	57151	21321	43325
cel-miR-71-3p	1523	1653	2501	2223	2453	2474	2345	1586	2412	913	268	641	711	276	565
cel-miR-72-5p	336085	247592	263763	357875	260395	171018	395914	179127	176108	209991	64347	60455	164195	66511	73825
cel-miR-72-3p	119	216	335	181	293	307	225	173	224	65	48	69	60	26	61
cel-miR-73-5p	9	79	20	9	86	19	16	62	21	5	12	3	9	14	12
cel-miR-73-3p	5651	10576	4834	13307	20317	6845	18112	12655	6621	10336	5046	2393	7941	4649	2560
cel-miR-74-5p	384	268	431	65	70	102	183	72	95	9	5	12	17	3	7
cel-miR-74-3p	248	868	293	700	1797	329	817	1533	422	750	878	268	634	985	242
cel-miR-75-5p	92	117	54	97	70	33	58	25	18	24	4	6	2	10	4
cel-miR-75-3p	625	753	1460	626	455	646	904	309	710	456	150	303	376	68	107
cel-miR-76-5p	0	0	0	0	0	0	0	0	0	0	0	0	0	0	0
cel-miR-76-3p	298	184	305	321	186	268	274	106	224	166	51	76	128	39	56
cel-miR-77-5p	813	1400	2128	1132	3661	2510	2069	1971	1590	259	367	248	285	460	497
cel-miR-77-3p	62295	27088	114625	88896	22375	58791	77485	13279	63902	54029	6575	28543	36679	7035	31038
cel-miR-78	87	68	171	191	86	200	190	48	129	66	14	49	49	13	36
cel-miR-784-5p	4	0	14	43	7	30	24	3	32	25	3	25	20	3	9
cel-miR-784-3p	17	5	32	28	0	14	22	6	14	8	0	2	4	2	6
cel-miR-785-5p	0	0	0	0	0	0	0	0	0	0	0	0	0	0	0
cel-miR-785-3p	1583	449	2442	1816	404	1220	2198	324	1426	1230	106	520	884	109	516
cel-miR-786-5p	18	35	52	6	14	7	24	20	12	4	0	2	2	2	1
cel-miR-786-3p	218	147	377	562	205	291	351	92	470	375	62	152	177	53	175
cel-miR-787-5p	0	0	0	0	0	0	0	0	0	0	0	0	0	0	0
cel-miR-787-3p	105	115	186	153	66	71	128	46	89	103	15	37	45	19	37
cel-miR-788-5p	38	2	42	102	11	61	74	12	43	40	2	19	20	1	12
cel-miR-788-3p	12	1	14	43	1	50	42	2	36	26	0	13	11	0	10
cel-miR-789-5p	153	18	193	216	31	121	233	16	98	88	6	46	59	2	26
cel-miR-789-3p	8	13	13	18	36	15	12	18	10	10	6	3	4	6	4
cel-miR-789-3p	8	13	13	18	36	15	12	18	10	10	6	3	4	6	4
cel-miR-789-2-5p	81	130	90	121	232	98	111	114	61	49	43	11	23	25	9
cel-miR-79-5p	56	297	96	44	132	43	44	135	37	30	21	11	13	17	4
cel-miR-79-3p	995	2800	2079	1961	2832	1591	1781	1701	1416	896	605	534	619	527	385
cel-miR-790-5p	29	293	25	113	466	59	70	224	49	58	96	6	23	70	5
cel-miR-790-3p	48	627	63	41	202	71	66	227	42	13	22	6	19	18	12
cel-miR-791-5p	54	71	59	45	72	72	69	44	32	27	10	16	13	6	19
cel-miR-791-3p	18	69	9	88	270	26	28	128	5	27	32	9	14	18	3
cel-miR-792-5p	0	0	0	0	0	0	0	0	0	0	0	0	0	0	0
cel-miR-792-3p	13	180	27	13	86	6	21	76	6	9	22	4	14	13	3
cel-miR-793	1390	3088	1012	1337	2859	727	1545	2146	660	717	595	171	582	431	212
cel-miR-794-5p	301	367	425	646	437	369	629	316	374	417	103	185	319	132	286
cel-miR-794-3p	11	0	7	12	8	3	11	6	3	10	0	3	5	0	5
cel-miR-795-5p	483	431	493	243	203	142	341	189	140	128	59	42	102	40	18
cel-miR-795-3p	25	34	19	27	26	10	24	22	21	21	2	3	11	2	4
cel-miR-796	3	4	2	5	28	2	10	3	3	1	6	2	3	5	1
cel-miR-797-5p	1	64	12	14	61	6	9	45	7	9	9	3	4	16	2
cel-miR-797-3p	11	76	7	6	20	3	6	39	4	4	7	0	7	2	1
cel-miR-798	70	124	145	99	85	55	79	53	41	26	21	14	21	11	21
cel-miR-799	22	5	33	54	4	36	43	9	9	7	0	2	5	0	2
cel-miR-80-5p	1440	2193	2031	2165	1125	736	956	628	448	254	89	62	98	108	84
cel-miR-80-3p	200534	165787	387041	311188	196232	287370	451625	175068	344140	298496	70376	144178	224122	36781	86445
cel-miR-800-5p	32	30	24	44	44	21	69	29	23	32	8	5	16	10	3
cel-miR-800-3p	65	47	51	84	71	32	120	31	39	58	15	9	44	13	5
cel-miR-81-5p	34	106	55	45	143	61	90	109	59	12	10	6	13	5	1
cel-miR-81-3p	73653	48513	95207	157224	73834	90228	144653	50528	80956	75457	14571	29081	51875	15231	29345
cel-miR-8186-5p	1	2	1	3	4	0	0	0	0	0	0	0	0	2	0
cel-miR-8186-3p	0	1	1	0	2	0	2	2	0	0	0	0	0	0	0
cel-miR-8186-5p	1	2	1	3	4	0	0	0	0	0	0	0	0	2	0
cel-miR-8186-3p	0	1	1	0	2	0	2	2	0	0	0	0	0	0	0
cel-miR-8187-5p	0	0	0	0	0	0	0	0	0	0	0	0	0	0	0
cel-miR-8187-3p	0	0	0	0	0	1	1	1	0	0	0	0	0	0	0
cel-miR-8188-5p	0	0	0	0	0	1	1	1	0	0	0	0	0	0	0
cel-miR-8188-3p	0	0	0	0	0	0	0	0	0	0	0	0	0	0	0
cel-miR-8189-5p	1	0	0	2	2	1	6	0	2	0	0	1	1	0	0
cel-miR-8189-3p	5	0	3	1	2	2	2	0	3	3	1	0	3	0	0
cel-miR-8190-5p	0	0	0	0	0	0	0	0	0	0	0	0	0	0	0
cel-miR-8190-3p	1	2	0	0	1	0	4	0	1	2	0	0	1	2	1
cel-miR-8191-5p	11	32	25	16	54	21	12	20	11	8	9	3	9	8	6
cel-miR-8191-3p	0	0	0	0	0	0	0	0	0	0	0	0	0	0	0
cel-miR-8192-5p	0	1	0	0	1	0	0	0	0	0	0	0	0	0	0
cel-miR-8192-3p	0	1	0	0	0	0	0	0	0	0	0	0	0	0	0
cel-miR-8193-5p	6	5	14	25	17	11	22	14	12	15	2	6	9	3	4
cel-miR-8193-3p	0	0	1	0	0	0	0	0	0	0	0	0	0	0	0
cel-miR-8194-5p	0	0	1	0	0	0	0	0	0	0	0	0	0	0	0
cel-miR-8194-3p	0	0	1	0	1	0	1	0	0	1	0	0	0	0	0
cel-miR-8195-5p	0	0	0	0	0	0	1	0	0	0	0	0	0	1	0
cel-miR-8195-3p	0	0	0	0	0	0	0	0	1	0	0	0	0	0	0
cel-miR-8196a-5p	0	0	0	1	0	0	0	0	0	0	0	0	0	0	0
cel-miR-8196a-3p	59	53	56	76	54	55	120	37	36	31	9	14	27	5	5
cel-miR-8196b-5p	0	0	0	1	0	0	0	0	0	0	0	0	0	0	0
cel-miR-8196b-3p	8	9	5	4	0	3	8	4	1	4	0	1	1	0	0
cel-miR-8197-5p	0	0	0	0	0	0	0	0	0	0	0	0	0	0	0
cel-miR-8197-3p	0	0	0	0	0	0	0	0	0	1	0	0	0	0	0
cel-miR-8198-5p	0	1	0	0	0	0	0	0	0	0	0	0	0	0	0
cel-miR-8198-3p	21	47	47	58	28	39	36	27	17	12	10	7	7	1	8
cel-miR-8199-5p	12	22	18	19	30	15	59	21	15	3	1	0	3	7	0
cel-miR-8199-3p	0	0	0	0	0	0	0	0	0	0	0	0	0	0	0
cel-miR-82-5p	10	42	38	11	13	27	27	36	18	8	6	1	10	3	1
cel-miR-82-3p	442448	329838	879085	648686	371748	579800	829901	321920	674161	585661	116518	298106	442802	119169	292223
cel-miR-8200-5p	0	1	0	0	1	0	0	1	0	0	0	0	0	0	0
cel-miR-8200-3p	1	0	0	0	1	0	0	0	0	0	0	0	0	0	0
cel-miR-8201-5p	71	55	61	92	72	19	130	41	32	73	13	5	46	15	13
cel-miR-8201-3p	28	8	10	36	24	8	39	15	18	42	10	3	23	6	1
cel-miR-8202-5p	33	97	94	32	54	33	45	37	28	10	10	10	11	9	2
cel-miR-8202-3p	0	0	0	0	0	0	0	0	0	0	0	0	0	0	0
cel-miR-8203-5p	0	0	0	0	0	0	0	0	0	0	0	0	0	0	0
cel-miR-8203-3p	0	0	0	0	0	0	0	0	0	0	0	0	0	0	0
cel-miR-8204-5p	0	0	0	0	0	1	1	0	0	0	0	0	0	0	0
cel-miR-8204-3p	0	0	0	0	0	0	0	0	0	0	0	0	0	0	0
cel-miR-8205-5p	3	0	3	0	0	2	5	1	3	2	0	0	2	1	0
cel-miR-8205-3p	0	0	0	0	0	0	0	0	1	0	0	0	0	0	0
cel-miR-8206-5p	0	5	1	1	0	0	1	0	0	0	1	0	0	0	0
cel-miR-8206-3p	7	1	8	24	1	10	16	4	15	8	3	3	3	1	2
cel-miR-8207-5p	0	0	0	0	0	0	0	0	0	0	0	0	0	0	0
cel-miR-8207-3p	0	0	0	0	0	0	0	0	0	0	0	0	1	0	0
cel-miR-8208-5p	1	1	0	1	0	1	1	0	0	1	0	0	0	0	0
cel-miR-8208-3p	2	0	5	11	0	5	7	1	12	7	0	1	2	0	0
cel-miR-8209-5p	0	0	0	0	2	0	1	0	0	0	0	0	0	0	0
cel-miR-8209-3p	0	0	0	0	1	0	2	2	0	0	0	0	0	0	0
cel-miR-8210-5p	8	2	9	7	1	5	16	3	7	6	0	3	1	0	0
cel-miR-8210-3p	0	0	0	0	0	3	0	0	0	0	0	1	0	0	0
cel-miR-8211-5p	3	3	0	2	1	0	0	2	0	1	2	0	0	0	0
cel-miR-8211-3p	0	0	1	0	0	0	2	0	0	0	0	0	0	0	0
cel-miR-8212-5p	0	0	0	0	0	0	0	0	0	0	0	0	0	0	0
cel-miR-8212-3p	4	7	12	9	9	2	6	2	6	2	3	2	5	2	5
cel-miR-83-5p	24	107	77	42	173	103	64	101	73	10	12	12	13	9	10
cel-miR-83-3p	917	990	1274	3397	2229	1296	2126	848	2120	1775	522	666	937	330	732
cel-miR-84-5p	14331	9165	19113	19873	9348	13282	21332	6822	13031	11018	2489	4561	7756	2752	5316
cel-miR-84-3p	378	510	630	490	418	368	523	323	324	185	76	85	120	44	87
cel-miR-85-5p	2	3	1	2	4	0	10	5	3	0	0	1	0	0	0
cel-miR-85-3p	21596	16210	52197	11938	7625	12258	21068	8972	12458	6988	1891	4273	6296	1088	2014
cel-miR-86-5p	3767	7685	6728	5031	5609	3593	4902	3633	3802	3189	1720	1917	2324	1603	1388
cel-miR-86-3p	136	342	251	96	172	138	112	197	177	25	17	17	31	23	33
cel-miR-87-5p	116	266	155	138	272	145	160	208	143	32	16	21	22	24	26
cel-miR-87-3p	1616	3978	1712	3040	4243	1933	2379	2343	1384	1068	821	388	714	540	312
cel-miR-90-5p	71	57	53	82	69	94	108	44	57	19	11	7	26	4	5
cel-miR-90-3p	82132	122754	107700	91002	121673	81939	106390	78990	62576	45410	29333	25268	37771	17545	15916
total reads	3025140	3996762	4142080	4891561	4322742	2973020	5129677	2836181	2991526	2953156	1066925	1233545	2170210	1069497	1164568

## Sheet: norm_to_library
	Rep 1			Rep 2			Rep 3			Rep 4			Rep 5
miRNAs	JHR2	JHR3	JHR4	JHR5	JHR6	JHR7	JHR8	JHR9	JHR10	JHR11	JHR12	JHR13	JHR14	JHR15	JHR16
cel-miR-82-3p	146257	82526.3	212233	132613	85998.2	195021	161784	113505	225357	198317	109209	241666	204036	111425	250928
cel-miR-58a-3p	87558.9	97591.2	144700	101399	101819	126265	102876	120460	127610	109205	100421	160203	116884	146284	190484
cel-miR-80-3p	66289.2	41480.3	93441.2	63617.3	45395.3	96659.3	88041.6	61726.7	115038	101077	65961.5	116881	103272	34390.9	74229.2
cel-miR-72-5p	111097	61948.1	63678.9	73161.7	60238.4	57523.3	77181.1	63157.8	58869	71107.3	60310.7	49009.2	75658.6	62189	63392.6
cel-miR-39-3p	38155.3	39223.5	7698.79	52117.1	75508.3	11280.8	57090.5	61822.9	11152.2	46999.2	72626.5	8589.07	49269.4	54197.4	8490.7
cel-miR-64-5p	33779.3	7541.86	18568.4	39903.2	10415.6	26379.2	36297.6	7873.62	22472.5	26802.5	8619.16	17285.1	23017.6	5878.46	12280.9
cel-miR-65-5p	32151.2	6590.08	22122.9	37698.8	9816.45	32831.6	36198	7601.42	26195.3	26489.3	7660.33	20069	22703.3	6400.2	18053
cel-miR-35-3p	32028.9	33590.4	7031.01	28317.1	34615.1	6095.15	25326.4	23324	7984.55	36844	43950.6	6756.95	32467.4	35318.5	7708.44
cel-miR-71-5p	18297.7	12757.1	26356.6	43499.4	21468.3	58508.2	30531	21390.7	47030.2	31750.8	21643.5	43217.7	26334.3	19935.5	37202.6
cel-miR-81-3p	24347	12138.1	22985.3	32141.9	17080.4	30348.9	28199.2	17815.5	27061.8	25551.3	13657	23575.1	23903.2	14241.3	25198.2
cel-miR-57-5p	29228.4	55208.4	28358.2	29240.6	54372	33570.2	23753.5	53100.3	32195.9	22967.3	49029.7	28436.7	20043.7	40682.7	28310.1
cel-miR-36-3p	8609.85	10117.9	1138.8	36242.2	38926.9	3134.86	28472.7	28315.9	2352.31	19351.8	24328.8	1662.69	20342.3	15158.5	1153.22
cel-miR-44-3p	25414	95028.4	21467.2	27119.4	96467.9	28825.6	22560.1	83466.5	21584.3	19083	86844	20581.3	16662.4	111496	21430.3
cel-miR-45-3p	25414	95028.4	21467.2	27119.4	96467.9	28825.6	22560.1	83466.5	21584.3	19083	86844	20581.3	16662.4	111496	21430.3
cel-miR-48-5p	27230.5	28358.7	32301.2	23466.9	24782.9	25543.4	20482.8	24418	25570.2	18723.4	22723.2	23996.7	18396.8	24131.9	30390.7
cel-miR-90-3p	27149.8	30713.4	26001.4	18603.9	28147.2	27560.9	20740.1	27850.8	20917.8	15376.8	27493	20484.1	17404.3	16404.9	13666.9
cel-miR-238-3p	16238.3	6257.07	16181	27860	7126.96	23634.6	18343.3	5826.14	21274.8	16137.7	6055.72	16509.3	14605.5	4829.37	14123.7
cel-miR-70-3p	20972.6	2365.41	24909.2	13750.8	2045	14631.3	17341.6	2624.66	15082.3	17701.1	3118.31	20999.6	23415.7	3278.18	20617.1
cel-miR-246-3p	18526.7	9088.61	9374.76	18204.6	9256.16	8202.77	18565.1	10587.1	9427.63	17654.3	9119.67	9031.69	17548.5	10212.3	10214.1
cel-miR-77-3p	20592.4	6777.49	27673.3	18173.3	5176.11	19774.8	15105.2	4682	21361	18295.3	6162.57	23139	16901.1	6577.86	26651.9
cel-miR-61-3p	19597.1	14830.8	3957.91	13882.7	14126.5	3482.99	12662.8	11709.8	2969.39	10415.3	10815.2	2621.71	11556.9	10347.9	3097.29
cel-miR-66-5p	14258.5	4341.26	8394.82	13477.5	4539.48	9732.86	12517.9	5069.49	9239.77	12398.3	6055.72	9090.06	11822.4	6120.63	10115.3
cel-miR-235-3p	15743.1	4069.54	12353.5	11050.5	4360.89	18752	12223.8	5025.07	9856.84	5595.37	3242.96	8824.97	5837.68	1642.83	5468.12
cel-miR-40-3p	9464.69	13165.2	1289.93	7514.98	11890.1	1039.35	6463.95	7464.26	1364.19	12423.7	16253.3	1305.18	10159.8	15362.4	1747.43
cel-miR-229-5p	9223.37	1646.83	4972.86	11084.2	2354.29	6874.83	8533.68	1698.41	5666.67	5779.92	1666.47	3903.38	5357.55	940.629	2471.3
cel-miR-228-5p	17714.6	94676.6	19787.9	5314.05	20199.4	6643.75	4427.18	26150	6965.01	6665.41	21680.1	6434.3	5644.15	22148.7	7613.12
cel-miR-37-3p	12967	17049.8	2310.92	3732.76	7500.1	922.967	5226.45	6777.78	1179	6969.15	11401.9	1167.37	8269.71	10319.8	1480.38
cel-miR-236-3p	6943.15	1323.82	7073.74	5407.27	1072.7	4575.15	5402.09	1060.93	5944.79	4913.73	1172.53	4776.48	5704.06	1058.44	5157.28
cel-miR-237-5p	5741.88	5489.19	15446.3	3512.78	3594.71	7311.76	4723.49	5026.12	12034	5597.74	5013.47	12424.4	5405.47	5372.62	11702.2
cel-miR-84-5p	4737.3	2293.11	4614.35	4062.71	2162.52	4467.51	4158.55	2405.35	4355.97	3730.92	2332.87	3697.47	3573.85	2573.17	4564.78
cel-miR-38-3p	2269.32	2905.1	1135.66	4131.81	5423.41	2024.2	5320.8	5740.47	2221.94	3779.69	6591.84	1567.84	4713.37	3458.64	910.209
cel-miR-52-5p	2517.24	15098.7	3003.8	4904.57	18059.4	3979.12	3575.08	16237.7	4167.1	4014.35	16953.4	4944.29	4104.67	22284.3	7485.18
cel-miR-85-3p	7138.84	4055.78	12601.6	2440.53	1763.93	4123.08	4107.08	3163.41	4164.43	2366.28	1772.38	3464	2901.1	1017.3	1729.4
cel-miR-51-5p	2351.96	4947.5	1144.84	3676.54	4722.93	1347.12	2285.33	3579.46	1764.99	4707.17	6142.89	2054.24	4111.12	5966.36	2374.27
cel-miR-60-3p	2795.57	1025.33	5827.27	2911.75	679.661	3681.44	2662.74	808.834	4912.54	4038.05	945.708	6015.18	3608.41	1050.96	5122.93
cel-miR-73-3p	1868.01	2646.14	1167.05	2720.4	4700.03	2302.37	3530.83	4461.99	2213.25	3499.98	4729.48	1939.94	3659.09	4346.9	2198.24
cel-miR-239a-5p	3007.46	2736.47	6052.76	4032.66	2937.26	4552.95	3259.07	3228.99	3786.36	2034.77	2134.17	3164.05	2550.91	1810.2	3099.86
cel-miR-55-3p	2581.04	2908.6	2487.64	3350.67	3375.64	3168.5	2377.93	2577.76	4635.09	4002.5	4236.47	3504.53	2417.74	1581.12	1401.38
cel-miR-34-5p	3235.55	1849.25	3768.64	3204.7	1955.24	3353.49	2398.98	1737.2	3040.92	2098.77	1748.01	2582.8	2178.13	2141.19	3265.59
cel-miR-245-3p	4108.24	2711.95	3465.41	2497.57	1740.79	2904.45	2065.43	1763.64	2208.57	1837.69	1535.25	2145.85	2116.39	1024.78	1895.12
cel-miR-239b-5p	3122.17	10265.6	4623.76	3158.71	7197.28	2840.21	2814.99	8199.41	2045.11	1486.55	3830.63	1403.27	1955.11	2964.95	1136.04
cel-miR-248	1349.36	459.372	1715.32	2853.89	824.477	3023.52	2504.45	807.071	3412.31	2550.49	851.981	3075.69	2311.3	950.914	4558.77
cel-miR-240-5p	2488.81	1446.17	3258.27	2463.02	1615.64	3585.58	2335.62	1620.49	3410.63	1825.84	1285	2661.44	1704.9	875.178	1634.08
cel-miR-244-5p	2673.26	8673.02	2794.01	1914.11	5633.46	2185.32	2325.29	7836.24	1665.37	1536.32	4700.42	1562.97	1745.45	3033.2	945.415
cel-miR-54-3p	1215.81	5917.54	2457.22	1780.82	4950.33	1923.63	1401.26	5149.88	2228.29	2161.76	5528.04	3025.43	2128.37	7991.61	3902.73
cel-miR-250-3p	2150.97	2082.19	1186.36	1608.89	1942.75	944.158	1536.16	1576.77	1018.88	1644	1927.03	958.214	1716.88	2414.22	1330.11
cel-let-7-5p	1625.38	1096.39	2789.18	1941.92	1092.59	2692.21	1592.69	1114.88	2251.69	1555.96	1034.75	2136.12	1343.19	982.705	2554.6
cel-miR-50-5p	1369.85	1070.62	1496.35	1910.02	1735.01	2699.61	1869.12	1719.21	2243	1434.06	1380.6	1695.11	1329.83	989.25	1241.66
cel-miR-63-3p	848.886	122.349	1445.17	1980.76	186.687	2419.43	1636.56	227.066	2135.7	1335.18	176.207	1749.43	1096.21	153.343	1493.26
cel-miR-46-3p	1700.09	2901.1	1937.19	1010.92	1806.95	1408.33	1058.74	1928.3	1300.01	994.191	1628.04	1314.1	969.491	1146.33	793.427
cel-miR-229-3p	1364.56	747.355	1199.64	1156.69	876.527	1356.2	1509.06	915.668	1125.85	678.257	558.615	709.338	679.197	409.538	477.43
cel-miR-86-5p	1245.23	1922.81	1624.3	1028.51	1297.56	1208.54	955.616	1280.95	1270.92	1079.86	1612.11	1554.06	1070.86	1498.84	1191.86
cel-miR-56-3p	817.152	1228.74	767.73	1184.69	1256.84	1015.8	717.394	882.525	1354.83	1522.44	1683.34	1376.52	973.638	1188.41	1492.4
cel-miR-47-3p	1718.6	1747.16	2176.2	759.267	778.672	1278.5	994.41	1155.07	1119.5	746.32	960.705	1255.73	855.217	432.914	494.604
cel-miR-34-3p	1043.26	379.057	928.278	914.432	444.857	1108.97	932.027	363.164	1010.19	570.915	381.47	746.629	888.393	445.069	950.567
cel-miR-59-3p	727.57	1006.31	1418.85	715.927	944.771	836.187	671.192	1089.49	1040.27	653.877	917.59	1027.12	678.736	1309.96	1348.14
cel-miR-1-3p	320.646	171.639	564.209	888.265	289.631	1220.31	618.168	259.856	1089.74	701.961	477.072	1145.48	740.021	373.073	1322.38
cel-miR-253-3p	648.565	1159.19	262.429	779.71	1322.54	430.202	758.332	1414.23	249.037	487.953	923.214	228.609	538.658	976.16	221.541
cel-miR-1829b-5p	857.481	764.869	266.533	550.131	648.2	190.715	537.071	630.073	182.85	454.768	603.604	151.596	546.03	640.488	148.553
cel-miR-2-3p	590.055	1314.31	739.484	585.294	1302.18	597.036	430.242	865.953	636.799	505.222	931.649	616.921	507.324	1164.1	637.146
cel-miR-53-5p	323.291	1131.17	563.968	654.188	1196.69	573.491	451.685	1070.81	621.422	479.487	1130.35	745.818	561.236	1447.41	1016.69
cel-miR-83-3p	303.126	247.701	307.575	694.461	515.645	435.92	414.451	298.994	708.668	601.052	489.257	539.907	431.755	308.556	628.559
cel-miR-241-5p	194.041	163.632	225.008	568.939	557.748	687.18	541.75	483.044	636.464	611.549	608.29	640.431	412.402	361.852	374.388
cel-miR-87-3p	534.19	995.306	413.319	621.479	981.553	650.181	463.772	826.111	462.64	361.647	769.501	314.541	329	504.91	267.91
cel-miR-5592-3p	660.796	602.988	959.904	404.983	395.814	682.471	477.613	672.736	576.629	301.034	369.286	430.467	356.648	236.56	294.53
cel-miR-5592-3p	660.796	602.988	959.904	404.983	395.814	682.471	477.613	672.736	576.629	301.034	369.286	430.467	356.648	236.56	294.53
cel-miR-785-3p	523.282	112.341	589.559	371.252	93.4592	410.357	428.487	114.238	476.68	416.504	99.3509	421.549	407.334	101.917	443.083
cel-miR-71-3p	503.448	413.585	603.803	454.456	567.464	832.15	457.144	559.203	806.277	309.161	251.189	519.641	327.618	258.065	485.158
cel-lin-4-5p	449.566	295.99	749.141	391.899	175.12	440.293	327.116	154.08	599.694	346.409	247.44	714.202	437.746	310.426	1284.6
cel-miR-243-5p	407.254	114.092	554.552	390.468	105.72	340.058	385.209	110.36	455.286	302.388	99.3509	365.613	394.432	141.188	522.082
cel-miR-79-3p	328.91	700.567	501.922	400.895	655.14	535.146	347.195	599.75	473.337	303.404	567.05	432.899	285.226	492.755	330.595
cel-miR-793	459.483	772.625	244.322	273.328	661.386	244.532	301.189	756.651	220.623	242.791	557.677	138.625	268.177	402.993	182.042
cel-miR-46-5p	375.189	816.411	449.05	208.114	432.596	300.032	252.063	595.519	351.994	259.045	475.197	308.866	311.03	433.849	303.117
cel-miR-233-3p	277.343	903.481	193.623	398.032	1258	414.057	272.922	1166.36	240.68	228.23	836.048	215.639	212.422	777.001	174.314
cel-miR-80-5p	476.011	548.694	490.333	442.599	260.251	247.56	186.367	221.425	149.756	86.0097	83.4173	50.2616	45.1569	100.982	72.1297
cel-miR-58a-5p	254.534	332.269	438.91	265.968	683.594	651.862	230.619	465.062	543.535	227.892	289.617	494.51	242.834	341.282	527.234
cel-miR-240-3p	203.296	107.587	386.521	248.387	104.332	327.277	213.854	97.314	353.331	249.564	125.595	425.603	283.843	79.4766	241.291
cel-miR-1829c-5p	286.929	236.942	204.969	236.53	264.878	182.306	233.738	262.677	218.283	220.442	241.816	129.707	190.765	151.473	87.5861
cel-miR-47-5p	215.858	192.156	215.592	348.355	275.52	380.758	250.308	242.227	282.465	190.644	172.458	218.071	153.902	159.888	127.944
cel-miR-77-5p	268.748	350.284	513.752	231.419	846.916	844.259	403.339	694.949	531.501	87.7028	343.979	201.047	131.324	430.109	426.768
cel-miR-74-3p	81.9797	217.176	70.7374	143.104	415.708	110.662	159.269	540.516	141.065	253.966	822.926	217.26	292.138	920.994	207.802
cel-miR-243-3p	228.089	102.583	246.253	208.522	134.405	175.915	232.178	127.284	185.524	90.4117	70.2955	97.2806	147.912	46.7509	74.7058
cel-miR-355-5p	271.062	145.368	889.408	107.123	89.5265	444.329	180.713	110.712	536.181	125.628	100.288	492.078	161.735	40.2058	245.585
cel-miR-75-3p	206.602	188.403	352.48	127.976	105.257	217.287	176.229	108.949	237.337	154.411	140.591	245.634	173.255	63.5813	91.8796
cel-miR-249-3p	216.188	1045.6	214.868	149.237	798.336	206.188	133.732	871.947	160.119	141.205	515.5	145.921	168.647	518.936	141.683
cel-miR-359	172.223	67.8049	277.638	154.347	71.4824	176.252	153.421	67.3441	192.21	132.401	61.86	184.022	157.128	70.1264	259.324
cel-miR-63-5p	177.843	24.7701	275.465	168.453	18.2754	186.006	145.818	25.3862	173.824	141.543	28.1182	170.241	127.177	20.5704	170.02
cel-miR-39-5p	160.323	109.088	157.65	106.101	324.331	169.525	328.286	328.258	220.957	35.2166	68.4209	88.3632	47.4608	70.1264	108.195
cel-miR-5592-5p	230.403	186.901	261.704	136.971	86.2878	199.46	141.334	125.873	170.147	92.1049	77.7937	128.086	76.0295	46.7509	91.0209
cel-miR-5592-5p	228.75	185.9	260.256	136.766	84.6685	198.115	141.334	125.168	169.144	91.7662	77.7937	128.086	76.0295	46.7509	90.1622
cel-miR-54-5p	185.446	588.476	280.294	136.766	452.722	270.096	170.381	668.857	351.994	66.3697	230.569	93.2272	114.275	352.502	192.346
cel-miR-252-5p	187.76	86.0697	244.08	119.185	55.983	170.534	122.23	47.5992	158.448	103.957	89.0409	184.833	111.51	43.0109	132.238
cel-miR-794-5p	99.4995	91.8243	102.605	132.064	101.093	124.116	122.62	111.417	125.02	141.205	96.5391	149.974	146.99	123.423	245.585
cel-miR-41-3p	120.986	382.309	82.5672	149.85	370.829	30.945	130.613	242.227	30.085	107.343	296.178	30.8055	118.883	192.614	15.4564
cel-miR-2209a-3p	124.292	205.166	53.5963	124.296	211.209	62.5626	116.966	200.622	42.7875	107.681	144.34	30.8055	121.647	143.993	49.8039
cel-miR-242	164.62	51.0413	143.165	118.367	38.6329	126.807	94.158	44.4259	107.637	88.38	25.3064	99.7126	103.216	50.491	133.097
cel-miR-232-3p	121.647	113.092	127.472	98.7415	101.093	133.198	107.804	100.487	152.765	92.7821	91.8528	145.921	110.128	100.982	143.401
cel-miR-48-3p	94.2105	127.103	142.923	147.192	221.156	178.27	106.439	148.086	171.819	92.7821	149.964	193.751	89.8531	162.693	121.075
cel-miR-230-3p	106.772	755.612	46.5949	159.049	1150.89	158.425	100.201	1036.25	52.8159	85.6711	490.194	47.019	62.6667	275.831	18.8911
cel-miR-786-3p	72.0628	36.7798	91.0171	114.892	47.4236	97.8803	68.4254	32.438	157.11	126.983	58.1109	123.222	81.5589	49.556	150.27
cel-miR-42-3p	47.9317	395.07	27.281	69.0986	576.717	61.5536	86.5552	486.57	38.1076	119.533	907.28	65.6644	136.392	992.055	133.097
cel-miR-84-3p	124.953	127.603	152.097	100.173	96.6979	123.78	101.956	113.886	108.306	62.6448	71.2327	68.9071	55.2942	41.1408	74.7058
cel-miR-250-5p	33.7174	35.5288	20.2797	97.106	106.645	177.597	120.28	120.585	135.382	78.8986	82.48	79.4458	78.3334	69.1914	99.6077
cel-miR-1022-5p	106.772	86.8203	120.471	73.1873	66.6244	111.335	77.5877	71.5751	98.9462	70.4331	62.7973	76.2031	73.2648	61.7113	72.1297
cel-miR-62	59.8319	77.813	63.4947	105.692	102.481	65.2535	77.3928	87.7941	79.8923	75.1738	57.1737	57.5577	77.4119	55.1661	42.9344
cel-miR-230-5p	131.564	682.052	104.537	57.037	271.587	71.6443	76.613	665.331	54.153	61.629	228.695	29.9949	57.1373	115.007	17.1737
cel-miR-795-5p	159.662	107.837	119.022	49.6774	46.9609	47.7629	66.4759	66.6389	46.7989	43.3435	55.2991	34.0482	47.0001	37.4008	15.4564
cel-miR-1820-5p	98.8384	390.316	109.848	68.4853	192.008	71.9807	88.3097	320.149	63.1785	50.4545	153.713	78.6352	48.8432	91.6319	29.1954
cel-miR-76-3p	98.5078	46.0373	73.6345	65.6232	43.0282	90.144	53.4147	37.3742	74.8782	56.211	47.8009	61.611	58.9805	36.4657	48.0865
cel-miR-37-5p	79.3352	66.0535	101.881	38.2291	89.7578	161.788	133.342	100.135	160.788	29.1214	33.7418	69.7178	32.2549	32.7257	60.1081
cel-miR-67-3p	57.8486	68.8057	68.3232	83.0001	107.571	66.5989	52.245	71.5751	60.5042	58.2428	77.7937	64.8537	52.9903	77.6066	35.2062
cel-miR-239a-3p	91.566	232.939	144.855	77.0715	222.081	114.698	61.6023	186.166	92.5949	32.169	98.4137	42.1549	32.2549	100.982	62.6842
cel-miR-45-5p	107.764	457.871	155.719	52.1306	329.883	137.571	67.0608	434.74	118.669	27.7669	111.535	56.747	31.3334	108.462	76.4232
cel-miR-259-5p	53.5512	60.2988	91.4999	56.0148	37.7075	75.3443	41.5231	44.7785	78.5552	63.9993	54.3618	89.1739	60.8236	54.2311	94.4556
cel-miR-231-3p	64.7904	174.391	82.5672	57.2414	125.152	50.4537	45.227	112.475	52.4816	50.1159	94.6646	50.2616	44.6961	131.838	66.9776
cel-miR-4813-3p	56.8569	82.5668	46.3535	55.606	83.2805	32.6268	53.0248	81.4476	30.085	47.0683	77.7937	48.6403	48.8432	69.1914	44.6517
cel-miR-238-5p	52.5596	45.5369	69.5303	49.0641	62.4604	94.1803	112.678	82.5053	82.2323	12.8676	36.5536	32.4269	24.4216	29.9206	26.6193
cel-miR-49-3p	42.3121	101.832	49.7335	57.4459	116.13	47.4265	42.3029	120.585	86.9122	61.9676	149.964	60.8004	45.6177	67.3214	20.6085
cel-miR-1832a-5p	80.988	22.5182	37.4208	25.3498	24.0588	19.5088	76.2231	21.5078	21.0595	26.751	11.2473	12.1601	38.7059	11.2202	6.01081
cel-miR-61-5p	21.4866	39.7822	2.41425	25.9631	86.0565	8.74532	58.2883	150.907	5.34844	51.1317	122.783	6.48537	83.4021	110.332	6.8695
cel-miR-259-3p	39.9981	31.5255	47.3192	40.4779	35.1629	44.3993	46.7866	45.8363	54.8215	39.6186	29.9927	44.5869	56.2158	37.4008	36.9236
cel-miR-44-5p	76.6907	467.879	60.5976	32.505	381.471	72.6534	70.5697	417.11	63.847	13.8835	159.336	21.8881	18.4314	283.311	45.5104
cel-miR-356b-3p	52.8901	66.3037	58.4248	42.3178	38.4016	56.1718	42.6927	44.0734	40.4476	35.5552	42.1773	37.2909	33.6373	42.0759	35.2062
cel-miR-789-5p	50.5762	4.50365	46.5949	44.1577	7.17137	40.6994	45.422	5.64139	32.7592	29.7986	5.62364	37.2909	27.1863	1.87004	22.3259
cel-miR-74-5p	126.936	67.0543	104.054	13.2882	16.1934	34.3085	35.6748	25.3862	31.7564	3.04759	4.68636	9.72806	7.83334	2.80506	6.01081
cel-miR-241-3p	39.6676	58.2972	46.8364	40.069	61.7664	26.5723	42.3029	56.7665	20.0567	28.4441	59.9855	34.8589	29.951	28.0506	23.1846
cel-miR-72-3p	39.337	54.0437	80.8772	37.0025	67.7811	103.262	43.8624	60.9975	74.8782	22.0104	44.9891	55.9363	27.6471	24.3105	52.3799
cel-miR-43-3p	34.048	252.454	23.4182	34.7537	203.112	13.4543	32.7506	184.755	15.0425	27.0897	164.023	9.72806	31.3334	144.928	12.8803
cel-miR-357-3p	43.9649	23.0186	31.3852	39.0468	27.9915	32.2904	29.8264	32.7906	29.4164	25.0579	26.2436	12.1601	15.6667	14.9603	16.3151
cel-miR-1-5p	30.7424	96.8284	59.149	39.8646	87.2132	51.1265	32.7506	85.326	50.8102	20.3172	91.8528	63.2324	29.0294	106.592	45.5104
cel-miR-78	28.759	17.0138	41.2836	39.0468	19.8948	67.2717	37.0394	16.9242	43.1218	22.349	13.1218	39.7229	22.5785	12.1552	30.9127
cel-miR-787-3p	34.7091	28.7733	44.905	31.2784	15.2681	23.8814	24.9528	16.219	29.7507	34.8779	14.0591	29.9949	20.7353	17.7654	31.7714
cel-miR-52-3p	26.1145	119.847	28.0053	46.4065	201.955	72.9898	41.913	221.777	65.1841	10.1586	43.1146	10.5387	18.8922	56.1011	31.7714
cel-miR-66-3p	24.7922	19.2656	23.901	30.8695	17.8128	38.0085	36.8444	20.0974	22.3966	25.0579	9.37273	20.2668	21.6569	7.48015	11.1629
cel-miR-4816-3p	28.4284	11.5093	8.44986	31.8917	21.5141	17.4906	37.4293	18.3345	11.3654	18.9628	14.0591	12.9707	18.8922	7.48015	6.01081
cel-miR-35-5p	18.181	64.3021	242.39	11.6527	43.2596	110.326	39.3787	57.1191	183.853	26.751	45.9264	210.775	38.2451	71.0614	236.998
cel-miR-228-3p	55.5346	221.179	50.4577	24.1232	207.739	55.4991	33.9203	295.468	51.813	9.48138	56.2364	13.7814	3.68628	79.4766	20.6085
cel-miR-1822-3p	52.229	4.00324	30.6609	18.8079	1.85068	15.4725	24.368	3.52587	17.0482	15.2379	1.87455	8.91739	14.7451	0.935019	6.8695
cel-miR-87-5p	38.3453	66.5539	37.4208	28.2119	62.923	48.772	31.191	73.3381	47.8017	10.8359	14.9964	17.0241	10.1373	22.4405	22.3259
cel-miR-1817	22.1477	5.50446	22.4525	21.2611	8.09671	43.7266	21.8337	5.99398	35.4334	23.7035	5.62364	35.6696	25.804	3.74008	30.9127
cel-miR-8201-5p	23.47	13.7611	14.7269	18.8079	16.6561	6.39081	25.3427	14.4561	10.6969	24.7193	12.1845	4.05336	21.1961	14.0253	11.1629
cel-miR-392-3p	26.1145	11.7595	19.7968	24.3276	10.6414	20.1815	22.8085	10.5776	16.0453	19.3014	8.43546	8.91739	18.8922	14.0253	21.4672
cel-miR-1020-3p	19.5032	1.00081	24.3839	19.4212	1.61934	15.8088	25.7326	1.05776	20.3909	25.7352	0.937273	22.6988	20.2745	9.35019e-05	12.0216
cel-miR-36-5p	18.181	16.5134	21.0039	21.8744	24.0588	28.2541	35.2849	22.213	33.4278	18.2855	10.31	17.8348	15.6667	9.35019	18.0324
cel-miR-86-3p	44.9566	85.5693	60.5976	19.6256	39.7896	46.4174	21.8337	69.4596	59.1671	8.46552	15.9336	13.7814	14.2843	21.5054	28.3367
cel-miR-5551-5p	17.5199	9.25749	16.4169	21.4655	15.7308	22.1996	23.0034	16.9242	19.7224	23.0262	19.6827	15.4028	20.7353	14.9603	13.739
cel-miR-800-3p	21.4866	11.7595	12.3127	17.1724	16.4248	10.7635	23.3933	10.9302	13.0368	19.64	14.0591	7.29605	20.2745	12.1552	4.29344
cel-lsy-6-3p	37.0231	21.017	20.0382	13.2882	13.6487	18.1633	15.5955	16.219	14.3739	17.6083	13.1218	8.10672	17.049	11.2202	7.72819
cel-miR-789-2-5p	26.7756	32.5263	21.7282	24.7365	53.6696	32.9631	21.6388	40.1949	20.3909	16.5924	40.3027	8.91739	10.5981	23.3755	7.72819
cel-miR-124-3p	19.1727	146.869	27.0396	22.8966	107.108	34.3085	20.859	110.36	21.728	14.2221	92.79	15.4028	21.1961	100.047	31.7714
cel-miR-41-5p	22.8089	10.0081	58.4248	13.4926	13.1861	87.4532	33.9203	17.6293	70.8668	7.44966	8.43546	29.9949	8.75491	2.80506	9.44556
cel-miR-1018	15.2059	67.8049	14.7269	16.1503	53.901	14.127	19.8843	60.9975	7.68838	16.2538	42.1773	17.0241	16.5883	54.2311	25.7606
cel-miR-234-3p	14.5448	19.766	12.0712	24.532	23.1335	14.127	10.527	15.5138	20.7252	19.3014	33.7418	19.4561	12.902	13.0903	15.4564
cel-miR-8196a-3p	19.5032	13.2607	13.5198	15.537	12.4921	18.4997	23.3933	13.0457	12.034	10.4972	8.43546	11.3494	12.4412	4.67509	4.29344
cel-miR-56-5p	18.181	102.333	43.9393	17.5813	110.809	49.781	20.6641	138.214	60.5042	12.1903	43.1146	43.7763	12.4412	34.5957	37.7822
cel-miR-90-5p	23.47	14.2615	12.7955	16.7636	15.9621	31.6177	21.054	15.5138	19.0538	6.43379	10.31	5.6747	11.9804	3.74008	4.29344
cel-miR-358-3p	15.867	5.50446	17.3826	18.1946	8.09671	14.127	17.1551	10.225	14.3739	14.5607	6.56091	9.72806	13.3628	3.74008	8.58687
cel-miR-798	23.1394	31.0251	35.0066	20.2389	19.6634	18.4997	15.4006	18.6871	13.7054	8.80414	19.6827	11.3494	9.67648	10.2852	18.0324
cel-miR-790-5p	9.58633	73.3093	6.03561	23.101	107.802	19.8451	13.6461	78.9794	16.3796	19.64	89.9782	4.86403	10.5981	65.4513	4.29344
cel-miR-49-5p	24.1311	39.0316	23.1768	10.6306	35.6255	18.1633	12.2815	36.3164	16.3796	15.5766	18.7455	9.72806	11.9804	11.2202	17.1737
cel-miR-64-3p	20.4949	22.268	23.1768	12.8793	17.3501	13.7907	21.054	20.0974	20.7252	5.75655	6.56091	15.4028	11.0588	18.7004	18.0324
cel-miR-788-5p	12.5614	0.500405	10.1398	20.8522	2.54468	20.5179	14.4259	4.23104	14.3739	13.5448	1.87455	15.4028	9.2157	0.935019	10.3042
cel-miR-75-5p	30.4118	29.2737	13.0369	19.8301	16.1934	11.0998	11.3068	8.81467	6.017	8.1269	3.74909	4.86403	0.92157	9.35019	3.43475
cel-miR-2212-5p	18.8421	6.25506	15.934	13.9015	7.86538	13.7907	15.9854	7.40432	15.711	8.80414	11.2473	17.8348	11.0588	4.67509	22.3259
cel-miR-1829a-5p	5.61957	11.5093	10.8641	19.0123	18.2754	24.2178	19.8843	22.5656	17.0482	11.5131	11.2473	17.0241	11.9804	8.41517	10.3042
cel-miR-5546-3p	9.9169	8.25668	1.9314	11.8572	19.2008	2.01815	18.5197	13.7509	2.67422	11.1745	21.5573	0.810672	13.3628	8.41517	0.858687
cel-miR-1830-5p	7.27239	12.2599	8.93271	14.1059	13.4174	10.0907	18.7146	11.6354	15.3768	8.80414	8.43546	7.29605	9.67648	4.67509	1.71737
cel-miR-42-5p	16.1976	79.8146	10.6227	11.2439	108.727	28.9268	17.7399	120.585	18.7195	3.72483	38.4282	4.86403	7.37256	32.7257	6.01081
cel-miR-791-5p	17.8504	17.7644	14.2441	9.19952	16.6561	24.2178	13.4511	15.5138	10.6969	9.14276	9.37273	12.9707	5.9902	5.61011	16.3151
cel-miR-1821-3p	19.1727	16.013	9.89841	7.56405	13.1861	7.39988	8.77248	12.6931	8.69122	10.1586	13.1218	8.10672	7.83334	8.41517	8.58687
cel-miR-1830-3p	27.4367	16.013	16.6583	5.92858	7.17137	5.38173	11.6966	17.6293	11.3654	3.72483	1.87455	1.62134	4.14706	1.87004	1.71737
cel-miR-4937	15.867	15.5126	23.901	11.2439	11.1041	17.4906	8.77248	10.9302	12.7025	6.77242	12.1845	14.5921	10.1373	14.9603	12.0216
cel-miR-60-5p	17.5199	7.50608	15.4512	10.4261	7.86538	14.7998	12.4764	8.81467	13.0368	6.43379	3.74909	9.72806	5.52942	9.35019	8.58687
cel-miR-79-5p	18.5115	74.3102	23.1768	8.99508	30.5362	14.4634	8.57754	47.5992	12.3683	10.1586	19.6827	8.91739	5.9902	15.8953	3.43475
cel-miR-800-5p	10.578	7.50608	5.79419	8.99508	10.1787	7.06352	13.4511	10.225	7.68838	10.8359	7.49818	4.05336	7.37256	9.35019	2.57606
cel-miR-790-3p	15.867	156.877	15.2097	8.38178	46.7296	23.8814	12.8663	80.0372	14.0397	4.40207	20.62	4.86403	8.75491	16.8303	10.3042
cel-miR-8201-3p	9.25577	2.00162	2.41425	7.35961	5.55203	2.69087	7.60282	5.2888	6.017	14.2221	9.37273	2.43202	10.5981	5.61011	0.858687
cel-miR-2-5p	7.60295	35.0284	17.1411	9.40395	40.0209	24.5542	18.9096	48.3044	18.7195	5.41793	12.1845	9.72806	7.37256	19.6354	15.4564
cel-miR-81-5p	11.2391	26.5215	13.2784	9.19952	33.0809	20.5179	17.545	38.432	19.7224	4.06345	9.37273	4.86403	5.9902	4.67509	0.858687
cel-miR-791-3p	5.95014	17.264	2.17282	17.9902	62.4604	8.74532	5.45843	45.1311	1.67139	9.14276	29.9927	7.29605	6.45099	16.8303	2.57606
cel-miR-65-3p	8.26408	13.0105	14.9683	8.38178	10.8727	3.02722	6.82304	8.1095	7.35411	9.14276	13.1218	5.6747	11.5196	10.2852	10.3042
cel-miR-55-5p	10.578	41.0332	33.7994	6.95075	37.7075	20.5179	13.2562	41.6052	26.7422	3.38621	21.5573	14.5921	6.45099	18.7004	8.58687
cel-miR-38-5p	1.98338	6.50527	7.24274	9.19952	10.4101	19.5088	12.8663	16.5716	17.7167	5.75655	8.43546	10.5387	9.67648	6.54513	7.72819
cel-miR-70-5p	8.92521	1.50122	4.82849	5.51971	2.31335	3.36358	8.96743	2.82069	7.01983	8.1269	1.87455	7.29605	7.37256	6.54513	5.15212
cel-miR-4816-5p	9.9169	14.0113	7.96701	7.15518	8.55938	10.0907	11.5017	10.5776	8.69122	4.40207	2.81182	8.10672	5.52942	9.35019	3.43475
cel-miR-83-5p	7.93352	26.7717	18.5897	8.58622	40.0209	34.6449	12.4764	35.6113	24.4023	3.38621	11.2473	9.72806	5.9902	8.41517	8.58687
cel-miR-5552-5p	11.5697	10.5085	11.8298	2.86207	3.93269	6.05445	8.96743	6.69915	6.017	6.43379	9.37273	2.43202	5.9902	3.74008	3.43475
cel-miR-51-3p	4.29732	15.2624	10.1398	10.6306	22.9021	20.1815	14.8157	30.3225	22.7309	1.6931	14.0591	5.6747	3.68628	7.48015	10.3042
cel-miR-237-3p	10.9086	34.7782	9.89841	6.13301	39.7896	7.73624	8.38259	45.8363	9.69405	6.43379	23.4318	13.7814	3.22549	14.9603	13.739
cel-miR-788-3p	3.96676	0.250203	3.37994	8.79065	0.231335	16.8179	8.18765	0.705174	12.034	8.80414	9.37273e-05	10.5387	5.06863	9.35019e-05	8.58687
cel-miR-8202-5p	10.9086	24.2696	22.6939	6.54188	12.4921	11.0998	8.77248	13.0457	9.35977	3.38621	9.37273	8.10672	5.06863	8.41517	1.71737
cel-miR-8198-3p	6.94183	11.7595	11.347	11.8572	6.47737	13.118	7.01799	9.51984	5.68272	4.06345	9.37273	5.6747	3.22549	0.935019	6.8695
cel-miR-784-5p	1.32225	2.50203e-05	3.37994	8.79065	1.61934	10.0907	4.67866	1.05776	10.6969	8.46552	2.81182	20.2668	9.2157	2.80506	7.72819
cel-miR-2216-5p	7.93352	0.750608	4.82849	5.92858	1.38801	4.37266	7.79776	1.41035	4.67989	2.37035	9.37273e-05	1.62134	7.83334	9.35019e-05	3.43475
cel-miR-799	7.27239	1.25101	7.96701	11.0394	0.925339	12.1089	8.38259	3.17328	3.0085	2.37035	9.37273e-05	1.62134	2.30392	9.35019e-05	1.71737
cel-miR-795-3p	8.26408	8.50689	4.58707	5.51971	6.0147	3.36358	4.67866	7.75691	7.01983	7.11104	1.87455	2.43202	5.06863	1.87004	3.43475
cel-miR-246-5p	4.62788	8.50689	3.37994	5.11084	12.4921	10.4271	9.55226	10.225	6.35127	5.07931	2.81182	4.86403	2.76471	4.67509	5.15212
cel-miR-4929	3.96676	0.250203	6.51846	8.58622	2.08201	4.0363	2.53427	1.76293	6.35127	6.43379	0.937273	6.48537	5.52942	0.935019	8.58687
cel-miR-1832a-3p	3.96676	0.750608	1.20712	2.24877	2.08201	2.69087	4.48371	3.52587	1.67139	4.40207	1.87455	8.10672e-05	11.5196	2.80506	0.858687
cel-miR-5594-5p	6.2807	4.50365	4.10422	4.49754	4.39536	3.02722	6.82304	5.2888	2.67422	5.41793	2.81182	2.43202	3.22549	0.935019	1.71737
cel-miR-4813-5p	5.61957	2.75223	2.8971	4.08867	9.48472	10.0907	9.7472	7.75691	3.67705	1.6931	2.81182	1.62134	2.76471	9.35019e-05	0.858687
cel-miR-4812-5p	9.9169	6.25506	2.65567	3.06651	2.31335	1.68179	4.48371	2.82069	1.67139	2.03172	4.68636	1.62134	4.14706	9.35019e-05	0.858687
cel-miR-5545-5p	2.64451	8.25668	3.62137	4.08867	8.32805	3.69994	5.45843	13.0457	2.67422	4.06345	10.31	5.6747	6.91177	5.61011	0.858687
cel-miR-8199-5p	3.96676	5.50446	4.34564	3.88424	6.94004	5.04537	11.5017	7.40432	5.01416	1.01586	0.937273	8.10672e-05	1.38235	6.54513	8.58687e-05
cel-miR-43-5p	4.62788	35.0284	8.20844	5.51971	38.1702	11.7725	8.38259	43.3682	7.68838	1.01586	11.2473	3.24269	1.38235	17.7654	1.71737
cel-miR-8193-5p	1.98338	1.25101	3.37994	5.11084	3.93269	3.69994	4.28877	4.93622	4.01133	5.07931	1.87455	4.86403	4.14706	2.80506	3.43475
cel-miR-792-3p	4.29732	45.0365	6.51846	2.65764	19.8948	2.01815	4.09383	26.7966	2.00567	3.04759	20.62	3.24269	6.45099	12.1552	2.57606
cel-miR-5593-5p	5.95014	2.25182	0.241425	2.65764	2.08201	0.336358	5.45843	3.52587e-05	1.00283	2.03172	9.37273e-05	0.810672	4.14706	1.87004	0.858687
cel-miR-5593-5p	5.95014	2.25182	0.241425	2.65764	2.08201	0.336358	5.45843	3.52587e-05	1.00283	2.03172	9.37273e-05	0.810672	4.14706	1.87004	0.858687
cel-miR-784-3p	5.61957	1.25101	7.72559	5.72414	2.31335e-05	4.70902	4.28877	2.11552	4.67989	2.70897	9.37273e-05	1.62134	1.84314	1.87004	5.15212
cel-miR-231-5p	6.2807	15.7628	6.27704	3.27094	12.0294	4.0363	4.48371	12.3405	2.67422	2.70897	14.9964	2.43202	3.22549	9.35019	0.858687
cel-miR-255-3p	7.60295	1.50122	7.00131	1.63547	1.38801	3.69994	3.89888	1.76293	3.34278	3.38621	9.37273e-05	1.62134	2.76471	9.35019e-05	8.58687e-05
cel-miR-4936	3.6362	5.25425	14.7269	4.70198	5.3207	6.39081	3.1191	2.46811	7.68838	4.06345	3.74909	4.86403	2.76471	2.80506	1.71737
cel-miR-82-5p	3.30563	10.5085	9.17413	2.24877	3.00735	9.08167	5.26349	12.6931	6.017	2.70897	5.62364	0.810672	4.60785	2.80506	0.858687
cel-miR-2217b-3p	2.31394	1.00081	0.965698	4.08867	0.462669	3.69994	4.48371	1.05776	3.0085	3.38621	9.37273e-05	2.43202	3.22549	9.35019e-05	1.71737
cel-miR-2217b-3p	2.31394	1.00081	0.965698	3.88424	0.462669	3.02722	4.48371	1.05776	3.34278	3.38621	9.37273e-05	2.43202	3.22549	9.35019e-05	1.71737
cel-miR-2217b-3p	2.31394	1.00081	0.965698	3.88424	0.462669	3.02722	4.48371	1.05776	3.34278	3.38621	9.37273e-05	2.43202	3.22549	9.35019e-05	1.71737
cel-miR-2217b-3p	2.31394	1.00081	0.965698	3.88424	0.462669	3.02722	4.48371	1.05776	3.34278	3.38621	9.37273e-05	2.43202	3.22549	9.35019e-05	1.71737
cel-miR-251	6.2807	15.0122	12.0712	3.47537	7.86538	4.70902	3.50899	8.1095	8.35694	2.37035	9.37273	8.10672	1.38235	5.61011	8.58687
cel-miR-5594-3p	3.96676	7.25587	1.20712	2.65764	3.70135	1.00907	5.06855	3.52587	1.67139	2.37035	2.81182	1.62134	2.76471	5.61011	8.58687e-05
cel-miR-1829a-3p	4.62788	5.50446	0.965698	3.27094	7.40271	1.34543	3.89888	6.34656	0.668555	2.70897	3.74909	0.810672	2.30392	2.80506	8.58687e-05
cel-miR-247-3p	3.6362	23.2688	2.8971	6.13301	25.6781	4.37266	2.92416	20.45	4.01133	1.6931	15.9336	0.810672	1.84314	7.48015	5.15212
cel-miR-8191-5p	3.6362	8.00648	6.03561	3.27094	12.4921	7.06352	2.33933	7.05174	3.67705	2.70897	8.43546	2.43202	4.14706	7.48015	5.15212
cel-miR-4811-3p	4.29732	14.2615	3.13852	2.24877	11.1041	5.71809	4.09383	8.1095	3.34278	3.38621	9.37273	4.05336	1.84314	4.67509	7.72819
cel-miR-50-3p	3.30563	13.5109	5.79419	5.31528	9.71606	5.38173	2.72922	7.05174	7.01983	2.37035	3.74909	4.05336	1.84314	15.8953	5.15212
cel-miR-2210-3p	3.96676	2.00162	4.58707	3.06651	1.15667	4.70902	2.53427	1.76293	2.33994	2.70897	2.81182	4.05336	3.22549	9.35019e-05	5.15212
cel-miR-236-5p	3.6362	0.750608	2.65567	3.67981	1.61934	3.69994	3.31405	0.352587	3.34278	1.01586	9.37273e-05	2.43202	3.68628	9.35019e-05	4.29344
cel-miR-4814-5p	4.29732	15.5126	4.58707	2.04434	11.3354	2.35451	3.1191	10.225	1.67139	3.72483	13.1218	1.62134	1.38235	12.1552	8.58687e-05
cel-miR-8206-3p	2.31394	0.250203	1.9314	4.90641	0.231335	3.36358	3.1191	1.41035	5.01416	2.70897	2.81182	2.43202	1.38235	0.935019	1.71737
cel-miR-786-5p	5.95014	8.75709	12.5541	1.2266	3.23869	2.35451	4.67866	7.05174	4.01133	1.35448	9.37273e-05	1.62134	0.92157	1.87004	0.858687
cel-miR-794-3p	3.6362	2.50203e-05	1.68997	2.4532	1.85068	1.00907	2.14438	2.11552	1.00283	3.38621	9.37273e-05	2.43202	2.30392	9.35019e-05	4.29344
cel-miR-789-3p	2.64451	3.25263	3.13852	3.67981	8.32805	5.04537	2.33933	6.34656	3.34278	3.38621	5.62364	2.43202	1.84314	5.61011	3.43475
cel-miR-789-3p	2.64451	3.25263	3.13852	3.67981	8.32805	5.04537	2.33933	6.34656	3.34278	3.38621	5.62364	2.43202	1.84314	5.61011	3.43475
cel-miR-73-5p	2.97507	19.766	4.82849	1.8399	19.8948	6.39081	3.1191	21.8604	7.01983	1.6931	11.2473	2.43202	4.14706	13.0903	10.3042
cel-miR-232-5p	2.97507	6.25506	1.68997	3.47537	5.55203	9.75439	2.14438	6.69915	5.68272	3.04759	0.937273	4.86403	1.38235	1.87004	2.57606
cel-miR-53-3p	3.30563	10.5085	8.20844	4.08867	9.48472	6.39081	1.7545	5.99398	3.67705	2.37035	1.87455	0.810672	0.92157	9.35019e-05	8.58687e-05
cel-miR-358-5p	2.97507	2.25182	1.68997	2.24877	4.16402	0.336358	2.92416	2.46811	1.67139	1.35448	1.87455	3.24269	2.30392	4.67509	8.58687e-05
cel-miR-360-5p	2.97507	2.25182	2.65567	3.88424	3.23869	2.35451	3.31405	1.76293	2.33994	0.677242	9.37273e-05	0.810672	0.92157	0.935019	1.71737
cel-let-7-3p	1.98338	18.7652	2.17282	2.86207	21.9768	2.01815	0.97472	28.5595	3.0085	2.03172	14.0591	2.43202	3.68628	14.0253	1.71737
cel-miR-2219-5p	2.31394	1.25101	1.44855	2.24877	4.39536	1.68179	3.1191	2.46811	1.67139	2.37035	2.81182	1.62134	1.38235	2.80506	8.58687e-05
cel-miR-253-5p	2.31394	7.75628	6.75989	2.24877	6.24604	2.35451	2.14438	5.64139	5.01416	1.6931	1.87455	3.24269	2.30392	4.67509	4.29344
cel-miR-797-3p	3.6362	19.0154	1.68997	1.2266	4.62669	1.00907	1.16966	13.7509	1.33711	1.35448	6.56091	8.10672e-05	3.22549	1.87004	0.858687
cel-miR-244-3p	1.98338	5.75466	4.58707	2.86207	6.7087	5.71809	1.7545	6.69915	7.01983	1.6931	1.87455	2.43202	2.30392	4.67509	0.858687
cel-miR-5552-3p	2.31394	3.25263	1.20712	0.204434	1.38801	0.336358	3.50899	3.52587	0.334278	1.6931	1.87455	2.43202	2.76471	1.87004	2.57606
cel-miR-58b-3p	0.661126	3.25263	1.20712	0.817735	3.70135	2.01815	1.16966	2.82069	1.33711	2.70897	3.74909	8.10672e-05	5.06863	5.61011	6.8695
cel-miR-1824-5p	1.65282	3.75304	1.20712	2.65764	8.09671	3.36358	1.7545	7.75691	3.34278	1.6931	9.37273	3.24269	2.30392	4.67509	2.57606
cel-lin-4-3p	5.61957	10.0081	6.51846	0.817735	9.94739	4.37266	2.53427	9.16726	5.34844	3.38621e-05	7.49818	1.62134	0.92157	5.61011	8.58687e-05
cel-miR-797-5p	0.330563	16.013	2.8971	2.86207	14.1114	2.01815	1.7545	15.8664	2.33994	3.04759	8.43546	2.43202	1.84314	14.9603	1.71737
cel-miR-8210-5p	2.64451	0.500405	2.17282	1.43104	0.231335	1.68179	3.1191	1.05776	2.33994	2.03172	9.37273e-05	2.43202	0.460785	9.35019e-05	8.58687e-05
cel-miR-1828	1.32225	0.250203	1.44855	0.817735	2.31335e-05	0.336358	1.94944	3.52587e-05	1.67139	1.35448	9.37273e-05	8.10672e-05	3.22549	9.35019e-05	1.71737
cel-miR-4805-3p	1.65282	14.2615	0.241425	1.43104	4.16402	0.672717	2.14438	8.1095	3.34278e-05	1.01586	9.37273	0.810672	2.30392	0.935019	8.58687e-05
cel-miR-2221	2.97507	1.50122	1.9314	2.04434	0.694004	1.34543	1.55955	1.41035	0.668555	0.677242	9.37273e-05	8.10672e-05	0.92157	9.35019e-05	8.58687e-05
cel-miR-2207-5p	0.99169	1.75142	0.482849	1.8399	1.38801	0.336358	1.7545	1.76293	0.668555	1.01586	0.937273	8.10672e-05	2.30392	0.935019	0.858687
cel-miR-2208b-5p	0.99169	9.5077	0.965698	1.63547	4.62669	1.68179	1.36461	6.34656	2.33994	2.03172	6.56091	8.10672e-05	1.84314	5.61011	3.43475
cel-miR-254-3p	3.30563	9.00729	3.13852	2.4532	2.54468	1.00907	0.194944	1.05776	0.668555	1.6931	9.37273e-05	1.62134	4.60785e-05	9.35019e-05	8.58687e-05
cel-miR-1020-5p	0.99169	0.250203	1.44855	2.4532	0.694004	0.672717	2.33933	3.52587e-05	3.0085	1.35448	9.37273e-05	8.10672e-05	0.460785	9.35019e-05	8.58687e-05
cel-miR-8208-3p	0.661126	2.50203e-05	1.20712	2.24877	2.31335e-05	1.68179	1.36461	0.352587	4.01133	2.37035	9.37273e-05	0.810672	0.92157	9.35019e-05	8.58687e-05
cel-miR-8212-3p	1.32225	1.75142	2.8971	1.8399	2.08201	0.672717	1.16966	0.705174	2.00567	0.677242	2.81182	1.62134	2.30392	1.87004	4.29344
cel-miR-1823-3p	0.330563	9.00729	0.965698	1.8399	9.71606	0.336358	1.94944	7.40432	0.334278	2.70897	9.37273	0.810672	0.460785	11.2202	0.858687
cel-miR-40-5p	1.65282	1.50122	3.62137	1.02217	1.85068	1.34543	1.16966	5.64139	4.01133	1.35448	0.937273	1.62134	1.84314	1.87004	2.57606
cel-miR-8196b-3p	2.64451	2.25182	1.20712	0.817735	2.31335e-05	1.00907	1.55955	1.41035	0.334278	1.35448	9.37273e-05	0.810672	0.460785	9.35019e-05	8.58687e-05
cel-miR-67-5p	1.65282	4.25344	4.10422	2.04434	6.47737	2.69087	2.33933	4.58363	1.33711	0.338621	9.37273e-05	1.62134	0.460785	4.67509	3.43475
cel-miR-12134	1.65282	1.25101	1.9314	1.02217	1.15667	1.00907	1.55955	1.41035	0.334278	1.01586	9.37273e-05	8.10672e-05	1.38235	2.80506	8.58687e-05
cel-miR-2220-3p	1.98338	5.25425	0.965698	0.817735	3.93269	3.36358e-05	1.16966	5.64139	0.334278	0.338621	1.87455	8.10672e-05	2.30392	2.80506	0.858687
cel-miR-4807	0.99169	6.25506	0.241425	2.24877	2.77602	0.672717	1.36461	4.58363	0.668555	1.01586	5.62364	1.62134	0.92157	4.67509	0.858687
cel-miR-2208a-5p	0.99169	8.25668	0.965698	1.8399	12.0294	1.68179	1.94944	7.75691	1.33711	1.6931	12.1845	0.810672	4.60785e-05	8.41517	8.58687e-05
cel-miR-124-5p	3.30563e-05	10.2583	0.724274	2.04434	19.2008	2.35451	0.779776	15.1612	2.00567	2.70897	14.0591	8.10672e-05	0.92157	14.9603	0.858687
cel-miR-5545-3p	0.330563	1.25101	0.724274	1.63547	1.38801	0.672717	1.55955	1.05776	2.67422	2.03172	1.87455	0.810672	0.460785	9.35019e-05	8.58687e-05
cel-miR-1829b-3p	0.99169	1.25101	0.241425	0.817735	2.31335	1.00907	2.33933	3.52587	0.334278	1.35448	9.37273e-05	8.10672e-05	0.460785	9.35019e-05	8.58687e-05
cel-miR-1829c-3p	0.99169	1.25101	0.482849	0.817735	2.31335	1.00907	2.33933	3.52587	0.334278	1.35448	9.37273e-05	8.10672e-05	0.460785	9.35019e-05	8.58687e-05
cel-miR-1820-3p	0.330563	2.00162	2.41425e-05	1.02217	3.47002	2.69087	0.97472	2.11552	3.34278e-05	2.03172	1.87455	8.10672e-05	1.38235	2.80506	2.57606
cel-miR-796	0.99169	1.00081	0.482849	1.02217	6.47737	0.672717	1.94944	1.05776	1.00283	0.338621	5.62364	1.62134	1.38235	4.67509	0.858687
cel-miR-2217a-3p	1.32225	0.250203	1.20712	1.8399	1.61934	1.68179	0.97472	1.05776	0.334278	1.01586	9.37273e-05	0.810672	0.460785	9.35019e-05	8.58687e-05
cel-miR-4922	1.32225	2.50203e-05	0.965698	1.2266	2.31335e-05	0.336358	1.7545	3.52587e-05	3.34278e-05	0.338621	9.37273e-05	1.62134	0.92157	9.35019e-05	8.58687e-05
cel-miR-4922	1.32225	2.50203e-05	0.965698	1.2266	2.31335e-05	0.336358	1.7545	3.52587e-05	3.34278e-05	0.338621	9.37273e-05	1.62134	0.92157	9.35019e-05	8.58687e-05
cel-miR-58b-5p	0.661126	3.00243	2.41425e-05	0.613301	3.00735	0.672717	1.94944	1.76293	0.668555	3.38621e-05	2.81182	8.10672e-05	2.30392	5.61011	8.58687e-05
cel-miR-233-5p	0.661126	8.50689	3.13852	1.8399	9.48472	3.02722	1.94944	13.0457	2.33994	0.338621	3.74909	8.10672e-05	0.460785	3.74008	8.58687e-05
cel-miR-5547-3p	1.65282	1.25101	0.724274	0.613301	0.925339	1.34543	0.97472	1.05776	1.33711	1.35448	1.87455	8.10672e-05	0.460785	9.35019e-05	8.58687e-05
cel-miR-2209c-3p	0.99169	3.50284	0.482849	0.817735	1.38801	0.336358	0.584832	3.17328	0.668555	1.35448	0.937273	8.10672e-05	0.92157	9.35019e-05	1.71737
cel-miR-8189-3p	1.65282	2.50203e-05	0.724274	0.204434	0.462669	0.672717	0.389888	3.52587e-05	1.00283	1.01586	0.937273	8.10672e-05	1.38235	9.35019e-05	8.58687e-05
cel-miR-1819-3p	0.661126	0.500405	2.41425e-05	0.408867	0.694004	1.00907	1.16966	0.705174	0.668555	2.37035	9.37273e-05	0.810672	4.60785e-05	0.935019	0.858687
cel-miR-4810a	1.65282	4.25344	0.965698	0.613301	3.93269	1.00907	0.389888	3.17328	0.334278	1.01586	3.74909	8.10672e-05	0.92157	2.80506	0.858687
cel-miR-354-3p	1.32225	2.50203	0.965698	1.43104	2.31335	0.672717	1.36461	1.76293	1.00283	0.338621	3.74909	0.810672	4.60785e-05	1.87004	2.57606
cel-miR-2953-5p	0.99169	1.75142	0.482849	1.02217	1.61934	2.01815	0.779776	1.41035	0.334278	0.338621	1.87455	0.810672	0.92157	1.87004	8.58687e-05
cel-miR-57-3p	1.65282	7.50608	1.20712	0.613301	10.1787	1.34543	0.389888	8.1095	1.00283	3.38621e-05	4.68636	1.62134	1.38235	2.80506	8.58687e-05
cel-miR-1824-3p	0.99169	3.00243	2.41425e-05	1.02217	8.32805	1.00907	0.97472	4.58363	2.00567	0.338621	9.37273e-05	8.10672e-05	0.460785	9.35019e-05	8.58687e-05
cel-miR-4806-5p	0.330563	0.750608	1.20712	2.24877	2.31335e-05	1.34543	0.389888	1.41035	0.334278	0.338621	0.937273	0.810672	0.460785	9.35019e-05	8.58687e-05
cel-miR-5549-3p	0.661126	0.500405	1.44855	1.02217	0.925339	1.00907	1.16966	0.352587	1.67139	0.338621	9.37273e-05	1.62134	0.460785	9.35019e-05	1.71737
cel-miR-4806-3p	0.330563	2.50203e-05	1.20712	1.2266	0.231335	3.36358e-05	0.194944	3.52587e-05	0.668555	1.35448	9.37273e-05	1.62134	0.460785	9.35019e-05	8.58687e-05
cel-miR-8205-5p	0.99169	2.50203e-05	0.724274	2.04434e-05	2.31335e-05	0.672717	0.97472	0.352587	1.00283	0.677242	9.37273e-05	8.10672e-05	0.92157	0.935019	8.58687e-05
cel-miR-239b-3p	0.330563	0.250203	0.241425	1.63547	3.47002	1.00907	0.97472	2.82069	1.67139	3.38621e-05	1.87455	8.10672e-05	0.460785	2.80506	8.58687e-05
cel-miR-2953-3p	1.32225	0.500405	1.20712	0.408867	1.61934	0.336358	0.389888	3.52587e-05	0.334278	0.677242	0.937273	8.10672e-05	0.460785	9.35019e-05	8.58687e-05
cel-miR-2218b-3p	1.98338	2.50203e-05	0.482849	0.408867	0.231335	3.36358e-05	0.389888	3.52587e-05	0.334278	3.38621e-05	9.37273e-05	8.10672e-05	0.460785	9.35019e-05	8.58687e-05
cel-miR-392-5p	3.30563e-05	0.250203	0.482849	0.408867	0.231335	1.34543	1.36461	3.52587e-05	3.34278e-05	0.338621	9.37273e-05	8.10672e-05	0.92157	9.35019e-05	8.58687e-05
cel-miR-85-5p	0.661126	0.750608	0.241425	0.408867	0.925339	3.36358e-05	1.94944	1.76293	1.00283	3.38621e-05	9.37273e-05	0.810672	4.60785e-05	9.35019e-05	8.58687e-05
cel-miR-1832b-3p	0.99169	0.250203	0.724274	0.817735	0.231335	0.336358	0.389888	0.352587	3.34278e-05	0.338621	0.937273	8.10672e-05	0.460785	9.35019e-05	8.58687e-05
cel-miR-5550-3p	0.661126	0.500405	0.482849	0.204434	0.925339	3.36358e-05	1.36461	0.352587	0.668555	0.677242	0.937273	8.10672e-05	4.60785e-05	9.35019e-05	8.58687e-05
cel-miR-235-5p	0.330563	0.500405	0.724274	0.817735	0.694004	0.336358	0.97472	3.52587e-05	1.00283	0.677242	9.37273e-05	8.10672e-05	4.60785e-05	9.35019e-05	3.43475
cel-miR-4809-3p	0.661126	5.00405	0.241425	0.204434	2.08201	3.36358e-05	0.779776	3.17328	3.34278e-05	0.677242	0.937273	8.10672e-05	0.460785	0.935019	8.58687e-05
cel-miR-59-5p	0.661126	0.500405	0.965698	1.2266	0.231335	1.68179	0.389888	0.705174	1.33711	3.38621e-05	9.37273e-05	1.62134	0.460785	0.935019	0.858687
cel-miR-1822-5p	0.661126	0.250203	0.482849	0.408867	2.31335e-05	3.36358e-05	0.779776	3.52587e-05	0.668555	0.338621	9.37273e-05	8.10672e-05	0.460785	9.35019e-05	8.58687e-05
cel-miR-4926	0.330563	3.25263	2.41425	2.04434e-05	1.85068	0.336358	0.584832	3.17328	1.00283	0.338621	0.937273	8.10672e-05	1.38235	1.87004	2.57606
cel-miR-4920	0.661126	0.250203	0.241425	2.04434e-05	2.31335e-05	3.36358e-05	1.16966	3.52587e-05	3.34278e-05	0.338621	9.37273e-05	8.10672e-05	0.460785	9.35019e-05	0.858687
cel-miR-2208b-3p	0.330563	4.00324	2.41425e-05	0.408867	2.54468	3.36358e-05	0.584832	4.93622	0.334278	0.677242	0.937273	8.10672e-05	0.460785	2.80506	8.58687e-05
cel-miR-8189-5p	0.330563	2.50203e-05	2.41425e-05	0.408867	0.462669	0.336358	1.16966	3.52587e-05	0.668555	3.38621e-05	9.37273e-05	0.810672	0.460785	9.35019e-05	8.58687e-05
cel-miR-8190-3p	0.330563	0.500405	2.41425e-05	2.04434e-05	0.231335	3.36358e-05	0.779776	3.52587e-05	0.334278	0.677242	9.37273e-05	8.10672e-05	0.460785	1.87004	0.858687
cel-miR-4923b	0.330563	1.25101	0.241425	0.204434	1.15667	3.36358e-05	0.584832	0.705174	3.34278e-05	1.01586	0.937273	8.10672e-05	4.60785e-05	9.35019e-05	8.58687e-05
cel-miR-356b-5p	0.661126	0.500405	2.41425e-05	0.204434	0.462669	3.36358e-05	0.389888	2.46811	3.34278e-05	0.338621	9.37273e-05	0.810672	0.460785	9.35019e-05	3.43475
cel-miR-254-5p	3.30563e-05	2.50203	0.482849	1.02217	0.462669	0.336358	0.584832	0.352587	3.34278e-05	0.338621	9.37273e-05	8.10672e-05	4.60785e-05	9.35019e-05	8.58687e-05
cel-miR-249-5p	3.30563e-05	1.25101	0.724274	1.2266	0.925339	3.36358e-05	0.584832	0.705174	0.334278	3.38621e-05	9.37273e-05	8.10672e-05	4.60785e-05	9.35019e-05	0.858687
cel-miR-1819-5p	0.330563	0.250203	0.241425	0.817735	2.31335e-05	3.36358e-05	0.194944	3.52587e-05	3.34278e-05	3.38621e-05	9.37273e-05	0.810672	0.460785	9.35019e-05	8.58687e-05
cel-miR-8211-5p	0.99169	0.750608	2.41425e-05	0.408867	0.231335	3.36358e-05	1.94944e-05	0.705174	3.34278e-05	0.338621	1.87455	8.10672e-05	4.60785e-05	9.35019e-05	8.58687e-05
cel-miR-5553-5p	3.30563e-05	2.50203e-05	0.241425	1.2266	0.231335	3.36358e-05	1.94944e-05	3.52587e-05	3.34278e-05	3.38621e-05	9.37273e-05	8.10672e-05	0.460785	9.35019e-05	8.58687e-05
cel-miR-247-5p	0.330563	0.250203	2.41425e-05	0.408867	2.31335e-05	0.336358	0.194944	3.52587e-05	0.334278	0.677242	9.37273e-05	8.10672e-05	4.60785e-05	9.35019e-05	8.58687e-05
cel-miR-58c	0.330563	1.00081	0.724274	0.613301	0.462669	0.672717	0.194944	0.352587	0.334278	3.38621e-05	9.37273e-05	8.10672e-05	0.460785	9.35019e-05	8.58687e-05
cel-miR-2215-3p	3.30563e-05	0.500405	0.241425	0.204434	0.694004	3.36358e-05	0.194944	3.52587e-05	0.334278	0.677242	0.937273	0.810672	0.460785	9.35019e-05	8.58687e-05
cel-miR-255-5p	0.99169	1.50122	2.41425	0.204434	0.462669	3.36358e-05	0.194944	0.352587	3.34278e-05	3.38621e-05	1.87455	0.810672	4.60785e-05	0.935019	0.858687
cel-miR-5550-5p	0.330563	2.50203e-05	2.41425e-05	0.204434	0.462669	0.672717	0.389888	3.52587e-05	3.34278e-05	3.38621e-05	0.937273	8.10672e-05	0.460785	9.35019e-05	8.58687e-05
cel-miR-5553-3p	3.30563e-05	0.250203	0.241425	2.04434e-05	0.231335	3.36358e-05	0.584832	3.52587e-05	3.34278e-05	0.338621	9.37273e-05	8.10672e-05	0.460785	9.35019e-05	8.58687e-05
cel-miR-5595-5p	0.661126	0.750608	0.241425	2.04434e-05	0.231335	3.36358e-05	0.194944	3.52587e-05	0.334278	3.38621e-05	9.37273e-05	8.10672e-05	0.460785	9.35019e-05	8.58687e-05
cel-miR-252-3p	0.330563	0.250203	0.241425	2.04434e-05	0.462669	3.36358e-05	1.94944e-05	3.52587e-05	3.34278e-05	3.38621e-05	9.37273e-05	8.10672e-05	0.92157	9.35019e-05	8.58687e-05
cel-miR-5547-5p	0.330563	3.00243	0.724274	2.04434e-05	1.38801	3.36358e-05	1.94944e-05	1.41035	3.34278e-05	3.38621e-05	9.37273e-05	8.10672e-05	0.92157	0.935019	8.58687e-05
cel-miR-1832b-5p	3.30563e-05	2.50203e-05	1.20712	0.204434	0.231335	0.672717	0.194944	0.705174	0.334278	0.338621	0.937273	8.10672e-05	0.460785	9.35019e-05	8.58687e-05
cel-miR-4932	0.330563	2.50203e-05	2.41425e-05	0.408867	2.31335e-05	0.336358	0.389888	3.52587e-05	3.34278e-05	3.38621e-05	9.37273e-05	0.810672	4.60785e-05	9.35019e-05	8.58687e-05
cel-miR-245-5p	3.30563e-05	2.50203e-05	2.41425e-05	0.613301	0.231335	3.36358e-05	1.94944e-05	3.52587e-05	0.668555	3.38621e-05	9.37273e-05	8.10672e-05	0.460785	9.35019e-05	8.58687e-05
cel-miR-1022-3p	0.330563	2.50203e-05	2.41425e-05	0.204434	2.31335e-05	3.36358e-05	0.194944	3.52587e-05	3.34278e-05	0.338621	9.37273e-05	8.10672e-05	4.60785e-05	9.35019e-05	8.58687e-05
cel-miR-8208-5p	0.330563	0.250203	2.41425e-05	0.204434	2.31335e-05	0.336358	0.194944	3.52587e-05	3.34278e-05	0.338621	9.37273e-05	8.10672e-05	4.60785e-05	9.35019e-05	8.58687e-05
cel-miR-2219-3p	3.30563e-05	2.50203e-05	2.41425e-05	0.204434	2.31335e-05	3.36358e-05	0.389888	0.352587	3.34278e-05	3.38621e-05	9.37273e-05	8.10672e-05	0.460785	9.35019e-05	8.58687e-05
cel-miR-4814-3p	3.30563e-05	0.250203	2.41425e-05	0.204434	1.15667	0.336358	0.389888	0.352587	1.00283	3.38621e-05	9.37273e-05	8.10672e-05	0.460785	9.35019e-05	0.858687
cel-miR-4923a	3.30563e-05	0.250203	2.41425e-05	0.204434	0.925339	3.36358e-05	0.389888	1.41035	3.34278e-05	3.38621e-05	9.37273e-05	8.10672e-05	0.460785	0.935019	8.58687e-05
cel-miR-2208a-3p	3.30563e-05	1.50122	2.41425e-05	0.817735	2.08201	0.672717	0.194944	1.05776	3.34278e-05	3.38621e-05	0.937273	0.810672	4.60785e-05	9.35019e-05	8.58687e-05
cel-miR-8186-5p	0.330563	0.500405	0.241425	0.613301	0.925339	3.36358e-05	1.94944e-05	3.52587e-05	3.34278e-05	3.38621e-05	9.37273e-05	8.10672e-05	4.60785e-05	1.87004	8.58687e-05
cel-miR-8186-5p	0.330563	0.500405	0.241425	0.613301	0.925339	3.36358e-05	1.94944e-05	3.52587e-05	3.34278e-05	3.38621e-05	9.37273e-05	8.10672e-05	4.60785e-05	1.87004	8.58687e-05
cel-miR-2216-3p	3.30563e-05	2.50203e-05	2.41425e-05	0.204434	2.31335e-05	0.672717	0.389888	1.41035	3.34278e-05	0.338621	9.37273e-05	8.10672e-05	4.60785e-05	0.935019	8.58687e-05
cel-miR-354-5p	0.330563	1.25101	0.241425	0.204434	1.38801	3.36358e-05	0.389888	2.46811	3.34278e-05	3.38621e-05	0.937273	0.810672	4.60785e-05	0.935019	8.58687e-05
cel-miR-5595-3p	3.30563e-05	2.50203e-05	2.41425e-05	0.204434	2.31335e-05	3.36358e-05	0.194944	3.52587e-05	3.34278e-05	3.38621e-05	9.37273e-05	8.10672e-05	0.460785	9.35019e-05	0.858687
cel-miR-4811-5p	0.661126	1.25101	0.241425	2.04434e-05	0.925339	1.34543	0.194944	0.705174	1.00283	3.38621e-05	1.87455	0.810672	4.60785e-05	0.935019	8.58687e-05
cel-miR-1019-5p	3.30563e-05	0.500405	0.241425	0.408867	0.231335	3.36358e-05	1.94944e-05	0.705174	3.34278e-05	0.338621	0.937273	8.10672e-05	4.60785e-05	9.35019e-05	8.58687e-05
cel-miR-2217a-5p	0.330563	2.50203e-05	2.41425e-05	0.204434	2.31335e-05	3.36358e-05	0.194944	0.705174	3.34278e-05	3.38621e-05	9.37273e-05	8.10672e-05	4.60785e-05	9.35019e-05	8.58687e-05
cel-miR-5593-3p	3.30563e-05	2.50203e-05	2.41425e-05	2.04434e-05	0.231335	3.36358e-05	0.389888	3.52587e-05	3.34278e-05	0.338621	0.937273	8.10672e-05	4.60785e-05	9.35019e-05	8.58687e-05
cel-miR-5593-3p	3.30563e-05	2.50203e-05	2.41425e-05	2.04434e-05	0.231335	3.36358e-05	0.389888	3.52587e-05	3.34278e-05	0.338621	0.937273	8.10672e-05	4.60785e-05	9.35019e-05	8.58687e-05
cel-miR-1833	0.330563	2.50203e-05	2.41425e-05	2.04434e-05	2.31335e-05	3.36358e-05	1.94944e-05	3.52587e-05	3.34278e-05	0.338621	9.37273e-05	8.10672e-05	4.60785e-05	9.35019e-05	8.58687e-05
cel-miR-4933	0.330563	2.50203e-05	2.41425e-05	0.204434	0.231335	3.36358e-05	1.94944e-05	3.52587e-05	3.34278e-05	3.38621e-05	9.37273e-05	8.10672e-05	4.60785e-05	9.35019e-05	8.58687e-05
cel-miR-8194-3p	3.30563e-05	2.50203e-05	0.241425	2.04434e-05	0.231335	3.36358e-05	0.194944	3.52587e-05	3.34278e-05	0.338621	9.37273e-05	8.10672e-05	4.60785e-05	9.35019e-05	8.58687e-05
cel-miR-4815	0.330563	0.500405	0.482849	2.04434e-05	2.31335e-05	3.36358e-05	0.194944	0.352587	0.334278	3.38621e-05	9.37273e-05	8.10672e-05	4.60785e-05	9.35019e-05	8.58687e-05
cel-miR-4812-3p	3.30563e-05	0.250203	2.41425e-05	2.04434e-05	2.31335e-05	3.36358e-05	1.94944e-05	0.352587	3.34278e-05	3.38621e-05	9.37273e-05	8.10672e-05	0.460785	9.35019e-05	8.58687e-05
cel-miR-8207-3p	3.30563e-05	2.50203e-05	2.41425e-05	2.04434e-05	2.31335e-05	3.36358e-05	1.94944e-05	3.52587e-05	3.34278e-05	3.38621e-05	9.37273e-05	8.10672e-05	0.460785	9.35019e-05	8.58687e-05
cel-miR-360-3p	3.30563e-05	2.50203e-05	2.41425e-05	0.408867	0.231335	0.336358	1.94944e-05	3.52587e-05	3.34278e-05	3.38621e-05	9.37273e-05	8.10672e-05	4.60785e-05	9.35019e-05	8.58687e-05
cel-miR-2210-5p	3.30563e-05	2.50203e-05	2.41425e-05	0.204434	2.31335e-05	3.36358e-05	0.194944	3.52587e-05	3.34278e-05	3.38621e-05	9.37273e-05	8.10672e-05	4.60785e-05	9.35019e-05	8.58687e-05
cel-miR-4810b-3p	3.30563e-05	0.750608	2.41425e-05	0.204434	0.462669	3.36358e-05	0.194944	0.705174	3.34278e-05	3.38621e-05	1.87455	8.10672e-05	4.60785e-05	9.35019e-05	8.58687e-05
cel-miR-8206-5p	3.30563e-05	1.25101	0.241425	0.204434	2.31335e-05	3.36358e-05	0.194944	3.52587e-05	3.34278e-05	3.38621e-05	0.937273	8.10672e-05	4.60785e-05	9.35019e-05	8.58687e-05
cel-miR-8186-3p	3.30563e-05	0.250203	0.241425	2.04434e-05	0.462669	3.36358e-05	0.389888	0.705174	3.34278e-05	3.38621e-05	9.37273e-05	8.10672e-05	4.60785e-05	9.35019e-05	8.58687e-05
cel-miR-8186-3p	3.30563e-05	0.250203	0.241425	2.04434e-05	0.462669	3.36358e-05	0.389888	0.705174	3.34278e-05	3.38621e-05	9.37273e-05	8.10672e-05	4.60785e-05	9.35019e-05	8.58687e-05
cel-miR-8209-3p	3.30563e-05	2.50203e-05	2.41425e-05	2.04434e-05	0.231335	3.36358e-05	0.389888	0.705174	3.34278e-05	3.38621e-05	9.37273e-05	8.10672e-05	4.60785e-05	9.35019e-05	8.58687e-05
cel-miR-8211-3p	3.30563e-05	2.50203e-05	0.241425	2.04434e-05	2.31335e-05	3.36358e-05	0.389888	3.52587e-05	3.34278e-05	3.38621e-05	9.37273e-05	8.10672e-05	4.60785e-05	9.35019e-05	8.58687e-05
cel-miR-2207-3p	3.30563e-05	0.250203	2.41425e-05	2.04434e-05	2.31335e-05	3.36358e-05	1.94944e-05	3.52587e-05	3.34278e-05	0.338621	9.37273e-05	8.10672e-05	4.60785e-05	9.35019e-05	8.58687e-05
cel-miR-2209b-3p	3.30563e-05	1.25101	0.241425	2.04434e-05	3.00735	1.00907	1.94944e-05	3.87845	3.34278e-05	0.338621	9.37273e-05	0.810672	4.60785e-05	1.87004	8.58687e-05
cel-miR-4934	3.30563e-05	2.50203e-05	2.41425e-05	2.04434e-05	2.31335e-05	3.36358e-05	1.94944e-05	3.52587e-05	3.34278e-05	0.338621	9.37273e-05	8.10672e-05	4.60785e-05	9.35019e-05	8.58687e-05
cel-miR-8197-3p	3.30563e-05	2.50203e-05	2.41425e-05	2.04434e-05	2.31335e-05	3.36358e-05	1.94944e-05	3.52587e-05	3.34278e-05	0.338621	9.37273e-05	8.10672e-05	4.60785e-05	9.35019e-05	8.58687e-05
cel-miR-4808-5p	0.330563	0.250203	2.41425e-05	2.04434e-05	0.231335	3.36358e-05	1.94944e-05	0.705174	3.34278e-05	3.38621e-05	9.37273e-05	0.810672	4.60785e-05	9.35019e-05	8.58687e-05
cel-miR-8200-3p	0.330563	2.50203e-05	2.41425e-05	2.04434e-05	0.231335	3.36358e-05	1.94944e-05	3.52587e-05	3.34278e-05	3.38621e-05	9.37273e-05	8.10672e-05	4.60785e-05	9.35019e-05	8.58687e-05
cel-miR-1818	3.30563e-05	2.50203e-05	2.41425e-05	0.204434	1.38801	0.336358	1.94944e-05	3.52587e-05	3.34278e-05	3.38621e-05	9.37273e-05	8.10672e-05	4.60785e-05	9.35019e-05	8.58687e-05
cel-miR-1823-5p	3.30563e-05	0.250203	2.41425e-05	0.204434	0.462669	3.36358e-05	1.94944e-05	3.52587e-05	3.34278e-05	3.38621e-05	9.37273e-05	8.10672e-05	4.60785e-05	9.35019e-05	8.58687e-05
cel-miR-2218a-3p	3.30563e-05	2.50203e-05	2.41425e-05	0.204434	2.31335e-05	3.36358e-05	1.94944e-05	3.52587e-05	3.34278e-05	3.38621e-05	9.37273e-05	8.10672e-05	4.60785e-05	9.35019e-05	8.58687e-05
cel-miR-234-5p	3.30563e-05	0.250203	0.241425	0.204434	2.31335e-05	3.36358e-05	1.94944e-05	3.52587e-05	1.33711	3.38621e-05	9.37273e-05	8.10672e-05	4.60785e-05	9.35019e-05	8.58687e-05
cel-miR-4805-5p	3.30563e-05	2.50203e-05	2.41425e-05	0.204434	0.231335	3.36358e-05	1.94944e-05	3.52587e-05	3.34278e-05	3.38621e-05	9.37273e-05	8.10672e-05	4.60785e-05	9.35019e-05	8.58687e-05
cel-miR-4808-3p	3.30563e-05	1.50122	2.41425e-05	0.204434	0.462669	3.36358e-05	1.94944e-05	1.05776	3.34278e-05	3.38621e-05	0.937273	8.10672e-05	4.60785e-05	9.35019e-05	8.58687e-05
cel-miR-4809-5p	3.30563e-05	2.50203e-05	2.41425e-05	0.204434	2.31335e-05	3.36358e-05	1.94944e-05	3.52587e-05	3.34278e-05	3.38621e-05	9.37273e-05	8.10672e-05	4.60785e-05	9.35019e-05	8.58687e-05
cel-miR-4925	3.30563e-05	0.250203	2.41425e-05	0.204434	0.925339	3.36358e-05	1.94944e-05	3.52587e-05	3.34278e-05	3.38621e-05	9.37273e-05	8.10672e-05	4.60785e-05	9.35019e-05	8.58687e-05
cel-miR-8196a-5p	3.30563e-05	2.50203e-05	2.41425e-05	0.204434	2.31335e-05	3.36358e-05	1.94944e-05	3.52587e-05	3.34278e-05	3.38621e-05	9.37273e-05	8.10672e-05	4.60785e-05	9.35019e-05	8.58687e-05
cel-miR-8196b-5p	3.30563e-05	2.50203e-05	2.41425e-05	0.204434	2.31335e-05	3.36358e-05	1.94944e-05	3.52587e-05	3.34278e-05	3.38621e-05	9.37273e-05	8.10672e-05	4.60785e-05	9.35019e-05	8.58687e-05
cel-miR-2220-5p	3.30563e-05	2.50203e-05	2.41425e-05	2.04434e-05	2.31335e-05	3.36358e-05	0.194944	3.52587e-05	3.34278e-05	3.38621e-05	9.37273e-05	8.10672e-05	4.60785e-05	9.35019e-05	8.58687e-05
cel-miR-4810b-5p	3.30563e-05	0.500405	2.41425e-05	2.04434e-05	0.231335	0.336358	0.194944	3.52587e-05	0.668555	3.38621e-05	9.37273e-05	8.10672e-05	4.60785e-05	0.935019	8.58687e-05
cel-miR-4924	3.30563e-05	2.50203e-05	2.41425e-05	2.04434e-05	2.31335e-05	3.36358e-05	0.194944	3.52587e-05	3.34278e-05	3.38621e-05	9.37273e-05	8.10672e-05	4.60785e-05	9.35019e-05	8.58687e-05
cel-miR-8187-3p	3.30563e-05	2.50203e-05	2.41425e-05	2.04434e-05	2.31335e-05	0.336358	0.194944	0.352587	3.34278e-05	3.38621e-05	9.37273e-05	8.10672e-05	4.60785e-05	9.35019e-05	8.58687e-05
cel-miR-8188-5p	3.30563e-05	2.50203e-05	2.41425e-05	2.04434e-05	2.31335e-05	0.336358	0.194944	0.352587	3.34278e-05	3.38621e-05	9.37273e-05	8.10672e-05	4.60785e-05	9.35019e-05	8.58687e-05
cel-miR-8195-5p	3.30563e-05	2.50203e-05	2.41425e-05	2.04434e-05	2.31335e-05	3.36358e-05	0.194944	3.52587e-05	3.34278e-05	3.38621e-05	9.37273e-05	8.10672e-05	4.60785e-05	0.935019	8.58687e-05
cel-miR-8204-5p	3.30563e-05	2.50203e-05	2.41425e-05	2.04434e-05	2.31335e-05	0.336358	0.194944	3.52587e-05	3.34278e-05	3.38621e-05	9.37273e-05	8.10672e-05	4.60785e-05	9.35019e-05	8.58687e-05
cel-miR-8209-5p	3.30563e-05	2.50203e-05	2.41425e-05	2.04434e-05	0.462669	3.36358e-05	0.194944	3.52587e-05	3.34278e-05	3.38621e-05	9.37273e-05	8.10672e-05	4.60785e-05	9.35019e-05	8.58687e-05
cel-lsy-6-5p	3.30563e-05	0.250203	2.41425e-05	2.04434e-05	0.231335	3.36358e-05	1.94944e-05	3.52587e-05	3.34278e-05	3.38621e-05	9.37273e-05	8.10672e-05	4.60785e-05	9.35019e-05	8.58687e-05
cel-miR-1019-3p	3.30563e-05	2.50203e-05	2.41425e-05	2.04434e-05	2.31335e-05	3.36358e-05	1.94944e-05	3.52587e-05	3.34278e-05	3.38621e-05	9.37273e-05	8.10672e-05	4.60785e-05	9.35019e-05	8.58687e-05
cel-miR-1021	3.30563e-05	2.50203e-05	2.41425e-05	2.04434e-05	2.31335e-05	3.36358e-05	1.94944e-05	3.52587e-05	3.34278e-05	3.38621e-05	9.37273e-05	8.10672e-05	4.60785e-05	9.35019e-05	8.58687e-05
cel-miR-1821-5p	3.30563e-05	2.50203e-05	0.241425	2.04434e-05	2.31335e-05	3.36358e-05	1.94944e-05	3.52587e-05	0.334278	3.38621e-05	9.37273e-05	8.10672e-05	4.60785e-05	9.35019e-05	8.58687e-05
cel-miR-2209a-5p	3.30563e-05	2.50203e-05	0.241425	2.04434e-05	0.231335	3.36358e-05	1.94944e-05	0.705174	0.334278	3.38621e-05	9.37273e-05	8.10672e-05	4.60785e-05	9.35019e-05	8.58687e-05
cel-miR-2209b-5p	3.30563e-05	0.250203	2.41425e-05	2.04434e-05	0.231335	3.36358e-05	1.94944e-05	3.52587e-05	3.34278e-05	3.38621e-05	9.37273e-05	8.10672e-05	4.60785e-05	9.35019e-05	8.58687e-05
cel-miR-2209c-5p	3.30563e-05	2.50203e-05	2.41425e-05	2.04434e-05	0.231335	3.36358e-05	1.94944e-05	0.352587	3.34278e-05	3.38621e-05	9.37273e-05	8.10672e-05	4.60785e-05	9.35019e-05	8.58687e-05
cel-miR-2211-5p	3.30563e-05	2.50203e-05	2.41425e-05	2.04434e-05	2.31335e-05	3.36358e-05	1.94944e-05	3.52587e-05	3.34278e-05	3.38621e-05	9.37273e-05	8.10672e-05	4.60785e-05	9.35019e-05	8.58687e-05
cel-miR-2211-3p	3.30563e-05	2.50203e-05	2.41425e-05	2.04434e-05	2.31335e-05	0.336358	1.94944e-05	3.52587e-05	3.34278e-05	3.38621e-05	9.37273e-05	8.10672e-05	4.60785e-05	9.35019e-05	8.58687e-05
cel-miR-2212-3p	3.30563e-05	2.50203e-05	2.41425e-05	2.04434e-05	2.31335e-05	3.36358e-05	1.94944e-05	3.52587e-05	3.34278e-05	3.38621e-05	9.37273e-05	8.10672e-05	4.60785e-05	9.35019e-05	8.58687e-05
cel-miR-2213-5p	3.30563e-05	2.50203e-05	2.41425e-05	2.04434e-05	2.31335e-05	3.36358e-05	1.94944e-05	3.52587e-05	3.34278e-05	3.38621e-05	9.37273e-05	8.10672e-05	4.60785e-05	9.35019e-05	8.58687e-05
cel-miR-2213-3p	3.30563e-05	2.50203e-05	2.41425e-05	2.04434e-05	2.31335e-05	0.336358	1.94944e-05	3.52587e-05	3.34278e-05	3.38621e-05	1.87455	8.10672e-05	4.60785e-05	9.35019e-05	8.58687e-05
cel-miR-2215-5p	3.30563e-05	2.50203e-05	2.41425e-05	2.04434e-05	2.31335e-05	3.36358e-05	1.94944e-05	3.52587e-05	3.34278e-05	3.38621e-05	9.37273e-05	8.10672e-05	4.60785e-05	9.35019e-05	8.58687e-05
cel-miR-2217b-1-5p	3.30563e-05	2.50203e-05	2.41425e-05	2.04434e-05	2.31335e-05	3.36358e-05	1.94944e-05	3.52587e-05	3.34278e-05	3.38621e-05	9.37273e-05	8.10672e-05	4.60785e-05	9.35019e-05	8.58687e-05
cel-miR-2217b-5p	3.30563e-05	2.50203e-05	2.41425e-05	2.04434e-05	2.31335e-05	3.36358e-05	1.94944e-05	3.52587e-05	3.34278e-05	3.38621e-05	9.37273e-05	8.10672e-05	4.60785e-05	9.35019e-05	8.58687e-05
cel-miR-2217b-5p	3.30563e-05	2.50203e-05	2.41425e-05	2.04434e-05	2.31335e-05	3.36358e-05	1.94944e-05	3.52587e-05	3.34278e-05	3.38621e-05	9.37273e-05	8.10672e-05	4.60785e-05	9.35019e-05	8.58687e-05
cel-miR-2217b-5p	3.30563e-05	2.50203e-05	2.41425e-05	2.04434e-05	2.31335e-05	3.36358e-05	1.94944e-05	3.52587e-05	3.34278e-05	3.38621e-05	9.37273e-05	8.10672e-05	4.60785e-05	9.35019e-05	8.58687e-05
cel-miR-2218a-5p	3.30563e-05	2.50203e-05	2.41425e-05	2.04434e-05	0.231335	3.36358e-05	1.94944e-05	3.52587e-05	3.34278e-05	3.38621e-05	9.37273e-05	8.10672e-05	4.60785e-05	9.35019e-05	8.58687e-05
cel-miR-2218b-5p	3.30563e-05	2.50203e-05	2.41425e-05	2.04434e-05	2.31335e-05	3.36358e-05	1.94944e-05	3.52587e-05	3.34278e-05	3.38621e-05	9.37273e-05	8.10672e-05	4.60785e-05	9.35019e-05	8.58687e-05
cel-miR-256	3.30563e-05	2.50203e-05	2.41425e-05	2.04434e-05	2.31335e-05	3.36358e-05	1.94944e-05	3.52587e-05	3.34278e-05	3.38621e-05	9.37273e-05	8.10672e-05	4.60785e-05	9.35019e-05	8.58687e-05
cel-miR-261	3.30563e-05	2.50203e-05	2.41425e-05	2.04434e-05	2.31335e-05	3.36358e-05	1.94944e-05	3.52587e-05	3.34278e-05	3.38621e-05	9.37273e-05	8.10672e-05	4.60785e-05	9.35019e-05	8.58687e-05
cel-miR-264	3.30563e-05	2.50203e-05	2.41425e-05	2.04434e-05	2.31335e-05	3.36358e-05	1.94944e-05	3.52587e-05	3.34278e-05	3.38621e-05	9.37273e-05	8.10672e-05	4.60785e-05	9.35019e-05	8.58687e-05
cel-miR-265	3.30563e-05	2.50203e-05	2.41425e-05	2.04434e-05	2.31335e-05	3.36358e-05	1.94944e-05	3.52587e-05	3.34278e-05	3.38621e-05	9.37273e-05	8.10672e-05	4.60785e-05	9.35019e-05	8.58687e-05
cel-miR-266	3.30563e-05	2.50203e-05	2.41425e-05	2.04434e-05	0.231335	3.36358e-05	1.94944e-05	3.52587e-05	3.34278e-05	3.38621e-05	0.937273	8.10672e-05	4.60785e-05	9.35019e-05	8.58687e-05
cel-miR-267	3.30563e-05	0.250203	2.41425e-05	2.04434e-05	2.31335e-05	3.36358e-05	1.94944e-05	3.52587e-05	3.34278e-05	3.38621e-05	9.37273e-05	8.10672e-05	4.60785e-05	9.35019e-05	8.58687e-05
cel-miR-268	3.30563e-05	2.50203e-05	2.41425e-05	2.04434e-05	2.31335e-05	3.36358e-05	1.94944e-05	3.52587e-05	3.34278e-05	3.38621e-05	9.37273e-05	8.10672e-05	4.60785e-05	9.35019e-05	8.58687e-05
cel-miR-269	3.30563e-05	2.50203e-05	2.41425e-05	2.04434e-05	0.231335	3.36358e-05	1.94944e-05	0.352587	3.34278e-05	3.38621e-05	0.937273	8.10672e-05	4.60785e-05	9.35019e-05	8.58687e-05
cel-miR-270	3.30563e-05	2.50203e-05	2.41425e-05	2.04434e-05	2.31335e-05	3.36358e-05	1.94944e-05	3.52587e-05	3.34278e-05	3.38621e-05	9.37273e-05	8.10672e-05	4.60785e-05	9.35019e-05	8.58687e-05
cel-miR-271	3.30563e-05	2.50203e-05	2.41425e-05	2.04434e-05	2.31335e-05	3.36358e-05	1.94944e-05	3.52587e-05	3.34278e-05	3.38621e-05	9.37273e-05	8.10672e-05	4.60785e-05	9.35019e-05	8.58687e-05
cel-miR-272	3.30563e-05	2.50203e-05	2.41425e-05	2.04434e-05	2.31335e-05	3.36358e-05	1.94944e-05	3.52587e-05	3.34278e-05	3.38621e-05	9.37273e-05	8.10672e-05	4.60785e-05	9.35019e-05	8.58687e-05
cel-miR-273	3.30563e-05	2.50203e-05	2.41425e-05	2.04434e-05	0.231335	3.36358e-05	1.94944e-05	3.52587e-05	3.34278e-05	3.38621e-05	9.37273e-05	8.10672e-05	4.60785e-05	9.35019e-05	8.58687e-05
cel-miR-355-3p	3.30563e-05	2.50203e-05	2.41425e-05	2.04434e-05	2.31335e-05	3.36358e-05	1.94944e-05	3.52587e-05	3.34278e-05	3.38621e-05	9.37273e-05	8.10672e-05	4.60785e-05	9.35019e-05	8.58687e-05
cel-miR-356a	3.30563e-05	2.50203e-05	2.41425e-05	2.04434e-05	2.31335e-05	3.36358e-05	1.94944e-05	3.52587e-05	3.34278e-05	3.38621e-05	9.37273e-05	8.10672e-05	4.60785e-05	9.35019e-05	8.58687e-05
cel-miR-357-5p	3.30563e-05	1.00081	2.41425e-05	2.04434e-05	0.462669	3.36358e-05	1.94944e-05	3.52587e-05	3.34278e-05	3.38621e-05	9.37273e-05	8.10672e-05	4.60785e-05	9.35019e-05	8.58687e-05
cel-miR-4921	3.30563e-05	2.50203e-05	2.41425e-05	2.04434e-05	2.31335e-05	3.36358e-05	1.94944e-05	3.52587e-05	3.34278e-05	3.38621e-05	9.37273e-05	8.10672e-05	4.60785e-05	9.35019e-05	8.58687e-05
cel-miR-4927	3.30563e-05	2.50203e-05	2.41425e-05	2.04434e-05	2.31335e-05	3.36358e-05	1.94944e-05	3.52587e-05	3.34278e-05	3.38621e-05	9.37273e-05	8.10672e-05	4.60785e-05	9.35019e-05	8.58687e-05
cel-miR-4930	3.30563e-05	2.50203e-05	2.41425e-05	2.04434e-05	2.31335e-05	3.36358e-05	1.94944e-05	3.52587e-05	3.34278e-05	3.38621e-05	9.37273e-05	8.10672e-05	4.60785e-05	9.35019e-05	8.58687e-05
cel-miR-4931	3.30563e-05	2.50203e-05	2.41425e-05	2.04434e-05	2.31335e-05	3.36358e-05	1.94944e-05	3.52587e-05	3.34278e-05	3.38621e-05	9.37273e-05	8.10672e-05	4.60785e-05	9.35019e-05	8.58687e-05
cel-miR-4935	3.30563e-05	2.50203e-05	2.41425e-05	2.04434e-05	2.31335e-05	3.36358e-05	1.94944e-05	3.52587e-05	3.34278e-05	3.38621e-05	9.37273e-05	8.10672e-05	4.60785e-05	9.35019e-05	8.58687e-05
cel-miR-4938	3.30563e-05	2.50203e-05	2.41425e-05	2.04434e-05	2.31335e-05	3.36358e-05	1.94944e-05	3.52587e-05	3.34278e-05	3.38621e-05	9.37273e-05	8.10672e-05	4.60785e-05	9.35019e-05	8.58687e-05
cel-miR-5546-5p	3.30563e-05	2.50203e-05	2.41425e-05	2.04434e-05	2.31335e-05	3.36358e-05	1.94944e-05	0.352587	3.34278e-05	3.38621e-05	9.37273e-05	8.10672e-05	4.60785e-05	9.35019e-05	8.58687e-05
cel-miR-5548-5p	3.30563e-05	2.50203e-05	2.41425e-05	2.04434e-05	2.31335e-05	3.36358e-05	1.94944e-05	3.52587e-05	3.34278e-05	3.38621e-05	9.37273e-05	8.10672e-05	4.60785e-05	9.35019e-05	8.58687e-05
cel-miR-5548-3p	3.30563e-05	2.50203e-05	2.41425e-05	2.04434e-05	0.231335	3.36358e-05	1.94944e-05	0.352587	3.34278e-05	3.38621e-05	9.37273e-05	8.10672e-05	4.60785e-05	9.35019e-05	8.58687e-05
cel-miR-5549-5p	3.30563e-05	2.50203e-05	2.41425e-05	2.04434e-05	2.31335e-05	3.36358e-05	1.94944e-05	3.52587e-05	3.34278e-05	3.38621e-05	9.37273e-05	8.10672e-05	4.60785e-05	9.35019e-05	8.58687e-05
cel-miR-5551-3p	3.30563e-05	2.50203e-05	2.41425e-05	2.04434e-05	2.31335e-05	3.36358e-05	1.94944e-05	3.52587e-05	3.34278e-05	3.38621e-05	9.37273e-05	8.10672e-05	4.60785e-05	9.35019e-05	8.58687e-05
cel-miR-55b	3.30563e-05	2.50203e-05	2.41425e-05	2.04434e-05	2.31335e-05	3.36358e-05	1.94944e-05	3.52587e-05	0.334278	3.38621e-05	9.37273e-05	8.10672e-05	4.60785e-05	9.35019e-05	8.58687e-05
cel-miR-76-5p	3.30563e-05	2.50203e-05	2.41425e-05	2.04434e-05	2.31335e-05	3.36358e-05	1.94944e-05	3.52587e-05	3.34278e-05	3.38621e-05	9.37273e-05	8.10672e-05	4.60785e-05	9.35019e-05	8.58687e-05
cel-miR-785-5p	3.30563e-05	2.50203e-05	2.41425e-05	2.04434e-05	2.31335e-05	3.36358e-05	1.94944e-05	3.52587e-05	3.34278e-05	3.38621e-05	9.37273e-05	8.10672e-05	4.60785e-05	9.35019e-05	8.58687e-05
cel-miR-787-5p	3.30563e-05	2.50203e-05	2.41425e-05	2.04434e-05	2.31335e-05	3.36358e-05	1.94944e-05	3.52587e-05	3.34278e-05	3.38621e-05	9.37273e-05	8.10672e-05	4.60785e-05	9.35019e-05	8.58687e-05
cel-miR-792-5p	3.30563e-05	2.50203e-05	2.41425e-05	2.04434e-05	2.31335e-05	3.36358e-05	1.94944e-05	3.52587e-05	3.34278e-05	3.38621e-05	9.37273e-05	8.10672e-05	4.60785e-05	9.35019e-05	8.58687e-05
cel-miR-8187-5p	3.30563e-05	2.50203e-05	2.41425e-05	2.04434e-05	2.31335e-05	3.36358e-05	1.94944e-05	3.52587e-05	3.34278e-05	3.38621e-05	9.37273e-05	8.10672e-05	4.60785e-05	9.35019e-05	8.58687e-05
cel-miR-8188-3p	3.30563e-05	2.50203e-05	2.41425e-05	2.04434e-05	2.31335e-05	3.36358e-05	1.94944e-05	3.52587e-05	3.34278e-05	3.38621e-05	9.37273e-05	8.10672e-05	4.60785e-05	9.35019e-05	8.58687e-05
cel-miR-8190-5p	3.30563e-05	2.50203e-05	2.41425e-05	2.04434e-05	2.31335e-05	3.36358e-05	1.94944e-05	3.52587e-05	3.34278e-05	3.38621e-05	9.37273e-05	8.10672e-05	4.60785e-05	9.35019e-05	8.58687e-05
cel-miR-8191-3p	3.30563e-05	2.50203e-05	2.41425e-05	2.04434e-05	2.31335e-05	3.36358e-05	1.94944e-05	3.52587e-05	3.34278e-05	3.38621e-05	9.37273e-05	8.10672e-05	4.60785e-05	9.35019e-05	8.58687e-05
cel-miR-8192-5p	3.30563e-05	0.250203	2.41425e-05	2.04434e-05	0.231335	3.36358e-05	1.94944e-05	3.52587e-05	3.34278e-05	3.38621e-05	9.37273e-05	8.10672e-05	4.60785e-05	9.35019e-05	8.58687e-05
cel-miR-8192-3p	3.30563e-05	0.250203	2.41425e-05	2.04434e-05	2.31335e-05	3.36358e-05	1.94944e-05	3.52587e-05	3.34278e-05	3.38621e-05	9.37273e-05	8.10672e-05	4.60785e-05	9.35019e-05	8.58687e-05
cel-miR-8193-3p	3.30563e-05	2.50203e-05	0.241425	2.04434e-05	2.31335e-05	3.36358e-05	1.94944e-05	3.52587e-05	3.34278e-05	3.38621e-05	9.37273e-05	8.10672e-05	4.60785e-05	9.35019e-05	8.58687e-05
cel-miR-8194-5p	3.30563e-05	2.50203e-05	0.241425	2.04434e-05	2.31335e-05	3.36358e-05	1.94944e-05	3.52587e-05	3.34278e-05	3.38621e-05	9.37273e-05	8.10672e-05	4.60785e-05	9.35019e-05	8.58687e-05
cel-miR-8195-3p	3.30563e-05	2.50203e-05	2.41425e-05	2.04434e-05	2.31335e-05	3.36358e-05	1.94944e-05	3.52587e-05	0.334278	3.38621e-05	9.37273e-05	8.10672e-05	4.60785e-05	9.35019e-05	8.58687e-05
cel-miR-8197-5p	3.30563e-05	2.50203e-05	2.41425e-05	2.04434e-05	2.31335e-05	3.36358e-05	1.94944e-05	3.52587e-05	3.34278e-05	3.38621e-05	9.37273e-05	8.10672e-05	4.60785e-05	9.35019e-05	8.58687e-05
cel-miR-8198-5p	3.30563e-05	0.250203	2.41425e-05	2.04434e-05	2.31335e-05	3.36358e-05	1.94944e-05	3.52587e-05	3.34278e-05	3.38621e-05	9.37273e-05	8.10672e-05	4.60785e-05	9.35019e-05	8.58687e-05
cel-miR-8199-3p	3.30563e-05	2.50203e-05	2.41425e-05	2.04434e-05	2.31335e-05	3.36358e-05	1.94944e-05	3.52587e-05	3.34278e-05	3.38621e-05	9.37273e-05	8.10672e-05	4.60785e-05	9.35019e-05	8.58687e-05
cel-miR-8200-5p	3.30563e-05	0.250203	2.41425e-05	2.04434e-05	0.231335	3.36358e-05	1.94944e-05	0.352587	3.34278e-05	3.38621e-05	9.37273e-05	8.10672e-05	4.60785e-05	9.35019e-05	8.58687e-05
cel-miR-8202-3p	3.30563e-05	2.50203e-05	2.41425e-05	2.04434e-05	2.31335e-05	3.36358e-05	1.94944e-05	3.52587e-05	3.34278e-05	3.38621e-05	9.37273e-05	8.10672e-05	4.60785e-05	9.35019e-05	8.58687e-05
cel-miR-8203-5p	3.30563e-05	2.50203e-05	2.41425e-05	2.04434e-05	2.31335e-05	3.36358e-05	1.94944e-05	3.52587e-05	3.34278e-05	3.38621e-05	9.37273e-05	8.10672e-05	4.60785e-05	9.35019e-05	8.58687e-05
cel-miR-8203-3p	3.30563e-05	2.50203e-05	2.41425e-05	2.04434e-05	2.31335e-05	3.36358e-05	1.94944e-05	3.52587e-05	3.34278e-05	3.38621e-05	9.37273e-05	8.10672e-05	4.60785e-05	9.35019e-05	8.58687e-05
cel-miR-8204-3p	3.30563e-05	2.50203e-05	2.41425e-05	2.04434e-05	2.31335e-05	3.36358e-05	1.94944e-05	3.52587e-05	3.34278e-05	3.38621e-05	9.37273e-05	8.10672e-05	4.60785e-05	9.35019e-05	8.58687e-05
cel-miR-8205-3p	3.30563e-05	2.50203e-05	2.41425e-05	2.04434e-05	2.31335e-05	3.36358e-05	1.94944e-05	3.52587e-05	0.334278	3.38621e-05	9.37273e-05	8.10672e-05	4.60785e-05	9.35019e-05	8.58687e-05
cel-miR-8207-5p	3.30563e-05	2.50203e-05	2.41425e-05	2.04434e-05	2.31335e-05	3.36358e-05	1.94944e-05	3.52587e-05	3.34278e-05	3.38621e-05	9.37273e-05	8.10672e-05	4.60785e-05	9.35019e-05	8.58687e-05
cel-miR-8210-3p	3.30563e-05	2.50203e-05	2.41425e-05	2.04434e-05	2.31335e-05	1.00907	1.94944e-05	3.52587e-05	3.34278e-05	3.38621e-05	9.37273e-05	0.810672	4.60785e-05	9.35019e-05	8.58687e-05
cel-miR-8212-5p	3.30563e-05	2.50203e-05	2.41425e-05	2.04434e-05	2.31335e-05	3.36358e-05	1.94944e-05	3.52587e-05	3.34278e-05	3.38621e-05	9.37273e-05	8.10672e-05	4.60785e-05	9.35019e-05	8.58687e-05

## Sheet: up_alg1
up_alg1
	mean_N2_reads	mean_alg1_reads	mean_alg2_reads	mean_LFC	LFC_p_value
cel.miR.1018	16.8165	55.8224	15.8654	1.71946	0.000169936
cel.miR.124.3p	19.6693	111.435	26.0501	2.50228	5.59566e-05
cel.miR.1820.5p	70.9862	229.563	70.5676	1.56835	0.0011052
cel.miR.2.3p	523.627	1115.64	645.477	1.07987	5.14618e-05
cel.miR.228.5p	7953.07	36971	9488.81	2.11617	0.000193746
cel.miR.230.3p	102.872	741.756	64.7491	2.74064	0.000176583
cel.miR.231.3p	52.4142	127.704	60.5484	1.26989	0.000358042
cel.miR.233.3p	277.79	988.177	247.662	1.84071	1.80418e-05
cel.miR.239b.5p	2507.5	6491.57	2409.68	1.28281	0.00260775
cel.miR.244.5p	2038.89	5975.27	1830.62	1.48372	0.00105833
cel.miR.249.3p	161.802	750.063	173.756	2.1776	0.00035692
cel.miR.41.3p	125.535	296.832	37.9718	1.20372	0.00255586
cel.miR.42.3p	91.9022	671.538	65.1406	2.87639	9.85117e-06
cel.miR.43.3p	31.9951	189.854	14.9047	2.54822	1.9737e-05
cel.miR.44.3p	22167.8	94660.6	22777.7	2.10987	0.000240766
cel.miR.45.3p	22167.8	94660.6	22777.7	2.10987	0.000240766
cel.miR.49.3p	49.9292	111.166	53.0962	1.12605	0.00222291
cel.miR.52.5p	3823.18	17726.7	4715.9	2.23348	5.94255e-05
cel.miR.53.5p	493.977	1195.29	704.277	1.3055	0.000967866
cel.miR.54.3p	1737.6	5907.48	2707.46	1.77984	0.000432079
cel.miR.57.5p	25046.7	50478.6	30174.2	1.01767	3.6314e-05
cel.miR.74.3p	186.091	583.464	149.505	1.61192	1.40247e-05
cel.miR.790.5p	15.3143	83.1041	10.2836	2.50254	5.29763e-05
cel.miR.793	308.993	630.267	206.029	1.02817	0.00239512

## Sheet: up_alg2
up_alg2
	mean_N2_reads	mean_alg1_reads	mean_alg2_reads	mean_LFC	LFC_p_value
cel.miR.237.5p	4996.27	4899.22	11783.7	1.2198	6.92149e-05
cel.miR.355.5p	169.252	97.2201	521.516	1.58158	0.00367398

## Sheet: dwn_alg1
dwn_alg1
	mean_N2_reads	mean_alg1_reads	mean_alg2_reads	mean_LFC	LFC_p_value
cel.miR.1.3p	653.812	314.254	1068.42	-1.06279	0.0039022
cel.miR.1817	22.95	5.79177	33.639	-2.02565	0.000835464
cel.miR.1822.3p	25.0776	2.43787	15.7937	-3.36838	0.000100647
cel.miR.1832a.5p	49.6036	18.1105	19.232	-1.35677	0.0160882
cel.miR.229.5p	7995.74	1661.33	4777.81	-2.27077	6.19827e-05
cel.miR.235.3p	10090.1	3668.26	11051.1	-1.43836	0.00234014
cel.miR.236.3p	5674.06	1137.68	5505.49	-2.31399	3.48677e-06
cel.miR.238.3p	18636.9	6019.05	18344.7	-1.6016	0.000109549
cel.miR.240.3p	239.789	102.861	346.805	-1.2265	0.00167187
cel.miR.242	113.748	41.9795	122.084	-1.44485	0.000855902
cel.miR.243.5p	375.95	114.142	447.518	-1.72241	2.30832e-05
cel.miR.248	2313.9	778.763	3157.12	-1.56857	4.55106e-05
cel.miR.252.5p	128.928	64.3407	178.027	-1.03478	0.00802963
cel.miR.358.3p	15.828	6.82543	12.8397	-1.28584	0.00225636
cel.miR.359	153.904	67.7236	217.889	-1.18099	1.16558e-05
cel.miR.392.3p	22.2888	11.0879	17.2816	-1.01528	0.00231842
cel.miR.60.3p	3203.3	902.099	5111.87	-1.82778	0.000120243
cel.miR.63.3p	1379.52	173.13	1848.6	-2.96216	1.26568e-05
cel.miR.64.5p	31960	8065.74	19397.3	-1.98233	3.96427e-05
cel.miR.65.5p	31048.1	7613.7	23854.4	-2.01919	4.33414e-05
cel.miR.66.5p	12894.9	5225.32	9314.57	-1.31464	0.000887585
cel.miR.70.3p	18636.4	2686.31	19247.9	-2.79265	1.15868e-05
cel.miR.77.3p	17813.5	5875.21	23720	-1.60727	2.70766e-05
cel.miR.785.3p	429.372	104.261	468.246	-2.03669	2.61005e-06
cel.miR.786.3p	92.7843	44.8617	123.9	-1.03406	0.000371882
cel.miR.788.5p	14.12	2.01714	14.1477	-3.12163	0.00250883
cel.miR.789.5p	39.4282	4.96202	35.9341	-3.07766	0.000333278

## Sheet: dwn_alg2
dwn_alg2
	mean_N2_reads	mean_alg1_reads	mean_alg2_reads	mean_LFC	LFC_p_value
cel.miR.1829b.5p	589.096	657.447	188.049	-1.6463	1.33835e-05
cel.miR.1832a.5p	49.6036	18.1105	19.232	-1.43437	0.0213745
cel.miR.2209a.3p	118.977	181.066	47.9112	-1.34973	0.000577128
cel.miR.253.3p	642.644	1159.07	278.364	-1.22907	0.000579905
cel.miR.35.3p	30996.8	34159.7	7115.22	-2.11807	7.89481e-05
cel.miR.36.3p	22603.8	23369.6	1888.38	-3.54575	5.23908e-05
cel.miR.37.3p	7433.01	10609.9	1412.12	-2.34241	2.83819e-05
cel.miR.38.3p	4043	4823.89	1571.97	-1.38599	0.00540197
cel.miR.39.3p	48726.3	60675.7	9442.3	-2.37236	1.97384e-06
cel.miR.40.3p	9205.43	12827	1349.22	-2.75281	8.48543e-05
cel.miR.41.3p	125.535	296.832	37.9718	-1.93787	0.0079128
cel.miR.43.3p	31.9951	189.854	14.9047	-1.15831	0.00217559
cel.miR.4816.3p	27.1209	14.5794	11.2575	-1.3073	0.00644219
cel.miR.5546.3p	12.9662	14.2362	1.65863	-3.09033	0.000704972
cel.miR.61.3p	13623	12366	3225.86	-2.05698	7.86283e-06
cel.miR.800.3p	20.3934	13.0658	9.54049	-1.19776	0.0146641
cel.miR.8201.5p	22.7072	14.2166	9.40618	-1.40151	0.0140848
