# Supplementary material for: Expression, not sequence, distinguishes miR-238 from its miR-239ab sister miRNAs in promoting longevity in Caenorhabditis elegans
Source: PLoS Genet. 2023 Nov 27;19(11):e1011055. doi: 10.1371/journal.pgen.1011055 (PMC10703411; doi:10.1371/journal.pgen.1011055)
Supplement: S3 Table — (XLSX) [file pgen.1011055.s003.xlsx]

## Sheet: Sheet1
Strains:
Strain Reference	Allele Name	Newly Generated Allele for this study?
WT	N2	N
PQ673	miR-238(n4112)	N
PQ636	miR-239a (ap439)	y
PQ592	miR-239b(ap432)	y
PQ593	miR-239b(ap433)	y
PQ600	miR-239a (ap435),miR-239b(ap432)	y
PQ674	miR-238(n4112);miR-239a (ap439),miR-239b(ap432)	y
PQ679	miR-238(ap445[PmiR-238::pre-miR-239a::miR-238 UTR] III)	y
PQ680	miR-238(ap446[PmiR-238::pre-miR-239b::miR-238 UTR] III)	y
COP2506	knuSi903[pNU3145-(-KI of Pmir-239b::GFP::unc-54 3' UTR, unc-119(+) )] II; unc-119(ed3) III)	y
VL316	wwIs0004[PmiR-238::GFP]	N
Oligos:
Name	Sequence	Description
A4174	tttcgcttgtcactcagtcaa	F - miR-239a genotyping primer
A4175	tgcaatcatattttccacaatca	R - miR-239a genotyping primer
A4176	cgaatgcacaccattcttca	F - miR-239b genotyping primer
A4177	tcctgaaatcctcaaatgtgc	R - miR-239b genotyping primer
A5000	tccaccaactatcacattagtcacc	F - miR-238 outside homology arms
A5001	ctttgtcctctgtgctccacatg	R - miR-238 outside homology arms, 406 product with A5000
A5002	CAATACATCTCAAACAACACCGAGC	R - overlaps miR-239a and miR-238 downstream homology arm, 257nt product with A5000
A5003	GCAACTTGCCATTTTTGCACAC	R - overlaps miR-239b, 240 with A5000
A5010	CATCCAAACAGTCAATGGAGAattgc	R - in miR-238 pre-miRNA (ie/ detects WT, unedited), 171 product with A5000
miR-238 crRNA	AUU CAG AUA GUU AUG AGC CA (UGG)	CD.Cas9.GBJV1265.AE
miR-239a crRNA	GUU UGC ACU AGA CUA GAC AC (UGG)	CD.Cas9.DYNF1483.AA
miR-239b crRNA	ACU UUU GUG GUG UGC AAA AA (UGG)	CD.Cas9.QTXM3347.AC
dpy-10 crRNA	UGUGUCACCGGUCUUCAAAU (CGG)	Ce.Cas9.DPY-10.1.AO
Taqman Probes:
Probe	Supplier	Assay ID
miR-238 TaqMan Probe	Thermofisher	000248
miR-239a TaqMan Probe	Thermofisher	245146_mat
miR-239b TaqMan Probe	Thermofisher	008188_mat
U18 TaqMan Probe	Thermofisher	001764
