# Supplementary material for: Expression, not sequence, distinguishes miR-238 from its miR-239ab sister miRNAs in promoting longevity in Caenorhabditis elegans
Source: PLoS Genet. 2023 Nov 27;19(11):e1011055. doi: 10.1371/journal.pgen.1011055 (PMC10703411; doi:10.1371/journal.pgen.1011055)
Supplement: S4 Table — Statistics of all lifespan, brood size and thermoresistance assays used in this study. (Spreadsheet uploaded separately). (XLSX) [file pgen.1011055.s004.xlsx]

## Sheet: Lifespan assays
Lifespan data - P-values were calculated using the log-rank (Mantel-Cox) method; values > 0.01 are highlighted
	LIFESPAN STATS
	2021_07_21_miR239a_rep1
	Strain	RNAi	Mean	Median	N. Died	Total		Strain	# of reps	Comments
	WT	N/A	15.3755	15	100	112		WT	12
	PQ636 - miR-239a (ap439)	N/A	15.0555	15	97	129		PQ673 - miR-238(n4112)	6	6/6 reduced lifespan vs WT
	PQ600 - miR-239a (ap435),miR-239b(ap432)	N/A	16.6027	15	88	124		PQ636 - miR-239a (ap439)	5	5/5 no lifespan effect compared to WT
	WT vs. PQ636					0.0354		PQ592 - miR-239b(ap432)	4	4/4 no lifespan effect compared to WT
	WT vs. PQ600					0.8435		PQ593 - miR-239b(ap433)	4	4/4 no lifespan effect compared to WT
	PQ636 vs. PQ600					0.0652		PQ600 - miR-239a (ap435),miR-239b(ap432)	11	11/11 no lifespan effect compared to WT
								PQ674 - miR-238(n4112);miR-239a (ap439),miR-239b(ap432)	6	6/6 reduced lifespan vs WT compared to WT
								PQ679 - miR-238(ap445[PmiR-238::pre-miR-239.1::miR-238 UTR] III)	3	3/3 no lifespan effect compared to WT
	2021_07_21_miR239a_rep2							PQ680 - miR-238(ap446[PmiR-238::pre-miR-239.2::miR-238 UTR] III)	3	3/3 no lifespan effect compared to WT
	Strain	RNAi	Mean	Median	N. Died	Total
	WT	N/A	15.8605	15	103	119
	PQ636 - miR-239a (ap439)	N/A	15.8788	15	105	119
	PQ600 - miR-239a (ap435),miR-239b(ap432)	N/A	15.5806	15	97	115
	WT vs. PQ636					0.6655
	WT vs. PQ600					0.9638
	PQ636 vs. PQ600					0.6588
	2021_08_20_miR-239strains
	Strain	RNAi	Mean	Median	N. Died	Total
	WT	N/A	14.5035	12	110	141
	PQ592 - miR-239b(ap432)	N/A	15.0532	15	109	142
	PQ593 - miR-239b(ap433)	N/A	14.097	12	106	127
	PQ636 - miR-239a (ap439)	N/A	14.6187	12	112	139
	PQ600 - miR-239a (ap435),miR-239b(ap432)	N/A	15.8528	15	101	147
	WT vs. PQ592					0.771
	WT vs. PQ593					0.5461
	WT vs. PQ636					0.1157
	WT vs. PQ600					0.94
	PQ592 vs. PQ593					0.3876
	PQ592 vs. PQ600					0.6485
	PQ592 vs. PQ636					0.241
	PQ593 vs. PQ600					0.3876
	PQ593 vs. PQ636					0.0371
	PQ600 vs. PQ636					0.1057
representative image for Figure 2B	2021_09_27_miR239strains
	Strain	RNAi	Mean	Median	N. Died	Total
	WT	N/A	16.0119	15	97	189
	PQ592 - miR-239b(ap432)	N/A	16.9485	17	109	180
	PQ593 - miR-239b(ap433)	N/A	16.0754	17	62	122
	PQ636 - miR-239a (ap439)	N/A	16.3656	17	132	179
	PQ600 - miR-239a (ap435),miR-239b(ap432)	N/A	15.4778	15	106	175
	PQ568 - miR-239(nDf62)	N/A	16.3025	15	108	193
	WT vs. PQ592					0.9915
	WT vs. PQ593					0.6243
	WT vs. PQ636					0.715
	WT vs. PQ600					0.2686
	WT vs. PQ658					0.1436
	PQ592 vs. PQ593					0.6064
	PQ592 vs. PQ600					0.4204
	PQ592 vs. PQ636					0.7477
	PQ592 vs. PQ568					0.1646
	PQ593 vs. PQ600					0.0331
	PQ593 vs. PQ636					0.8681
	PQ593 vs. PQ568					0.2186
	PQ600 vs. PQ636					0.1895
	PQ600 vs. PQ568					0.0013
	PQ568 vs. PQ636					0.2315
	2021_11_18_miR239strains_N2-PQ592-PQ593
	Strain	RNAi	Mean	Median	N. Died	Total
	WT	N/A	15.7562	16	109	135
	PQ592 - miR-239b(ap432)	N/A	15.9151	16	114	144
	PQ593 - miR-239b(ap433)	N/A	15.0116	16	115	139
	WT vs. PQ592					0.6865
	WT vs. PQ593					0.1238
	PQ592 vs. PQ593					0.0406
	2022_02_24_miR238-239strains_N2-PQ600-PQ673-PQ674
	Strain	RNAi	Mean	Median	N. Died	Total
	WT	N/A	16.7718	17	142	167
	PQ600 - miR-239a (ap435),miR-239b(ap432)	N/A	17.0283	17	147	171
	PQ673 - miR-238(n4112)	N/A	14.7525	15	162	196
	PQ674 - miR-238(n4112);miR-239a (ap439),miR-239b(ap432)	N/A	14.2882	15	131	178
	WT vs. PQ600					0.5717
	WT vs. PQ673					<.0001
	WT vs. PQ674					<.0001
	PQ600 vs PQ673					<.0001
	PQ600 vs PQ674					<.0001
	PQ673 vs. PQ674					0.082
	2022_03_11_miR238-239strains_N2-PQ600-PQ673-PQ674
	Strain	RNAi	Mean	Median	N. Died	Total
	WT	N/A	17.9113	20	145	175
	PQ600 - miR-239a (ap435),miR-239b(ap432)	N/A	16.6531	16	151	174
	PQ673 - miR-238(n4112)	N/A	16.1666	16	140	175
	PQ674 - miR-238(n4112);miR-239a (ap439),miR-239b(ap432)	N/A	14.4173	14	143	179
	WT vs. PQ600					0.0129
	WT vs. PQ673					<.0001
	WT vs. PQ674					<.0001
	PQ600 vs PQ673					0.12
	PQ600 vs PQ674					<.0001
	PQ673 vs. PQ674					<.0011
	2022_03_15_miR238-239strains_N2-PQ600-PQ673-PQ674_INforLC
	Strain	RNAi	Mean	Median	N. Died	Total
	WT	N/A	16.25	16	107	144
	PQ636 - miR-239a (ap439)	N/A	14.8347	14	121	145
	PQ592 - miR-239b(ap432)	N/A	16.1617	16	107	144
	PQ593 - miR-239b(ap433)	N/A	16.0738	16	127	148
	PQ600 - miR-239a (ap435),miR-239b(ap432)	N/A	15.8764	14	115	147
	WT vs. PQ636					0.0832
	WT vs. PQ592					0.9539
	WT vs. PQ593					0.8382
	WT vs. PQ600					0.7606
	PQ636 vs. PQ592					0.0975
	PQ636 vs. PQ593					0.1029
	PQ636 vs. PQ600					0.1569
	PQ592 vs. PQ593					0.9214
	PQ592 vs. PQ 600					0.0975
	PQ593 vs. PQ600					0.1029
	2022_04_22_miR238-239strains_N2-PQ600-PQ673-PQ674_INforLC
	Strain	RNAi	Mean	Median	N. Died	Total
	WT	N/A	14.309	13	115	176
	PQ600 - miR-239a (ap435),miR-239b(ap432)	N/A	13.4515	12	118	178
	PQ673 - miR-238(n4112)	N/A	12.9787	13	124	176
	PQ674 - miR-238(n4112);miR-239a (ap439),miR-239b(ap432)	N/A	12.9204	12	114	176
	WT vs. PQ600					0.2086
	WT vs. PQ673					0.0019
	WT vs. PQ674					0.0013
	PQ600 vs PQ673					0.1797
	PQ600 vs PQ674					0.1557
	PQ673 vs. PQ674					0.7342
	2022_06_16_miR238-239strains_and miR-238 replaced with miR-239a or miR-239b
representative image for Figure 5E	Strain	RNAi	Mean	Median	N. Died	Total
	WT	N/A	17.5998	17	129	159
	PQ600 - miR-239a (ap435),miR-239b(ap432)	N/A	17.2163	17	169	183
	PQ673 - miR-238(n4112)	N/A	14.8441	15	156	170
	PQ674 - miR-238(n4112);miR-239a (ap439),miR-239b(ap432)	N/A	14.465	15	153	166
	PQ679 - miR-238(ap445[PmiR-238::pre-miR-239.1::miR-238 UTR] III)	N/A	17.4111	17	157	174
	PQ680 - miR-238(ap446[PmiR-238::pre-miR-239.2::miR-238 UTR] III)	N/A	16.871	17	157	173
	WT vs. PQ600					0.2768
	WT vs. PQ673					<.0001
	WT vs. PQ674					<.0001
	WT vs.. PQ679					0.8972
	WT vs. PQ680					0.2902
	PQ600 vs. PQ673					<.0001
	PQ600 vs. PQ674					<.0001
	PQ600 vs. PQ679					0.3617
	PQ600 vs. PQ680					0.9578
	PQ673 vs. PQ674					0.2147
	PQ673 vs. PQ679					<.0001
	PQ673 vs. PQ680					<.0001
	PQ674 vs. PQ679					<.0001
	PQ674 vs. PQ680					<.0001
	PQ679 vs. PQ680					0.3174
	20220723-Lifespan-mir238 replaced with miR-239a or miR-239b
	Strain	RNAi	Mean	Median	N. Died	Total
	WT	N/A	15.7924	14	109	121
	PQ600 - miR-239a (ap435),miR-239b(ap432)	N/A	14.9442	14	106	118
	PQ673 - miR-238(n4112)	N/A	13.7541	14	105	121
	PQ674 - miR-238(n4112);miR-239a (ap439),miR-239b(ap432)	N/A	13.1691	14	109	128
	PQ679 - miR-238(ap445[PmiR-238::pre-miR-239.1::miR-238 UTR] III)	N/A	15.5094	14	113	125
	PQ680 - miR-238(ap446[PmiR-238::pre-miR-239.2::miR-238 UTR] III)	N/A	15.5568	14	112	124
	WT vs. PQ600					0.3137
	WT vs. PQ673					0.0002
	WT vs. PQ674					<.0001
	WT vs.. PQ679					0.6139
	WT vs. PQ680					0.8451
	PQ600 vs. PQ673					0.0099
	PQ600 vs. PQ674					0.0007
	PQ600 vs. PQ679					0.5717
	PQ600 vs. PQ680					0.476
	PQ673 vs. PQ674					0.2185
	PQ673 vs. PQ679					0.001
	PQ673 vs. PQ680					0.0019
	PQ674 vs. PQ679					<.0001
	PQ674 vs. PQ680					<.0001
	PQ679 vs. PQ680					0.7954
	2022_07_22-Lifespan-mir239 replaced with miR-239a or miR-239b
	Strain	RNAi	Mean	Median	N. Died	Total
	WT	N/A	17.5998	17	129	159
	PQ600 - miR-239a (ap435),miR-239b(ap432)	N/A	17.2163	17	169	183
	PQ673 - miR-238(n4112)	N/A	14.8441	15	156	170
	PQ674 - miR-238(n4112);miR-239a (ap439),miR-239b(ap432)	N/A	14.465	15	153	166
	PQ679 - miR-238(ap445[PmiR-238::pre-miR-239.1::miR-238 UTR] III)	N/A	17.4111	17	157	174
	PQ680 - miR-238(ap446[PmiR-238::pre-miR-239.2::miR-238 UTR] III)	N/A	16.871	17	157	173
	WT vs. PQ600					0.2768
	WT vs. PQ673					<0.0001
	WT vs. PQ674					<0.0001
	WT vs.. PQ679					0.8972
	WT vs. PQ680					0.2902
	PQ600 vs. PQ673					<0.0001
	PQ600 vs. PQ674					<0.0001
	PQ600 vs. PQ679					0.3617
	PQ600 vs. PQ680					0.9578
	PQ673 vs. PQ674					0.2147
	PQ673 vs. PQ679					<0.0001
	PQ673 vs. PQ680					<0.0001
	PQ674 vs. PQ679					<0.0001
	PQ674 vs. PQ680					<0.0001
	PQ679 vs. PQ680					0.3174

## Sheet: Brood size assays
Brood size data
Figure 2 (C): Broodsize data for miR-238(n4112), miR-239a/b(ap435,ap432), and miR-238(n4112);miR-239a/b(ap435,ap432)
Strain				Brood size	Replicate
N2				243.5	rep1
N2				243.286	rep2
N2				264.286	rep3
PQ600 miR-239a/b(ap435,ap432)				194.143	rep1
PQ600 miR-239a/b(ap435,ap432)				207.333	rep2
PQ600 miR-239a/b(ap435,ap432)				304.125	rep3
PQ673 miR-238(n4112)				210.2	rep1
PQ673 miR-238(n4112)				186.286	rep2
PQ673 miR-238(n4112)				259.875	rep3
PQ674 miR-238(n4112);miR-239a/b(ap435,ap432)				166.571	rep1
PQ674 miR-238(n4112);miR-239a/b(ap435,ap432)				204.143	rep2
PQ674 miR-238(n4112);miR-239a/b(ap435,ap432)				256.6	rep3
2022_06_16_broodsize_N2-PQ600-PQ673-PQ674
PQ673	D0	D1	D2	D3	D4	D5	D6	D7	SUM
A1	66	138	43	2	0	0		0	249		avg	259.875
A2	79	120	44	20	14	7		0	284		sd	36.1956
A3	67	148	23	1	0	3		0	242
A4	66	170	15	6	1	6		0	264
A5	64	125	22	1	1	0		0	213
A6	81	116	46	36	28	15		12	334
A7	73	132	37	11	0	0		0	253
A8	57	121	42	16	3	0		1	240
N2	D0	D1	D2	D3	D4	D5	D6	D7	SUM
B1	26	105	70	18	32	8		3	262		avg	264.286
B2	x										sd	54.0454
B3	32	132	85	40	6	37		19	351
B4	46	73	50	66	3	14			252
B5	36	110	89	58	0	23		2	318
B6	43	107	40	4	0	0		0	194
B7	41	120	63	21	3	1		3	252
B8	29	125	60	3	0	4		0	221
PQ674	D0	D1	D2	D3	D4	D5	D6	D7	SUM
C1	30	117	92	20	0	2		0	261		avg	256.6
C2	27	115	59	30	16	5		5	257		sd	7.92465
C3	x
C4	23	104	78	23	9	10		0	247
C5	27	118	72	28	18	0		4	267
C6	34	135	68	9	2	3		0	251
C7	x
C8	x
PQ600	D0	D1	D2	D3	D4	D5	D6	D7	SUM
D1	65	143	66	24	0	0		0	298		avg	304.125
D2	71	131	39	41	1	9		0	292		sd	35.1992
D3	64	132	56	17	0	0		3	272
D4	72	149	106	9	0	12		6	354
D5	71	115	93	34	44	7		0	364
D6	68	120	88	19	0	1		0	296
D7	68	118	62	23	1	5		0	277
D8	65	117	57	31	2	8		0	280
2022_06_17_broodsize_N2-PQ600-PQ673-PQ674
PQ600	D0	D1	D2	D3	D4	D5	D6	D7	SUM
A1	22	71	59	1	X						avg	207.333
A2	48	96	87	9	11	X					sd	30.7094
A3	40	89	66	0	0	0	0	0	195
A4	25	96	91	4	1	6	0	0	223
A5	16	109	60	0	0	0	0	0	185
A6	38	98	63	1	1	0	0	2	203
A7	49	114	78	4	10	1	5	0	261
A8	45	88	44	0	0	0	0	0	177
N2	D0	D1	D2	D3	D4	D5	D6	D7	SUM
B1	29	107	81	5	13	5	1	4	245		avg	243.286
B2	36	105	77	6	0	0	1	0	225		sd	23.7677
B3	38	110	76	1	20	11	18	0	274
B4	30	90	64	19	X
B5	35	108	49	6	11	37	1	0	247
B6	38	141	80	1	0	0	8	0	268
B7	20	100	77	7	1	0	0	0	205
B8	31	116	67	4	7	14	0	0	239
PQ674	D0	D1	D2	D3	D4	D5	D6	D7	SUM
C1	28	106	75	2	0	0	0	0	211		avg	204.143
C2	35	98	69	3	12	0	0	3	220		sd	14.6564
C3	17	95	69	23	3	0	0	0	207
C4	22	122	86	5	11	X
C5	18	102	51	8	7	4	0	0	190
C6	26	82	64	6	0	5	0	0	183
C7	13	98	74	20	16	0	0	0	221
C8	35	107	54	1	0	0	0	0	197
PQ673	D0	D1	D2	D3	D4	D5	D6	D7	SUM
D1	18	123	21	0	0	0	0	0	162		avg	186.286
D2	26	105	40	2	0	0	0	0	173		sd	49.4426
D3	14	94	88	29	13	17	5	0	260
D4	12	X
D5	26	98	87	1	0	0	0	0	212
D6	22	79	10	0	0	0	0	0	111
D7	28	84	71	12	10	20	0	0	225
D8	22	91	48	0	0	0	0	0	161
2022_06_12_broodsize_N2-PQ600-PQ673-PQ674
PQ600	D0	D1	D2	D3	D4	D5	D6	D7	SUM
A1	43	102	48	9	12	4	4	0	222		avg	194.143
A2	13	93	64	18	17	0	3	X			sd	21.4665
A3	23	69	39	12	23	17	6	0	189
A4	16	86	41	30	7	9	0	0	189
A5	28	101	42	4	0	3	0	0	178
A6	30	91	41	17	0	0	0	0	179
A7	33	90	44	26	32	1	1	0	227
A8	26	90	49	5	0	0	4	1	175
PQ673	D0	D1	D2	D3	D4	D5	D6	D7	SUM
B1	40	103	61	50	21	9	1	0	285		avg	210.2
B2	X										sd	45.9097
B3	19	72	74	15	X
B4	27	94	67	8	1	6	0	0	203
B5	26	76	59	18	15	0	0	0	194
B6	31	92	31	3	0	0	3	0	160
B7	33	112	41	7	16	0	0	0	209
B8	X
N2	D0	D1	D2	D3	D4	D5	D6	D7	SUM
C1	24	120	63	24	5	2	X				avg	243.5
C2	30	96	55	47	19	10	5	0	262		sd	14.7986
C3	34	112	50	14	8	16	11	0	245
C4	21	80	83	20	12	0	10	0	226
C5	21	82	58	12	16	X
C6	27	98	57	32	23	4	0	0	241
C7	26	86	52	13	X
C8	28	X
PQ674	D0	D1	D2	D3	D4	D5	D6	D7	SUM
D1	21	62	55	15	3	0	0	0	156		avg	166.571
D2	14	80	52	7	8	0	3	0	164		sd	22.4711
D3	13	58	X
D4	11	83	56	10	34	5	1	0	200
D5	23	78	45	25	21	0	4	0	196
D6	15	83	23	4	21	12	0	0	158
D7	19	97	28	2	2	0	0	0	148
D8	19	76	24	1	16	4	4	0	144
Figure 2 (D): Broodsize data for miR-239a(ap439), miR-239b(ap432), miR-239b(ap433), miR-239a/b(ap435,ap432)
Strain				Brood size	Replicate
WT				293	rep1
WT				268.4	rep2
WT				275.8	rep3
PQ592 miR-239b(ap432)				260.4	rep1
PQ592 miR-239b(ap432)				217.25	rep2
PQ592 miR-239b(ap432)				219.75	rep3
PQ593 miR-239b(ap433)				254	rep1
PQ593 miR-239b(ap433)				240.25	rep2
PQ593 miR-239b(ap433)				239.6	rep3
PQ600 miR-239a(ap435), miR-239b(ap432)				223.4	rep1
PQ600 miR-239a(ap435), miR-239b(ap432)				229.75	rep2
PQ600 miR-239a(ap435), miR-239b(ap432)				200.5	rep3
PQ636 miR-239a(ap439)				165.6	rep1
PQ636 miR-239a(ap439)				215.2	rep2
PQ636 miR-239a(ap439)				230.8	rep3
Replicate 1
Strain	D1	D2	D3	D4	Total
N2 A	74	208	8	0	290
N2 B	62	201	17	0	280
N2 C	80	205	26	1	312		avg	293
N2 D	49	230	7	0	286		sd	12.2882
N2 E	38	240	19	0	297
Strain	D1	D2	D3	D4	Total
PQ568 A	68	198	4	0	270
PQ568 B	70	195	13	0	278
PQ568 C	72	200	17	0	289		avg	270.6
PQ568 D	51	171	12	0	234		sd	21.5824
PQ568 E	37	185	60	0	282
Strain	D1	D2	D3	D4	Total
PQ592 A	46	185	37	1	269
PQ592 B	64	170	45	0	279
PQ592 C	39	142	30	0	211		avg	260.4
PQ592 D	78	156	70	1	305		sd	36.5759
PQ592 E	30	147	61	0	238
Strain	D1	D2	D3	D4	Total
PQ593 A	57	-	-	-	dead
PQ593 B	62	137	42	1	242
PQ593 C	51	145	31	0	227		avg	254
PQ593 D	49	182	28	0	259		sd	26.1661
PQ593 E	69	170	49	0	288
Strain	D1	D2	D3	D4	Total
PQ600 A	41	121	28	0	190
PQ600 B	29	140	21	0	190
PQ600 C	61	136	37	dead	234		avg	223.4
PQ600 D	51	124	65	0	240		sd	30.5109
PQ600 E	53	149	61	dead	263
Strain	D1	D2	D3	D4	Total
PQ636 A	40	171	0	0	211
PQ636 B	34	169	10	0	213
PQ636 C	54	99	4	0	157		avg	165.6
PQ636 D	45	87	1	0	133		sd	45.02
PQ636 E	46	68	0	-	114
Replicate 2
Strain	D1	D2	D3	D4	Total
N2 A	74	181	31	0	286
N2 B	62	190	15	0	267
N2 C	69	176	20	0	265		avg	268.4
N2 D	78	201	4	0	283		sd	17.9388
N2 E	42	189	10	0	241
Strain	D1	D2	D3	D4	Total
PQ568 A	31	94	30	0	155
PQ568 B	20	114	6	0	140
PQ568 C	54	151	7	0	212		avg	183
PQ568 D	41	160	17	0	218		sd	34.4529
PQ568 E	36	125	29	0	190
Strain	D1	D2	D3	D4	Total
PQ592 A	12	-	-	-	dead
PQ592 B	38	171	11	0	220
PQ592 C	17	163	19	0	199		avg	217.25
PQ592 D	20	198	26	0	244		sd	19.8557
PQ592 E	19	180	7	0	206
Strain	D1	D2	D3	D4	Total
PQ593 A	34	174	4	0	212
PQ593 B	37	200	9	0	246
PQ593 C	51	197	14	0	262		avg	234.6
PQ593 D	40	202	10	0	252		sd	26.5669
PQ593 E	28	170	3	0	201
Strain	D1	D2	D3	D4	Total
PQ600 A	8	204	3	0	215
PQ600 B	25	194	6	0	225
PQ600 C	36	175	10	0	221		avg	226.8
PQ600 D	60	171	2	0	233		sd	9.85901
PQ600 E	51	180	9	0	240
Strain	D1	D2	D3	D4	Total
PQ636 A	17	190	20	0	227
PQ636 B	38	171	11	0	220
PQ636 C	41	168	12	0	221		avg	215.2
PQ636 D	54	175	14	0	243		sd	29.533
PQ636 E	11	116	38	0	165
Replicate 3
Strain	D1	D2	D3	D4	Total
N2 A	70	186	10	0	266
N2 B	51	203	22	0	276
N2 C	68	211	14	0	293		avg	275.8
N2 D	73	202	6	0	281		sd	12.0706
N2 E	49	196	18	0	263
Strain	D1	D2	D3	D4	Total
PQ568 A	51	129	17	0	197
PQ568 B	32	200	2	0	234
PQ568 C	40	165	5	0	210		avg	215.4
PQ568 D	15	148	8	0	171		sd	35.865
PQ568 E	64	191	10	0	265
Strain	D1	D2	D3	D4	Total
PQ592 A	32	186	6	0	224
PQ592 B	21	179	1	0	201
PQ592 C	18	169	24	0	211		avg	219.75
PQ592 D	40	201	2	0	243		sd	18.1361
PQ592 E	dead	-	-	-
Strain	D1	D2	D3	D4	Total
PQ593 A	50	182	7	0	239
PQ593 B	47	204	2	0	253
PQ593 C	37	195	6	0	238		avg	239.6
PQ593 D	36	180	10	0	226		sd	9.65919
PQ593 E	52	189	1	0	242
Strain	D1	D2	D3	D4	Total
PQ600 A	14	109	10	0	133
PQ600 B	2	dead	-	0
PQ600 C	29	141	11	0	181		avg	200.5
PQ600 D	36	189	21	0	246		sd	53.9413
PQ600 E	56	172	14	0	242
Replicate 3
Strain	D1	D2	D3	D4	Total
PQ636 A	46	179	6	0	231
PQ636 B	24	200	8	0	232
PQ636 C	32	204	2	0	238		avg	230.8
PQ636 D	14	190	20	0	224		sd	5.06952
PQ636 E	15	198	16	0	229
Figure 5(C): Broodsize data for miR-238(n4112), pmiR-238::miR-239a(ap445), and pmiR-238::miR-239b(ap446)
Strain	Brood size	Replicate
WT	231.63	rep1
WT	289.71	rep2
WT	265.571	rep3
PQ679 pmiR-238::miR-239a(ap445)	252	rep1
PQ679 pmiR-238::miR-239a(ap445)	280.25	rep2
PQ679 pmiR-238::miR-239a(ap445)	318.2	rep3
PQ680 pmiR-238::miR-239b(ap446)	172.75	rep1
PQ680 pmiR-238::miR-239b(ap446)	260.88	rep2
PQ680 pmiR-238::miR-239b(ap446)	316.5	rep3
2022_06_27_N2_PQ679_PQ680_broodsize
PQ679	D0	D1	D2	D3	D4	D5	D6	D7	SUM
A1	61	114	71	3	0				249		avg	252
A2	66	115	57	2	1				241		sd	53.6683
A3	72	109	83	30	23				317
A4	49	104	61	2	4				220
A5	53	113	98	29	29				322
A6	72	108	57	17	31				285
A7	47	88	64	8	10				217
A8	55	86	22	2	0				165
N2	D0	D1	D2	D3	D4	D5	D6	D7	SUM
B1	66	108	27	12	11				224		avg	231.625
B2	8	85	48	0	0				141		sd	62.726
B3	80	112	53	80	33				358
B4	60	114	34	4	0				212
B5	74	91	38	3	0				206
B6	77	108	50	12	18				265
B7	66	69	36	4	26				201
B8	73	100	53	4	16				246
PQ680	D0	D1	D2	D3	D4	D5	D6	D7	SUM
C1	0	56	27	2	0				85		avg	172.75
C2	21	50	33	0	0				104		sd	60.3934
C3	59	112	85	1	0				257
C4	41	50	50	1	0				142
C5	47	107	35	4	1				194
C6	58	72	68	3	0				201
C7	60	64	38	2	1				165
C8	66	115	45	6	2				234
2022_07_04_broodsize_N2-PQ679-PQ680
N2	D0	D1	D2	D3	D4	D5	D6	D7	SUM
A1	30	95	127	22	32	17			323		avg	289.714
A2	11	119	161	26	22	16			355		sd	48.0129
A3	27	112	92	1	1	4			237
A4										vulva burst
A5	20	108	108	48	24	22			330
A6	25	114	132	10	2	2			285
A7	23	124	82	0	1	0			230
A8	17	101	140	5	1	4			268
PQ680	D0	D1	D2	D3	D4	D5	D6	D7	SUM
B1	16	117	62	16	23	16			250		avg	260.875
B2	30	105	83	1	2	1			222		sd	24.1569
B3	12	134	99	0	0	11			256
B4	18	109	140	18	0	0			285
B5	12	103	117	16	6	2			256
B6	25	128	109	2	7	0			271
B7	24	95	107	11	0	10			247
B8	14	138	140	7	0	1			300
PQ679	D0	D1	D2	D3	D4	D5	D6	D7	SUM
C1	14	78	124	4	0	0			220		avg	280.25
C2	24	125	95	1	2	7			254		sd	49.8705
C3	26	110	127	3	0	0			266
C4	29	131	147	37	25	19			388
C5	20	123	133	5	0	2			283
C6	27	134	90	0	1	3			255
C7	16	140	125	17	4	2			304
C8	34	118	114	4	2	0			272
2022_07_22_San_Broodsize_swap
Strain	ID	D0	D1	D2	D3	D4	D5	D6	D7	SUM
N2	A1	63	108	46	1	2	3	0	3	226		avg	261.286
N2	A2	30	86	9	0	0	0	0	0	125		sd	74.3633
N2	A3	39	126	79	9	0	0	0	0	253
N2	A4	50	139	107	39	15	6	0	0
N2	A5	51	144	33	14	11	0	0	1	254
N2	A6	60	128	80	22	2	0	0	0	292
N2	A7	52	164	104	10	1	3	0	0	334
N2	A8	58	144	100	14	9	12	0	8	345
Strain	ID	D0	D1	D2	D3	D4	D5	D6	D7	SUM
PQ679	B1	59	118	50	6	0	0	0	0	233		avg	274.4
PQ679	B2	44	115	83	44	30	0	1	0			sd	29.0568
PQ679	B3	48	134	98	6	0	0	0	0	286
PQ679	B4	43	118	99	10	0	0	0	0	270
PQ679	B5	55	138	65	11	1	0	0	0	270
PQ679	B6	51	138	82	58	11	0	6	0
PQ679	B7	57	144	90	22	0	0	0	0	313
PQ679	B8	46	123	68	22	46	18	4	0
Strain	ID	D0	D1	D2	D3	D4	D5	D6	D7	SUM
PQ680	C1	48	146	89	30	3	0	0	0			avg	252.5
PQ680	C2	54	141	51	0	0	0	0	0	246		sd	32.5008
PQ680	C3	35	125	119	10	4	2	1	0	296
PQ680	C4	53	124	83	3	12	0	0	3	278
PQ680	C5	47	113	36	4	1	2	0	0	203
PQ680	C6	48	135	67	5	0	0	0	0	255
PQ680	C7	39	130	41	0	0	0	0	0
PQ680	C8	59	132	42	0	1	0	3	0	237

## Sheet: Thermoresistance assays
Thermoresistance data
Figure 2 (E): Survival results for miR-238(n4112), miR-239a/b(ap435,ap432), and miR-238(n4112);miR-239a/b(ap435,ap432)
strain					viability	rep
WT					13.3333	rep1_2022_03_21
WT					7.87402	rep2_2022_05_22
WT					20.8791	rep3_2022_05_22_SL
PQ600 miR-239a(ap435), miR-239b(ap432)					10.084	rep1_2022_03_21
PQ600 miR-239a(ap435), miR-239b(ap432)					12.3967	rep2_2022_05_22
PQ600 miR-239a(ap435), miR-239b(ap432)					6.18557	rep3_2022_05_22_SL
PQ673 miR-238(n4112)					5.88235	rep1_2022_03_21
PQ673 miR-238(n4112)					10.3704	rep2_2022_05_22
PQ673 miR-238(n4112)					2.12766	rep3_2022_05_22_SL
PQ674 miR-238(n4112); miR-239a(ap435), miR-239b(ap432)					18.9189	rep1_2022_03_21
PQ674 miR-238(n4112); miR-239a(ap435), miR-239b(ap432)					10.1562	rep2_2022_05_22
PQ674 miR-238(n4112); miR-239a(ap435), miR-239b(ap432)					6.52174	rep3_2022_05_22_SL
HS + 24hr recovery	2022-03-15												Control	Replicate 1
	A - PQ673		B - PQ600		C - N2		D - PQ568		E - PQ674					A - PQ673		B - PQ600		C - N2		D - PQ568		E - PQ674
	Alive	Dead	Alive	Dead	Alive	Dead	Alive	Dead	Alive	Dead				Alive	Dead	Alive	Dead	Alive	Dead	Alive	Dead	Alive	Dead
1	1	14	2	13	1	14	7	8	5	11			1	13		13		15		16		14
2	1	14	2	13	4	11	11	4	3	12			2	14		15		13		16		15
3	2	13	1	14	4	10	13	3	1	13			3	13	1	13		15		15		15
4	1	14	3	13	1	15	6	9	7	9			4	14	1	15		17		15		13	1
5	0	15	1	14	1	14	6	9	1	15			5	13		14		15		13		16
6	1	14	1	13	1	14	12	2	1	15			6	15		14	1	14		14		14
7	0	15	2	12	1	14	10	5	2	12			7	14		15		13	1	15		14
8	1	13	0	15	3	12	7	8	1	3			8	13		16		16		14		16
SUM	7	112	12	107	16	104	72	48	21	90			SUM	109	2	115	1	118	1	118	0	117	1
Percent Alive	5.88235		10.084		13.3333		60		18.9189				Percent Alive	98.1982		99.1379		99.1597		100		99.1525
HS + 24hr recovery	2022_05_20_NehammerHS_N2_PQ600_PQ673_PQ674									Control
	A - PQ600		B - PQ674		C - PQ673		D - N2				A - PQ600		B - PQ674		C - PQ673		D - N2
	Alive	Dead	Alive	Dead	Alive	Dead	Alive	Dead			Alive	Dead	Alive	Dead	Alive	Dead	Alive	Dead
1	2	13	2	13	1	15	1	16		1	15		14		16		15
2	3	12	0	16	3	14	2	13		2	0		14		15		14
3	4	11	2	13	3	14	0	15		3	15		14		15		13
4	2	12	3	14	0	18	4	11		4	14		15		15		14
5	2	15	2	13	2	14	1	16		5	15		15		14		14
6	1	16	0	16	2	15	2	13		6	15		15		19		15
7	1	13	4	12	2	14	0	17		7	15		15		15		15
8	0	14	0	18	1	17	0	16		8	14		15		15		15
SUM	15	106	13	115	14	121	10	117		SUM	103	0	117	0	124	0	115	0
Percent Alive	12.3967		10.1562		10.3704		7.87402			Percent Alive	100		100		100		100
Heat shock + 24 hours recovery										Control
	PQ674		PQ673		PQ600		N2				PQ674		PQ673		PQ600		N2
	Alive	Dead	Alive	Dead	Alive	Dead	Alive	Dead			Alive	Dead	Alive	Dead	Alive	Dead	Alive	Dead
1	2	19	1	20	1	19	4	15		1	19	1	20	0	17	0	19	0
2	0	18	0	18	1	19	0	20		2	16	0	21	0	22	0	17	0
3	1	17	0	18	1	18	4	13		3	19	0	19	0	20	0	20	0
4	1	15	0	19	2	17	6	11		4	18	0	22	0	21	0	19	0
5	2	17	1	17	1	18	5	13		5	18	0	20	0	18	0	18	0
6										6
7										7
8										8
Total	6	86	2	92	6	91	19	72		Total	90	1	102	0	98	0	93	0
Percent Alive		6.52174		2.12766		6.18557		20.8791		Percent Alive		98.9011		100		100		100
Figure 2 (F): Survival results for miR-239a(ap439), miR-239b(ap432), miR-239b(ap433), miR-239a/b(ap435,ap432)
strain					viability	rep
WT					9.375	rep1_2022_05_21
WT					18.6567	rep2_2022_05_28
WT					17.6471	rep3_2022_06_03
PQ636 miR-239a(ap439)					18.4615	rep1_2022_05_21
PQ636 miR-239a(ap439)					5.83333	rep2_2022_05_28
PQ636 miR-239a(ap439)					11.1111	rep3_2022_06_03
PQ592 miR-239b(ap432)					3.93701	rep1_2022_05_21
PQ592 miR-239b(ap432)					9.01639	rep2_2022_05_28
PQ592 miR-239b(ap432)					1.6	rep3_2022_06_03
PQ593 miR-239b(ap433)					14.6341	rep1_2022_05_21
PQ593 miR-239b(ap433)					3.81679	rep2_2022_05_28
PQ593 miR-239b(ap433)					5.78512	rep3_2022_06_03
PQ600 miR-239a(ap435), miR-239b(ap432)					10.3175	rep1_2022_05_21
PQ600 miR-239a(ap435), miR-239b(ap432)					3.07692	rep2_2022_05_28
PQ600 miR-239a(ap435), miR-239b(ap432)					17.4603	rep3_2022_06_03
HS + 24hr recovery	2022_05_21-N2_PQ636-PQ592-PQ593-PQ600-adultHS											Control
	A - PQ636		B - PQ593		C - PQ600		D - N2		E - PQ592				A - PQ636		B - PQ593		C - PQ600		D - N2		E - PQ592
	Alive	Dead	Alive	Dead	Alive	Dead	Alive	Dead	Alive	Dead			Alive	Dead	Alive	Dead	Alive	Dead	Alive	Dead	Alive	Dead
1	5	11	1	15	1	15	2	14	0	15		1	17		15		14		14		13
2	2	14	1	14	0	16	2	12	2	15		2	15		15		15		13		15
3	2	14	3	11	1	15	1	15	1	13		3	14		15		15		12	1	15
4	2	13	1	14	6	9	1	16	0	17		4	15		15		15		14		14
5	4	12	4	11	0	15	1	16	0	15		5	14		14		14		13	2	14
6	4	11	3	13	1	14	1	14	0	16		6	15		14		16		14		13
7	3	16	3	14	1	14	2	13	2	14		7	15		15		15		15		15
8	2	15	2	13	3	15	2	16	0	17		8	16		17		14		15		13
SUM	24	106	18	105	13	113	12	116	5	122		SUM	121	0	120	0	118	0	110	3	112	0
Percent Alive	18.4615		14.6341		10.3175		9.375		3.93701			Percent Alive	100		100		100		97.3451		100
HS + 24hr recovery	2022_05_28-N2_PQ636-PQ592-PQ593-PQ600-adultHS											Control
	A - PQ636		B - PQ592		C - PQ593		D - N2		E - PQ600				A - PQ636		B - PQ592		C - PQ593		D - N2		E - PQ600
	Alive	Dead	Alive	Dead	Alive	Dead	Alive	Dead	Alive	Dead			Alive	Dead	Alive	Dead	Alive	Dead	Alive	Dead	Alive	Dead
1	0	15	2	13	2	14	2	13	3	14		1	14		15		15		15		15
2	1	13	1	15	0	16	3	13	1	16		2	15		14	1	16		15		15
3	0	14	1	15	1	15	2	15	0	16		3	14		13		15		13	2	15
4	1	15	2	14	0	15	4	13	0	16		4	14		13		15		15		15
5	0	15	3	12	1	16	1	16	0	17		5	14	1	15		17		15		15
6	4	12	2	12	0	17	3	12	0	16		6	15		14		17		14		15
7	0	15	0	15	0	17	3	14	0	16		7	15		15		14		15		15
8	1	14	0	15	1	16	7	13	0	15		8	15		14		14	1	14		15
SUM	7	113	11	111	5	126	25	109	4	126		SUM	116	1	113	1	123	1	116	2	120	0
Percent Alive	5.83333		9.01639		3.81679		18.6567		3.07692			Percent Alive	99.1453		99.1228		99.1935		98.3051		100
HS + 24hr recovery	2022_06_03-N2_PQ636-PQ592-PQ593-PQ600-adultHS											Control
	A - N2		B- PQ636		C - PQ593		D - PQ600		E - PQ592				A - N2		B- PQ636		C - PQ593		D - PQ600		E - PQ592
	Alive	Dead	Alive	Dead	Alive	Dead	Alive	Dead	Alive	Dead			Alive	Dead	Alive	Dead	Alive	Dead	Alive	Dead	Alive	Dead
1	4	11	2	12	1	13	2	13	1	15		1	17		14		15		13		15
2	1	15	2	13	0	15	7	9	0	16		2	16		15		14		15		16
3	2	13	4	10	1	13	2	14	0	14		3	14		13		17		13		14
4	1	14	2	13	0	15	1	16	0	15		4	15		15		16		15		16
5	2	12	0	15	1	14	1	14	1	16		5	15		18		16		16		16
6	3	12	0	15	1	16	0	16	0	15		6	14		15		17		17		15
7	3	12	1	13	2	13	5	10	0	16		7	14		13		15		14		15
8	5	9	2	13	1	15	4	12	0	16		8	13		17		13		15		16
SUM	21	98	13	104	7	114	22	104	2	123		SUM	118	0	120	0	123	0	118	0	123	0
Percent Alive	17.6471		11.1111		5.78512		17.4603		1.6			Percent Alive	100		100		100		100		100
Figure 5(E): Survival results for miR-238(n4112), pmiR-238::miR-239a(ap445), and pmiR-238::miR-239b(ap446)
strain			viability	rep
WT			36.7521	rep1
WT			26.6667	rep2
WT			10.9375	rep3
PQ673 miR-238(n4112)			18.4874	rep1
PQ673 miR-238(n4112)			7.20721	rep2
PQ673 miR-238(n4112)			11.039	rep3
PQ679 pmiR-238::miR-239a(ap445)			19.2	rep1
PQ679 pmiR-238::miR-239a(ap445)			20.7547	rep2
PQ679 pmiR-238::miR-239a(ap445)			19.0083	rep3
PQ680 pmiR-238::miR-239b(ap446)			10.084	rep1
PQ680 pmiR-238::miR-239b(ap446)			28.4404	rep2
PQ680 pmiR-238::miR-239b(ap446)			20.3252	rep3
HS + 24hr recovery	2022_07_01_N2-PQ673-PQ679-PQ680_adultHS									Control
	A - PQ679		B - PQ680		C - N2		D - PQ673				A - PQ679		B - PQ680		C - N2		D - PQ673
	Alive	Dead	Alive	Dead	Alive	Dead	Alive	Dead			Alive	Dead	Alive	Dead	Alive	Dead	Alive	Dead
1	4	11	2	13	9	5	0	15		1	14		15		15		15
2	1	14	2	13	3	11	4	12		2	15		16		14		14
3	5	11	4	11	4	11	4	10		3	12		14		15		15
4	7	9	2	13	9	6	2	13		4	15		15		15		15
5	2	13	0	15	4	11	1	14		5	16		15		15		15
6	3	13	1	14	10	4	5	10		6	15		15		15		15
7	2	14	1	14	2	13	5	10		7	15		15		14		15
8	0	16	0	14	2	13	1	13		8	15		14		14		15
SUM	24	101	12	107	43	74	22	97		SUM	117	0	119	0	117	0	119	0
Percent Alive	19.2		10.084		36.7521		18.4874			Percent Alive	100		100		100		100
Date: 7/13/2022
Heat shock + 24 hours recovery										Control
	A -PQ673		B - N2		C - PQ680		D - PQ679				A -PQ673		B - N2		C - PQ680		D - PQ679
	Alive	Dead	Alive	Dead	Alive	Dead	Alive	Dead			Alive	Dead	Alive	Dead	Alive	Dead	Alive	Dead
1	0	21	3	17	5	19	0	21		1	21	0	21	0	21	0	24	0
2	7	15	6	12	4	18	3	19		2	19	0	22	0	23	0	29	0
3	0	24	4	19	11	12	3	16		3	22	0	21	0	25	0	21	0
4	0	21	9	14	5	14	8	15		4	22	0	24	0	21	0	21	0
5	1	22	6	15	6	15	8	13		5	21	0	22	0	22	0	22	0
6										6
7										7
8										8
Total	8	103	28	77	31	78	22	84		Total	105	0	110	0	112	0	117	0
Percent Alive		7.20721		26.6667		28.4404		20.7547		Percent Alive		100		100		100		100
Date: 7/23/2022
Heat shock + 24 hours recovery										Control
	A -PQ673		B - N2		C - PQ679		D - PQ680				A -PQ673		B - N2		C - PQ679		D - PQ680
	Alive	Dead	Alive	Dead	Alive	Dead	Alive	Dead			Alive	Dead	Alive	Dead	Alive	Dead	Alive	Dead
1	5	26	2	25	2	23	7	18		1	23	0	20	0	23	0	21	0
2	1	24	7	16	3	22	7	18		2	20	0	21	0	25	0	25	0
3	10	28	3	23	3	21	6	18		3	25	0	21	1	18	0	22	0
4	0	35	1	26	5	19	3	21		4	25	0	20	0	19	0	21	0
5	1	24	1	24	10	13	2	23		5	24	0	14	0	20	0	22	0
6										6
7										7
8										8
Total	17	137	14	114	23	98	25	98		Total	117	0	96	1	105	0	111	0
Percent Alive		11.039		10.9375		19.0083		20.3252		Percent Alive		100		98.9691		100		100
