# Supplementary material for: Expression, not sequence, distinguishes miR-238 from its miR-239ab sister miRNAs in promoting longevity in Caenorhabditis elegans
Source: PLoS Genet. 2023 Nov 27;19(11):e1011055. doi: 10.1371/journal.pgen.1011055 (PMC10703411; doi:10.1371/journal.pgen.1011055)
Supplement: S5 Table — Numerical data underlying graphs and summary statistics for qRT-PCR. (Spreadsheet uploaded separately). (XLSX) [file pgen.1011055.s005.xlsx]

## Sheet: RT-qPCR_Fig1
Figure 1(D): TaqMan RT-qPCR analysis of miR-238, miR-239a, miR-239b mature miRNA levels in WT, miR-238(n4112), miR-239a(ap439), miR-239b(ap432), miR-239a/b(ap435,ap432) L4 stage animals
miR-238 levels		Sample Name	Target Name	Amp status	Ct Mean	Ct SD	Target Name	Ct Mean	Ct SD	Delta Ct Mean		Delta Delta Ct	2(-deltadelta)	log2(foldchange)	average log2(foldchange)	stdev
	N2	SL15	mir_238	Amp	25.3397	0.0121608	U18	22.3462	0.0447399	-0.0325791		0	1	0	0	0
		SL36	mir_238	Amp	25.7826	0.024875	U18	22.3455	0.029553	-0.00467799		0	1	0
		SL40	mir_238	Amp	25.5219	0.0674447	U18	22.4152	0.0520548	0.0153899		0	1	0
	PQ673 (miR-238)	SL16	mir_238	No Amp			U18	22.2209	0.0239258	#VALUE!		#VALUE!	#VALUE!	#VALUE!	#VALUE!	#VALUE!
		SL37	mir_238	No Amp	39.4766		U18	22.7135	0.0286036	#VALUE!		13.326	9.73789e-05	-13.326
		SL41	mir_238	No Amp	37.6222	0.570088	U18	22.7462	0.040723	0.529365		11.7693	0.000286479	-11.7693
	N2	SL23	mir_238	Amp	25.7291	0.00181088	U18	22.6643	0.0503645	-0.0485537		0	1	0	0	0
		SL27	mir_238	Amp	26.2086	0.0371783	U18	22.9034	0.0694943	-0.032316		0	1	0
		SL32	mir-238	Amp	26.0234	0.0265827	U18	22.5274	0.0476443	-0.0210615		0	1	0
	PQ600 (miR-239a/b)	SL24	mir_238	Amp	25.94	0.0255422	U18	22.825	0.121843	-0.0963006		0.0500832	0.965881	-0.0500832	-0.1996	0.297917
		SL28	mir_238	Amp	25.5475	0.0300142	U18	22.2362	0.0544488	-0.0244346		0.00605202	0.995814	-0.00605202
		SL33	mir-238	Amp	26.4176	1.37004	U18	22.379	0.0664897	1.30355		0.542664	0.686502	-0.542664
	PQ636 (miR-239a)	SL25	mir_238	Amp	26.2442	0.0367942	U18	22.9451	0.0341379	0.0026563		0.23419	0.850162	-0.23419	0.0470467	0.335555
		SL29	mir_238	Amp	25.9729	0.0259179	U18	22.6245	0.013148	0.0127699		0.0431519	0.970532	-0.0431519
		SL34	mir-238	Amp	25.9401	0.0547711	U18	22.8626	0.0277505	0.0270206		-0.418482	1.33652	0.418482
	PQ592 (miR-239b)	SL26	mir_238	Amp	26.2409	0.0229446	U18	22.619	0.0207829	0.00216164		0.557079	0.679677	-0.557079	-0.198783	0.348475
		SL30	mir_238	Amp	26.1181	0.0440332	U18	22.9518	0.0275603	0.0164729		-0.138962	1.10111	0.138962
		SL35	mir-238	Amp	26.0314	0.0293268	U18	22.3572	0.178712	-0.149385		0.178232	0.883785	-0.178232
			Sample Name	Amplified?	log2(foldchange)	SD	p-value (log2(delta delta Ct))
			N2	Amp
			PQ673(miR-238)	No Amp	-	-	-
			PQ600 (miR-239a/b)	Amp	-0.1996	0.297917	0.310407
			PQ636 (miR-239a)	Amp	0.0470467	0.335555	0.820071
			PQ592 (miR-239b)	Amp	-0.198783	0.348475	0.379073
miR-239a levels		Sample Name	Target Name	Amp status	Ct Mean	Ct SD	Target Name	Ct Mean	Ct SD	Delta Ct Mean		Delta Delta Ct	2(-deltadelta)	log2(foldchange)	average log2(foldchange)	stdev
	N2	SL15	mir-239a	Amp	31.0427	0.109415	U18	23.2612	0.105244	7.78152		0	1	0	0	0
		SL36	mir-239a	Amp	31.1835	0.0832625	U18	22.7615	0.124383	8.42194		0	1	0
		SL40	mir-239a	Amp	31.0631	0.0639757	U18	22.2019	0.00761522	8.86123		0	1	0
	PQ673 (miR-238)	SL16	mir-239a	Amp	31.0772	0.0556674	U18	22.5802	0.12155	8.49709		0.71557	0.608964	-0.71557	-0.222265	0.431776
		SL37	mir-239a	Amp	31.157	0.0739471	U18	22.822	0.141263	8.33496		-0.0869846	1.06215	0.0869846
		SL41	mir-239a	Amp	31.8929	0.117297	U18	22.9935	0.0263102	8.89944		0.0382099	0.973863	-0.0382099
	N2	SL23	mir-239a	Amp	30.8119	0.0699968	U18	22.957	0.0333184	7.85491		0	1	0	0	0
		SL27	mir-239a	Amp	31.3329	0.0286805	U18	23.0098	0.0224362	8.3231		0	1	0
		SL32	mir-239a	Amp	30.6986	0.0378105	U18	22.6861	0.00982336	8.01247		0	1	0
	PQ600 (miR-239a/b)	SL24	mir-239a	Amp	38.5257	0.793744	U18	23.1586	0.0227167	15.3671		7.51217	0.00547787	-7.51217	-7.50871	0.55442
		SL28	mir-239a	Amp	37.9436	0.370679	U18	22.668	0.0311575	15.2757		6.95257	0.00807363	-6.95257
		SL33	mir-239a	Amp	38.854	1.18122	U18	22.7802	0.0187996	16.0739		8.06139	0.00374352	-8.06139
	PQ636 (miR-239a)	SL25	mir-239a	No Amp			U18	22.7192	0.123624	#VALUE!		#VALUE!	#VALUE!	#VALUE!	#VALUE!	#VALUE!
		SL29	mir-239a	No Amp			U18	23.0609	0.0256484	#VALUE!		#VALUE!	#VALUE!	#VALUE!
		SL34	mir-239a	No Amp			U18	22.1761	0.035379	#VALUE!		#VALUE!	#VALUE!	#VALUE!
	PQ592 (miR-239b)	SL26	mir-239a	Amp	31.4282	0.0859194	U18	22.6538	0.0259257	8.77442		0.919508	0.528689	-0.919508	-0.53288	0.734097
		SL30	mir-239a	Amp	31.5596	0.0833244	U18	23.5503	0.0116469	8.00938		-0.313725	1.24291	0.313725
		SL35	mir-239a	Amp	31.6752	0.0420031	U18	22.6699	0.0313365	9.00532		0.992855	0.502482	-0.992855
			Sample Name	Amplified?	log2(foldchange)	SD	p-value (log2(delta delta Ct))
			N2	Amp
			PQ673(miR-238)	Amp	-0.222265	0.431776	0.637335
			PQ600 (miR-239a/b)	Amp	-7.50871	0.55442	1.95776e-05
			PQ636 (miR-239a)	No Amp	-	-	-
			PQ592 (miR-239b)	Amp	-0.53288	0.734097	0.277051
miR-239b levels		Sample Name	Target Name	Amp status	Ct Mean	Ct SD	Target Name	Ct Mean	Ct SD	Delta Ct Mean		Delta Delta Ct	2(-deltadelta)	log2(foldchange)	average log2(foldchange)	stdev
	N2	SL15	mir-239b	Amp	33.009	0.055	U18	22.695	0.013	10.314		0	1	0	0	0
		SL36	mir-239b	Amp	32.093	0.107	U18	22.606	0.059	9.487		0	1	0
		SL40	mir-239b	Amp	31.937	0.066	U18	22.573	0.002	9.364		0	1	0
	PQ673 (miR-238)	sl16	mir-239b	Amp	31.061	0.023	U18	22.477	0.026	8.584		-1.73	3.31728	1.73	0.997	0.692801
		SL37	mir-239b	Amp	31.585	0.098	U18	23.006	0.038	8.579		-0.908	1.87644	0.908
		SL41	mir-239b	Amp	31.934	0.149	U18	22.923	0.035	9.011		-0.353	1.27721	0.353
	N2	SL23	mir-239b	Amp	32.343	0.112	U18	22.874	0.011	9.469		0	1	0	0	0
		SL27	mir-239b	Amp	32.649	0.024	U18	23.139	0.059	9.51		0	1	0
		SL32	mir-239b	Amp	31.8144	0.0587217	U18	22.5274	0.0476443	9.28695		0	1	0
	PQ600 (miR-239a/b)	SL24	mir-239b	Inconclusive	38.901	1.247	U18	22.937	0.008	15.964		6.495	0.0110869	-6.495	-7.11302	0.535253
		SL28	mir-239b	Inconclusive	39.399	0.279	U18	22.473	0.013	16.926		7.416	0.00585547	-7.416
		SL33	mir-239b	Inconclusive	39.094	0.319189	U18	22.379	0.0664897	16.715		7.42805	0.00580675	-7.42805
	PQ636 (miR-239a)	SL25	mir-239b	Amp	32.735	0.069	U18	23.152	0.013	9.583		0.114	0.924023	-0.114	-0.230952	0.538188
		SL29	mir-239b	Amp	33.197	0.078	U18	22.869	0.029	10.328		0.818	0.567228	-0.818
		SL34	mir-239b	Amp	31.9104	0.00645139	U18	22.8626	0.0277505	9.04781		-0.239143	1.18029	0.239143
	PQ592 (miR-239b)	SL26	mir-239b	Inconclusive	38.709	1.398	U18	22.816	0.006	15.893		6.424	0.0116462	-6.424	-6.50273	1.12716
		SL30	mir-239b	Inconclusive	38.122	0.454	U18	23.195	0.02	14.927		5.417	0.0234056	-5.417
		SL35	mir-239b	Inconclusive	39.3114	0.30111	U18	22.3572	0.178712	16.9541		7.6672	0.00491976	-7.6672
			Sample Name	Amplified?	log2(foldchange)	SD	p-value (log2(delta delta Ct))
			N2	Amp
			PQ673(miR-238)	Amp	0.997	0.692801	0.0555022
			PQ600 (miR-239a/b)	No Amp	-	-	-
			PQ636 (miR-239a)	Amp	-0.230952	0.538188	0.4986
			PQ592 (miR-239b)	No Amp	-	-	-

## Sheet: AQ_Fig4
Figure 4(B): Absolute Quantification of miR-238 and miR-239b in day 5 total RNA from WT C. elegans (3 biological replicates)
			Sample Name	Target Name	Ct Mean	Ct SD		Sample Name	Target Name	Ct Mean	Ct SD	Abs_quant
miR-238	7	10000000	Seven	miR238	19.73	0.039		LC404	miR238	26.157	0.032	192017
	6	1000000	Six	miR238	23.539	0.02		LC408	miR238	26.329	0.033	172581
	5	100000	Five	miR238	27.212	0.07		LC412	miR238	25.992	0.017	212716
	4	10000	Four	miR238	31.014	0.077					AVE	192438
	3	1000	Three	miR238	34.541	0.153					STDEV	20071.1
	2	100	Two	miR238	38.346	0.622
	1	10	One	miR238	No Amp
					29.0637
					Efficiency	0.859781
			Sample Name	Target Name	Ct Mean	Ct SD		Sample Name	Target Name	Ct Mean	Ct SD	Abs_quant
miR-239b	7	10000000	Seven	miR-239b	21.873	0.026		LC404	miR-239b	30.237	0.04	28296.6
	6	1000000	Six	miR-239b	25.169	0.022		LC408	miR-239b	29.893	0.11	36073.4
	5	100000	Five	miR-239b	28.361	0.014		LC412	miR-239b	29.82	0.162	37980.9
	4	10000	Four	miR-239b	31.884	0.025					AVE	34117
	3	1000	Three	miR-239b	35.218	0.247					STDEV	5130.05
	2	100	Two	miR-239b	37.974	0.206
	1	10	One	miR238	No Amp
					30.0798
				Efficiency	1.02559

## Sheet: RT-qPCR_Fig5
Figure 5(B): TaqMan RT-qPCRs of miR-238, miR-239a, miR-239b mature miRNA levels in the pmiR-238::miR-239a(ap445), and pmiR-238::miR-239b(ap446) replacement strains compared to the miR-238(n4112) background, adult day 5 animals
		Sample	Target	Amp Status	CT Mean	CT SD	Sample	Target	CT Mean	CT SD	Delta CT		delta delta Ct	2(-deltadelta)	log2(foldchange)		avg log2(foldchange)
miR-238 levels	PQ673	LC430 - PQ673 rep2	miR-238	Inconclusive	36.0306	0.324975	LC430 - PQ673 rep2	U18	16.7015	0.00565809	19.3291		0	1	0		0
		LC434 - PQ673 rep3	miR-238	Inconclusive	36.3696	0.36093	LC434 - PQ673 rep3	U18	17.1982	0.0248342	19.1714		0	1	0
		LC443 - PQ673 rep5	miR238	Inconclusive	37.3373	0.27329	443	U18	21.9538	0.0291984	15.3835		0	1	0
	Aswap	LC431 - Aswap rep2	miR-238	Inconclusive	37.0659	0.602673	LC431 - Aswap rep2	U18	16.3211	0.00358506	20.7448		1.41568	0.374833	-1.41568		-0.861123
		LC435 - Aswap rep3	miR-238	Inconclusive	35.4066	0.364259	LC435 - Aswap rep3	U18	16.4895	0.0197228	18.917		-0.254402	1.19284	0.254402
		LC444 - Aswap rep5	miR238	No Amp	39.2898	0.0899582	444	U18	22.4842	0.00778176	16.8056		1.42209	0.373171	-1.42209
	Bswap	LC432 - Bswap rep2	miR-238	Inconclusive	36.6176	0.585487	LC432 - Bswap rep2	U18	16.7969	0.0162046	19.8206		0.491518	0.711276	-0.491518		-0.699689
		LC436 - Bswap rep3	miR-238	Inconclusive	36.3406	0.150945	LC436 - Bswap rep3	U18	16.1379	0.0131248	20.2026		1.03121	0.4893	-1.03121
		LC445 - Bswap rep5	miR238	Inconclusive	38.4813		445	U18	22.5214	0.0379664	15.9598		0.576342	0.670662	-0.576342
					Sample Name	amplified?
					miR-238(n4112)	Inconclusive
					Aswap	Inconclusive
					Bswap	Inconclusive
		Sample	Target	Amp Status	CT Mean	CT SD	Sample	Target	CT Mean	CT SD	Delta CT		delta delta Ct	2(-deltadelta)	log2(foldchange)		avg log2(foldchange)
miR-239a levels	PQ673	LC430 - PQ673 rep2	miR-239a	Amp	20.9932	0.0546056	LC430 - PQ673 rep2	U18	16.7015	0.00565809	4.29175		0	1	0		0
		LC434 - PQ673 rep3	miR-239a	Amp	21.3305	0.0199984	LC434 - PQ673 rep3	U18	17.1982	0.0248342	4.13236		0	1	0
		LC443 - PQ673 rep5	miR239a	Amp	23.2248	0.0212393	443	U18	21.9538	0.0291984	1.27105		0	1	0
	Aswap	LC431 - Aswap rep2	miR-239a	Amp	20.023	0.0856242	LC431 - Aswap rep2	U18	16.3211	0.00358506	3.70186		-0.589891	1.50513	0.589891		0.734793
		LC435 - Aswap rep3	miR-239a	Amp	19.9936	0.00528941	LC435 - Aswap rep3	U18	16.4895	0.0197228	3.50402		-0.628344	1.54579	0.628344
		LC444 - Aswap rep5	miR239a	Amp	22.7691	0.0204275	444	U18	22.4842	0.00778176	0.284903		-0.986143	1.98088	0.986143
	Bswap	LC432 - Bswap rep2	miR-239a	Amp	20.8162	0.107456	LC432 - Bswap rep2	U18	16.7969	0.0162046	4.01929		-0.272457	1.20786	0.272457		-0.481402
		LC436 - Bswap rep3	miR-239a	Amp	20.8225	0.0127627	LC436 - Bswap rep3	U18	16.1379	0.0131248	4.68456		0.552198	0.68198	-0.552198
		LC445 - Bswap rep5	miR239a	Amp	24.957	0.016526	445	U18	22.5214	0.0379664	2.43551		1.16446	0.44613	-1.16446
					Sample Name	amplified?	log2(foldchange)	p-value (log2(delta delta Ct))
					miR-238(n4112)	Amp	0
					Aswap	Amp	0.734793	0.00432877
					Bswap	Amp	-0.481402	0.311897
		Sample	Target	Amp Status	CT Mean	CT SD	Sample	Target	CT Mean	CT SD	Delta CT		delta delta Ct	2(-delttadelta)	log2(foldchange)		avg log2(foldchange)
miR-239b levels	PQ673	LC430 - PQ673 rep2	miR-239b	Amp	26.5841	0.0269112	LC429 - N2 rep2	U18	16.7015	0.0121512	9.88263		0	1	0		0
		LC434 - PQ673 rep3	miR-239b	Amp	27.6523	0.0354656	LC429 - N2 rep2	U18	17.1982	0.0121512	10.4541		0	1	0
		LC443 - PQ673 rep5	miR239b	Amp	29.8077	0.0465096	443	U18	21.9538	0.0121512	7.85389		0	1	0
	Aswap	LC431 - Aswap rep2	miR-239b	Amp	26.6873	0.0145377	LC429 - N2 rep2	U18	16.3211	0.0121512	10.3662		0.483534	0.715224	-0.483534		-0.174098
		LC435 - Aswap rep3	miR-239b	Amp	26.8402	0.0272082	LC429 - N2 rep2	U18	16.4895	0.0121512	10.3506		-0.10347	1.07435	0.10347
		LC444 - Aswap rep5	miR239b	Amp	30.4803	0.00641579	444	U18	22.4842	0.0121512	7.99612		0.142231	0.906117	-0.142231
	Bswap	LC432 - Bswap rep2	miR-239b	Amp	24.1738	0.0183575	LC429 - N2 rep2	U18	16.7969	0.0121512	7.37685		-2.50578	5.67957	2.50578		1.9717
		LC436 - Bswap rep3	miR-239b	Amp	24.1481	0.00975174	LC429 - N2 rep2	U18	16.1379	0.0121512	8.01021		-2.44387	5.441	2.44387
		LC445 - Bswap rep5	miR239b	Amp	29.4099	0.0478894	445	U18	22.5214	0.0121512	6.88844		-0.965448	1.95267	0.965448
					Sample Name	amplified?	log2(foldchange)	p-value (log2(delta delta Ct))
					miR-238(n4112)	Amp	0
					Aswap	Amp	-0.174098	0.364182
					Bswap	Amp	1.9717	0.0172997
